# Supplementary material for: Arabidopsis DXO1‐ and RNMT1‐Mediated m7G Capping of mRNA Modulates ABA Response
Source: Plant Cell Environ. 2026 Apr 16;49(8):5358–72. doi: 10.1111/pce.70547 (PMC13353720; doi:10.1111/pce.70547)
Supplement: Supplementary file 2 — Supporting File 2 [file PCE-49-5358-s003.xlsx]

## Sheet: Summary of DEGs
	Pairwise comparison	Up	Down	Total	Name of DEGs set
	Mock-dxo1_vs_Mock-WT	1079	509	1588	DEGs_dxo1(Mock)
	Mock-dxo1/cDXO1_vs_Mock-WT	1009	654	1663	DEGs_dxo1/cDXO1(Mock)
	Mock-rnmt1_vs_Mock-WT	815	538	1353	DEGs_rnmt1(Mock)
	Mock-dxo1/NTE_vs_Mock-WT	305	161	466	DEGs_dxo1/NTE(Mock)
	ABAvsMock_WT	1362	759	2121	DEGsABA_WT
	ABAvsMock_dxo1	922	571	1493	DEGsABA_dxo1
	ABAvsMock_dxo1/cDXO1	951	541	1492	DEGsABA_dxo1/cDXO1
	ABAvsMock_rnmt1	1104	604	1708	DEGsABA_rnmt1
	ABAvsMock_dxo1/NTE	1186	702	1888	DEGsABA_dxo1/NTE

## Sheet: DEGs_dxo1(Mock)
Gene_ID	log2FoldChange	pvalue	WT_M1	WT_M2	WT_M3	d1_M1	d1_M2	d1_M3	gene_name	description
AT2G11405	9.01738	1.00681e-13	0	0	0	104.796	88.2181	101.904	AT2G11405	uncharacterized protein [Source:NCBI gene (formerly Entrezgene);Acc:815612]
AT3G10745	7.45408	1.46858e-09	1.04998	0	0	70.1679	74.8828	49.5494	ath-MIR158a	ath-MIR158a [Source:miRBase;Acc:MI0000188]
AT1G64795	7.14812	9.74398e-09	0	0.997448	0	65.6116	53.3412	38.3307	AT1G64795	uncharacterized protein [Source:NCBI gene (formerly Entrezgene);Acc:28717397]
AT2G27420	6.13533	4.57378e-05	0	0	0	25.5156	4.10317	10.2838	AT2G27420	Cysteine proteinases superfamily protein [Source:NCBI gene (formerly Entrezgene);Acc:817287]
AT5G28380	5.96034	6.01685e-05	0	0	0	4.55636	11.2837	19.6328	AT5G28380	Tetratricopeptide repeat (TPR)-like superfamily protein [Source:NCBI gene (formerly Entrezgene);Acc:832923]
AT5G55270	5.90506	5.10087e-11	1.04998	0	2.09848	66.5228	56.4185	62.6379	AT5G55270
AT5G00755	5.77813	0.000118481	0	0	0	7.29017	18.4643	5.60937	AT5G00755	ncRNA [Source:NCBI gene (formerly Entrezgene);Acc:28720305]
AT4G23150	5.69482	8.57889e-05	0	0	0	9.11272	8.20633	12.1536	CRK7	cysteine-rich RLK (RECEPTOR-like protein kinase) 7 [Source:NCBI gene (formerly Entrezgene);Acc:828414]
AT3G12410	5.68635	0.00010862	0	0	0	10.024	6.15475	13.0885	AT3G12410	Polynucleotidyl transferase, ribonuclease H-like superfamily protein [Source:NCBI gene (formerly Entrezgene);Acc:820420]
AT2G24255	5.64994	0.000100667	0	0	0	10.9353	9.23213	8.41405	AT2G24255	LOW protein: F-box/kelch-repeat protein [Source:NCBI gene (formerly Entrezgene);Acc:816960]
AT5G53240	5.52047	1.17349e-06	2.09996	0	0	41.9185	26.6706	26.177	AT5G53240
AT3G28890	5.30144	0.000107659	0	0	1.04924	11.8465	11.2837	20.5677	RLP43	receptor like protein 43 [Source:NCBI gene (formerly Entrezgene);Acc:822523]
AT1G30170	5.22381	4.47955e-06	1.04998	0.997448	0	25.5156	21.5416	29.9166	AT1G30170
AT2G21900	5.12039	0.000691066	0	0	1.04924	7.29017	4.10317	27.1119	WRKY59	WRKY DNA-binding protein 59 [Source:NCBI gene (formerly Entrezgene);Acc:816726]
AT1G47920	4.98957	4.84117e-11	0	4.98724	0	53.765	51.2896	57.9635	AT1G47920	RNI-like superfamily protein [Source:NCBI gene (formerly Entrezgene);Acc:841210]
AT1G06957	4.92179	0.000427895	0	0.997448	0	9.11272	13.3353	11.2187	AT1G06957	ncRNA [Source:NCBI gene (formerly Entrezgene);Acc:28716586]
AT2G45940	4.79209	0.000695474	0	0.997448	0	9.11272	12.3095	9.34895	AT2G45940
AT5G14490	4.78908	6.12495e-11	6.29989	0	0	56.4988	67.7023	47.6796	NAC085	NAC domain containing protein 85 [Source:NCBI gene (formerly Entrezgene);Acc:831300]
AT1G73325	4.60418	0.00160198	0	0	1.04924	9.11272	12.3095	5.60937	AT1G73325	Kunitz family trypsin and protease inhibitor protein [Source:NCBI gene (formerly Entrezgene);Acc:843667]
AT3G48640	4.56298	8.00362e-05	1.04998	0.997448	1.04924	51.9425	5.12896	15.8932	AT3G48640	uncharacterized protein [Source:NCBI gene (formerly Entrezgene);Acc:824024]
AT4G36700	4.54648	2.11431e-08	2.09996	2.99234	0	44.6523	52.3154	23.3724	AT4G36700	RmlC-like cupins superfamily protein [Source:NCBI gene (formerly Entrezgene);Acc:829823]
AT1G70270	4.52198	0.00212276	0	0	1.04924	10.9353	5.12896	9.34895	AT1G70270	transcription factor [Source:NCBI gene (formerly Entrezgene);Acc:843363]
AT4G27150	4.48861	1.52233e-05	0	0	3.14772	16.4029	33.8511	19.6328	SESA2	seed storage albumin 2 [Source:NCBI gene (formerly Entrezgene);Acc:828823]
AT5G09915	4.43844	0.00252631	0	0	1.04924	7.29017	10.2579	6.54426	AT5G09915	ncRNA [Source:NCBI gene (formerly Entrezgene);Acc:28721140]
AT3G54520	4.40942	3.1427e-08	0	3.98979	1.04924	40.096	41.0317	28.0468	AT3G54520	uncharacterized protein [Source:NCBI gene (formerly Entrezgene);Acc:824617]
AT4G39500	4.36345	0.000666315	0	0	2.09848	22.7818	12.3095	7.47916	CYP96A11	cytochrome P450, family 96, subfamily A, polypeptide 11 [Source:NCBI gene (formerly Entrezgene);Acc:830104]
AT5G07700	4.28217	0.0004228	1.04998	0.997448	0	13.6691	13.3353	13.0885	MYB76	myb domain protein 76 [Source:NCBI gene (formerly Entrezgene);Acc:830663]
AT4G20690	4.26607	2.1283e-10	0	2.99234	4.19696	42.8298	50.2638	45.8098	AT4G20690	uncharacterized protein [Source:NCBI gene (formerly Entrezgene);Acc:827816]
AT4G00305	4.26483	0.0115162	0	1.0663	12.9154	11.43	5.68361	AT4G00305	protein_coding
AT1G69930	4.13611	0.000729663	0	1.9949	13.6401	114.82	70.7796	88.815	GSTU11	glutathione S-transferase TAU 11 [Source:NCBI gene (formerly Entrezgene);Acc:843329]
AT3G02480	4.11437	1.8523e-23	2.09996	9.97448	17.8371	173.142	145.662	199.133	AT3G02480	Late embryosis abundant protein (LEA) family protein [Source:NCBI gene (formerly Entrezgene);Acc:821185]
AT3G02242	4.08203	0.00108074	1.04998	0	1.04924	12.7578	8.20633	14.0234	AT3G02242	root meristem growth factor-like protein [Source:NCBI gene (formerly Entrezgene);Acc:6240491]
AT1G47915	4.03701	1.28931e-05	3.14995	0.997448	0	28.2494	24.619	14.9583	AT1G47915	F-box family protein [Source:NCBI gene (formerly Entrezgene);Acc:841209]
AT1G65870	3.96535	9.49931e-08	1.04998	4.98724	1.04924	49.2087	22.5674	40.2005	AT1G65870	Disease resistance-responsive (dirigent-like protein) family protein [Source:NCBI gene (formerly Entrezgene);Acc:842898]
AT1G02450	3.93585	0.0235629	0	1.0663	11.0703	5.19544	7.57814	NIMIN1	protein_coding	NIMIN1
AT1G19464	3.90835	0.024394	1.01143	0	7.38023	9.35179	6.63087	ath-MIR864	miRNA	MIR864A
AT2G37030	3.85721	6.12066e-05	0	0	4.19696	18.2254	18.4643	23.3724	AT2G37030	SAUR-like auxin-responsive protein family [Source:NCBI gene (formerly Entrezgene);Acc:818278]
AT1G73870	3.8555	2.23594e-17	10.4998	7.97958	1.04924	94.7723	92.3213	96.2941	BBX16	B-box type zinc finger protein with CCT domain-containing protein [Source:NCBI gene (formerly Entrezgene);Acc:843723]
AT3G53040	3.82923	0.00517057	0	1.9949	0	14.5803	4.10317	10.2838	AT3G53040	late embryosis abundant protein, putative / LEA protein [Source:NCBI gene (formerly Entrezgene);Acc:824470]
AT4G24700	3.78974	5.02858e-26	11.5498	6.98213	12.5909	160.384	123.095	144.909	AT4G24700	uncharacterized protein [Source:NCBI gene (formerly Entrezgene);Acc:828572]
AT1G67220	3.75931	0.00364658	1.04998	0.997448	0	6.3789	11.2837	10.2838	HAC2	histone acetyltransferase of the CBP family 2 [Source:NCBI gene (formerly Entrezgene);Acc:843042]
AT3G23860	3.75375	0.00749422	0	1.9949	0	4.55636	6.15475	16.8281	AT3G23860	GTP-binding protein-like protein [Source:NCBI gene (formerly Entrezgene);Acc:821969]
AT5G36960	3.74313	2.1854e-10	2.09996	3.98979	4.19696	44.6523	40.0059	53.289	AT5G36960	uncharacterized protein [Source:NCBI gene (formerly Entrezgene);Acc:833666]
AT5G53230	3.71122	2.88931e-12	1.04998	5.98469	7.34467	63.789	73.857	51.4192	AT5G53230
AT3G22860	3.61739	8.60748e-08	4.19993	1.9949	2.09848	41.0072	25.6448	34.5911	TIF3C2	eukaryotic translation initiation factor 3 subunit C2 [Source:NCBI gene (formerly Entrezgene);Acc:821858]
AT1G24851	3.61723	0.000992237	0	0.997448	2.09848	10.9353	9.23213	17.763	AT1G24851	uncharacterized protein [Source:NCBI gene (formerly Entrezgene);Acc:839087]
AT3G20360	3.56924	0.0013131	0	1.9949	1.04924	12.7578	16.4127	7.47916	AT3G20360	TRAF-like family protein [Source:NCBI gene (formerly Entrezgene);Acc:821580]
AT3G22360	3.55418	2.46011e-05	2.09996	0	4.19696	35.5396	22.5674	14.9583	AOX1B	alternative oxidase 1B [Source:NCBI gene (formerly Entrezgene);Acc:821805]
AT5G45820	3.54664	4.48334e-29	53.5491	19.949	28.3294	482.974	388.775	315.059	CIPK20	CBL-interacting protein kinase 20 [Source:NCBI gene (formerly Entrezgene);Acc:834622]
AT4G33666	3.52676	0.00888611	0	0	2.09848	8.20145	8.20633	7.47916	AT4G33666	uncharacterized protein [Source:NCBI gene (formerly Entrezgene);Acc:829508]
AT5G42800	3.52001	6.5344e-27	57.749	42.8903	122.761	1088.97	770.37	700.236	DFR	dihydroflavonol 4-reductase [Source:NCBI gene (formerly Entrezgene);Acc:834291]
AT2G46840	3.51454	5.91481e-10	2.09996	3.98979	7.34467	65.6116	37.9543	49.5494	DUF4
AT4G19850	3.50708	1.02182e-06	2.09996	3.98979	2.09848	30.9832	44.109	18.6979	PP2-A2	lectin-like protein [Source:NCBI gene (formerly Entrezgene);Acc:827729]
AT2G42955	3.48998	5.13297e-15	5.24991	7.97958	7.34467	61.9665	80.0118	89.7499	AT2G42955	F-box/LRR protein [Source:NCBI gene (formerly Entrezgene);Acc:818897]
AT4G05380	3.4802	1.45578e-15	4.19993	14.9617	16.7878	87.4821	143.611	171.086	AT4G05380	P-loop nucleoside triphosphate hydrolase superfamily protein [Source:NCBI gene (formerly Entrezgene);Acc:825886]
AT5G22530	3.4375	0.000982833	1.04998	2.99234	0	16.4029	21.5416	6.54426	AT5G22530	uncharacterized protein [Source:NCBI gene (formerly Entrezgene);Acc:832314]
AT1G55640	3.38679	0.00404927	0	1.9949	1.04924	5.46763	18.4643	8.41405	PRA1.G1	prenylated RAB acceptor 1.G1 [Source:NCBI gene (formerly Entrezgene);Acc:842013]
AT5G03360	3.38173	0.00222007	2.09996	0	1.04924	11.8465	10.2579	10.2838	AT5G03360	cysteine/histidine-rich C1 domain protein [Source:NCBI gene (formerly Entrezgene);Acc:831864]
AT2G08950	3.35739	1.61765e-06	2.09996	3.98979	2.09848	20.048	30.7738	33.6562	AT2G08950	ncRNA [Source:NCBI gene (formerly Entrezgene);Acc:28718055]
AT3G23120	3.32994	6.80497e-05	0	6.98213	1.04924	31.8945	15.3869	34.5911	RLP38	receptor like protein 38 [Source:NCBI gene (formerly Entrezgene);Acc:821887]
AT5G63900	3.29258	0.00364922	0	0.997448	2.09848	10.9353	7.18054	12.1536	AT5G63900	Acyl-CoA N-acyltransferase with RING/FYVE/PHD-type zinc finger domain-containing protein [Source:NCBI gene (formerly Entrezgene);Acc:836510]
AT1G32583	3.23807	5.50296e-24	18.8997	8.97703	23.0833	165.851	163.101	149.583	AT1G32583	tapetum determinant protein [Source:NCBI gene (formerly Entrezgene);Acc:3766880]
AT5G38120	3.23431	0.00514937	1.04998	0.997448	1.04924	12.7578	4.10317	12.1536	4CL8	AMP-dependent synthetase and ligase family protein [Source:NCBI gene (formerly Entrezgene);Acc:833792]
AT2G41730	3.23409	5.11634e-79	85.0485	123.684	110.17	980.528	948.857	1074.19	AT2G41730	calcium-binding site protein [Source:NCBI gene (formerly Entrezgene);Acc:818772]
AT1G14550	3.2158	0.00277771	2.09996	0.997448	2.09848	23.6931	22.5674	1.86979	AT1G14550	Peroxidase superfamily protein [Source:NCBI gene (formerly Entrezgene);Acc:838017]
AT3G03930	3.21258	0.00510216	1.04998	0	2.09848	6.3789	11.2837	11.2187	AT3G03930	kinase-like protein [Source:NCBI gene (formerly Entrezgene);Acc:820302]
AT3G05955	3.17399	1.43069e-09	4.19993	5.98469	5.24619	52.8538	50.2638	36.4609	AT3G05955	ncRNA [Source:NCBI gene (formerly Entrezgene);Acc:28718878]
AT1G34050	3.1615	5.09794e-05	0	3.98979	7.34467	20.9592	21.5416	58.8984	AT1G34050	Ankyrin repeat family protein [Source:NCBI gene (formerly Entrezgene);Acc:840302]
AT3G44450	3.14379	2.11288e-20	24.1496	16.9566	22.034	250.6	176.436	129.95	AT3G44450	uncharacterized protein [Source:NCBI gene (formerly Entrezgene);Acc:823570]
AT2G24720	3.05597	0.000346474	0	5.98469	1.04924	15.4916	21.5416	22.4375	GLR2.2	glutamate receptor 2.2 [Source:NCBI gene (formerly Entrezgene);Acc:817008]
AT3G21890	3.03255	0.0308054	0	2.13259	11.9929	4.15635	9.47268	BBX31	protein_coding
AT2G17830	3.00624	1.83064e-63	75.5987	86.778	70.299	571.367	686.255	614.226	AT2G17830	F-box and associated interaction domains-containing protein [Source:NCBI gene (formerly Entrezgene);Acc:816292]
AT1G70985	2.99431	1.51745e-13	8.39985	26.9311	44.068	192.278	257.474	183.239	AT1G70985	hydroxyproline-rich glycoprotein family protein [Source:NCBI gene (formerly Entrezgene);Acc:843437]
AT1G20400	2.99336	1.0787e-19	13.6498	12.9668	15.7386	121.199	113.863	101.904	AT1G20400
AT3G06145	2.97646	2.19411e-51	66.1488	72.8137	102.825	647.003	578.547	675.929	AT3G06145	RING zinc finger protein [Source:NCBI gene (formerly Entrezgene);Acc:819788]
AT4G23140	2.94692	1.0773e-05	4.19993	1.9949	9.44315	61.0552	18.4643	40.2005	CRK6	cysteine-rich RLK (RECEPTOR-like protein kinase) 6 [Source:NCBI gene (formerly Entrezgene);Acc:828413]
AT5G59390	2.93474	1.04937e-06	5.24991	4.98724	4.19696	20.9592	40.0059	49.5494	AT5G59390	XH/XS domain-containing protein [Source:NCBI gene (formerly Entrezgene);Acc:836058]
AT3G06570	2.92957	8.24483e-103	173.247	162.584	189.912	1385.13	1270.96	1347.18	AT3G06570	Galactose oxidase/kelch repeat superfamily protein [Source:NCBI gene (formerly Entrezgene);Acc:819836]
AT4G03450	2.9125	0.00880375	0	3.98979	1.04924	25.5156	7.18054	5.60937	AT4G03450	Ankyrin repeat family protein [Source:NCBI gene (formerly Entrezgene);Acc:827913]
AT1G55175	2.90986	0.0131874	0	3.19889	11.9929	7.27361	16.1036	AT1G55175	protein_coding
AT4G35783	2.90838	0.00165092	1.04998	4.98724	0	10.9353	16.4127	18.6979	RTFL6	ROTUNDIFOLIA like 6 [Source:NCBI gene (formerly Entrezgene);Acc:5008183]
AT1G16410	2.90306	2.2177e-126	311.845	280.283	269.654	2196.16	2097.74	2151.19	CYP79F1	cytochrome p450 79f1 [Source:NCBI gene (formerly Entrezgene);Acc:838211]
AT1G78206	2.89388	0.0392512	1.01143	1.0663	5.53517	6.23452	11.3672	ath-MIR775	miRNA	MIR775A
AT4G22880	2.87497	6.20458e-13	55.649	16.9566	73.4467	470.216	335.434	263.64	LDOX	leucoanthocyanidin dioxygenase [Source:NCBI gene (formerly Entrezgene);Acc:828387]
AT3G54940	2.87317	0.0473523	2.02286	0	3.69011	11.43	7.57814	AT3G54940	protein_coding
AT1G57800	2.85037	0.0372982	2.09996	0.997448	0	0.911272	10.2579	11.2187	VIM5	zinc finger (C3HC4-type RING finger) family protein [Source:NCBI gene (formerly Entrezgene);Acc:842155]
AT2G01422	2.83985	8.78448e-05	6.29989	1.9949	1.04924	22.7818	19.49	24.3073	AT2G01422	ncRNA [Source:NCBI gene (formerly Entrezgene);Acc:10723131]
AT3G51560	2.83527	0.0492061	2.02286	0	10.1478	5.19544	6.63087	AT3G51560	protein_coding
AT4G29600	2.83203	0.0027079	0	3.98979	2.09848	9.11272	23.5932	11.2187	AT4G29600	Cytidine/deoxycytidylate deaminase family protein [Source:NCBI gene (formerly Entrezgene);Acc:829081]
AT3G14380	2.82587	0.0030913	3.14995	1.9949	0	10.9353	15.3869	10.2838	AT3G14380	Uncharacterized protein family (UPF0497) [Source:NCBI gene (formerly Entrezgene);Acc:820659]
AT1G32350	2.81205	0.0241146	2.02286	1.0663	3.69011	6.23452	22.7344	AOX1D	protein_coding	AOX1D
AT1G36180	2.80468	3.79723e-91	204.746	164.579	181.518	1284.89	1308.91	1252.76	ACC2	acetyl-CoA carboxylase 2 [Source:NCBI gene (formerly Entrezgene);Acc:840522]
AT3G05720	2.80325	0.000156708	6.29989	0.997448	2.09848	16.4029	22.5674	26.177	IMPA-7	importin alpha isoform 7 [Source:NCBI gene (formerly Entrezgene);Acc:819741]
AT4G39360	2.7937	0.00801031	1.04998	1.9949	1.04924	13.6691	9.23213	5.60937	AT4G39360	uncharacterized protein [Source:NCBI gene (formerly Entrezgene);Acc:830091]
AT4G33905	2.78631	0.000225635	2.09996	0.997448	5.24619	20.048	17.4385	19.6328	AT4G33905	Peroxisomal membrane 22 kDa (Mpv17/PMP22) family protein [Source:NCBI gene (formerly Entrezgene);Acc:829534]
AT5G10760	2.7831	3.07824e-09	27.2995	16.9566	23.0833	277.938	78.986	105.643	AT5G10760	Eukaryotic aspartyl protease family protein [Source:NCBI gene (formerly Entrezgene);Acc:830943]
AT4G04745	2.75865	3.54953e-23	38.8493	63.8367	91.2838	523.981	382.62	405.744	AT4G04745	uncharacterized protein [Source:NCBI gene (formerly Entrezgene);Acc:825810]
AT1G22150	2.74279	1.43877e-09	15.7497	2.99234	19.9355	81.1032	91.2955	85.0754	SULTR1;3	sulfate transporter 1;3 [Source:NCBI gene (formerly Entrezgene);Acc:838820]
AT3G28580	2.73134	1.3448e-24	51.4491	30.9209	29.3787	271.559	209.262	259.901	AT3G28580	P-loop containing nucleoside triphosphate hydrolases superfamily protein [Source:NCBI gene (formerly Entrezgene);Acc:822488]
AT2G37805	2.72042	0.00108942	5.24991	0	3.14772	20.048	11.2837	23.3724	AT2G37805	cysteine/histidine-rich C1 domain protein [Source:NCBI gene (formerly Entrezgene);Acc:28718333]
AT4G31877	2.70913	6.45e-06	4.19993	5.98469	3.14772	36.4509	26.6706	24.3073	ath-MIR156c	ath-MIR156c [Source:miRBase;Acc:MI0000180]
AT1G33950	2.69416	0.00283995	4.19993	1.9949	1.04924	25.5156	6.15475	14.9583	AT1G33950	Avirulence induced (AIG1) family protein [Source:NCBI gene (formerly Entrezgene);Acc:840292]
AT2G24710	2.69039	3.79623e-08	3.14995	9.97448	10.4924	41.9185	49.238	61.703	GLR2.3	glutamate receptor 2.3 [Source:NCBI gene (formerly Entrezgene);Acc:817007]
AT3G30460	2.68475	0.00775537	4.19993	0	1.04924	9.11272	10.2579	14.0234	AT3G30460	RING/U-box superfamily protein [Source:NCBI gene (formerly Entrezgene);Acc:822758]
AT5G06980	2.68073	3.79868e-14	48.2992	21.9439	22.034	245.132	207.21	138.364	AT5G06980	uncharacterized protein [Source:NCBI gene (formerly Entrezgene);Acc:830589]
AT3G48700	2.67274	5.13722e-12	30.4495	7.97958	30.4279	169.497	141.559	126.211	CXE13	carboxyesterase 13 [Source:NCBI gene (formerly Entrezgene);Acc:824031]
AT3G21670	2.66846	1.78029e-19	27.2995	24.9362	28.3294	217.794	137.456	156.127	AT3G21670	Major facilitator superfamily protein [Source:NCBI gene (formerly Entrezgene);Acc:821721]
AT2G47275	2.66815	0.0022037	2.09996	5.98469	0	18.2254	10.2579	23.3724	ath-MIR403	ath-MIR403 [Source:miRBase;Acc:MI0001072]
AT4G08868	2.66513	0.00281975	1.04998	3.98979	1.04924	16.4029	12.3095	10.2838	AT4G08868	uncharacterized protein [Source:NCBI gene (formerly Entrezgene);Acc:3770198]
AT5G45830	2.65667	0.000144158	6.29989	1.9949	4.19696	41.9185	19.49	16.8281	DOG1	delay of germination 1 [Source:NCBI gene (formerly Entrezgene);Acc:834623]
AT1G77200	2.6544	1.17361e-21	29.3995	59.8469	36.7234	235.108	311.841	248.682	AT1G77200	Integrase-type DNA-binding superfamily protein [Source:NCBI gene (formerly Entrezgene);Acc:844056]
AT3G57210	2.64157	0.000752362	1.04998	4.98724	3.14772	10.024	21.5416	26.177	AT3G57210	uncharacterized protein [Source:NCBI gene (formerly Entrezgene);Acc:824888]
AT1G75945	2.62025	1.59533e-09	5.24991	27.9285	31.4772	117.554	150.791	129.95	AT1G75945	uncharacterized protein [Source:NCBI gene (formerly Entrezgene);Acc:28717429]
AT3G27630	2.61813	0.000454652	5.24991	0	5.24619	25.5156	20.5158	17.763	AT3G27630	cyclin-dependent kinase inhibitor SMR3-like protein [Source:NCBI gene (formerly Entrezgene);Acc:822385]
AT3G28210	2.61484	1.05795e-36	61.9489	47.8775	54.5604	370.888	327.228	307.58	PMZ	zinc finger (AN1-like) family protein [Source:NCBI gene (formerly Entrezgene);Acc:822447]
AT4G12350	2.61407	0.000446191	5.24991	2.99234	1.04924	23.6931	14.3611	18.6979	MYB42	myb domain protein 42 [Source:NCBI gene (formerly Entrezgene);Acc:826844]
AT5G41763	2.61332	7.56734e-05	4.19993	3.98979	4.19696	14.5803	26.6706	34.5911	AT5G41763	uncharacterized protein [Source:NCBI gene (formerly Entrezgene);Acc:28721240]
AT1G64900	2.60856	1.00951e-58	598.49	405.961	481.601	3216.79	2990.18	2853.3	CYP89A2	cytochrome P450, family 89, subfamily A, polypeptide 2 [Source:NCBI gene (formerly Entrezgene);Acc:842798]
AT5G47170	2.60708	0.000344729	1.04998	1.9949	7.34467	21.8705	21.5416	19.6328	AT5G47170	uncharacterized protein [Source:NCBI gene (formerly Entrezgene);Acc:834763]
AT3G57460	2.60097	0.000504845	9.44984	2.99234	3.14772	59.2327	13.3353	21.5026	AT3G57460	catalytic/ metal ion binding / metalloendopeptidase/ zinc ion binding protein [Source:NCBI gene (formerly Entrezgene);Acc:824913]
AT2G35555	2.6006	0.0195457	3.14995	0.997448	0	6.3789	11.2837	7.47916	AT2G35555	serpin [Source:NCBI gene (formerly Entrezgene);Acc:28718328]
AT1G78360	2.6	0.00546172	1.01143	4.26518	16.6055	17.6645	13.2617	GSTU21	protein_coding	ATGSTU21
AT2G30770	2.5962	0.00566449	0	6.39777	32.2885	12.469	12.3145	CYP71A13	protein_coding	CYP71A13
AT5G40590	2.59409	4.2031e-31	39.8993	36.9056	50.3635	257.89	271.835	237.463	AT5G40590	Cysteine/Histidine-rich C1 domain family protein [Source:NCBI gene (formerly Entrezgene);Acc:834057]
AT4G40020	2.59059	6.43923e-08	13.6498	5.98469	5.24619	58.3214	46.1606	44.8749	AT4G40020	Myosin heavy chain-related protein [Source:NCBI gene (formerly Entrezgene);Acc:830163]
AT3G53590	2.58133	0.00125213	3.14995	5.98469	1.04924	27.3382	25.6448	8.41405	AT3G53590	LRR receptor-like Serine/Threonine-kinase [Source:NCBI gene (formerly Entrezgene);Acc:824527]
AT3G28510	2.57904	0.00348468	3.14995	0.997448	4.19696	30.072	7.18054	12.1536	AT3G28510	P-loop containing nucleoside triphosphate hydrolases superfamily protein [Source:NCBI gene (formerly Entrezgene);Acc:822481]
AT1G15830	2.57627	8.31358e-21	34.6494	44.8851	27.2802	242.398	167.204	228.114	AT1G15830	uncharacterized protein [Source:NCBI gene (formerly Entrezgene);Acc:838153]
AT3G29590	2.56698	8.09612e-07	5.24991	3.98979	15.7386	52.8538	54.367	40.2005	AT5MAT	HXXXD-type acyl-transferase family protein [Source:NCBI gene (formerly Entrezgene);Acc:822623]
AT2G21220	2.56309	1.4552e-08	7.34987	12.9668	9.44315	53.765	78.986	43.94	AT2G21220	SAUR-like auxin-responsive protein family [Source:NCBI gene (formerly Entrezgene);Acc:816659]
AT3G46680	2.54601	0.0332517	3.14995	0.997448	0	2.73382	10.2579	11.2187	AT3G46680	UDP-Glycosyltransferase superfamily protein [Source:NCBI gene (formerly Entrezgene);Acc:823821]
AT3G24780	2.5427	3.35184e-12	11.5498	18.9515	10.4924	74.7243	80.0118	85.0754	AT3G24780	Uncharacterized conserved protein UCP015417, vWA [Source:NCBI gene (formerly Entrezgene);Acc:822076]
AT3G27940	2.52565	2.16097e-08	6.29989	16.9566	8.39391	62.8777	72.8312	47.6796	LBD26	LOB domain-containing protein 26 [Source:NCBI gene (formerly Entrezgene);Acc:822418]
AT2G17740	2.52133	1.34747e-13	52.4991	16.9566	34.6249	235.108	176.436	184.174	AT2G17740	Cysteine/Histidine-rich C1 domain family protein [Source:NCBI gene (formerly Entrezgene);Acc:816283]
AT1G03790	2.5199	0.0135	2.09996	3.98979	0	18.2254	12.3095	4.67447	SOM	Zinc finger C-x8-C-x5-C-x3-H type family protein [Source:NCBI gene (formerly Entrezgene);Acc:839408]
AT1G69570	2.5137	0.00667483	0	2.99234	3.14772	14.5803	11.2837	9.34895	AT1G69570	Dof-type zinc finger DNA-binding family protein [Source:NCBI gene (formerly Entrezgene);Acc:843293]
AT1G65680	2.51007	3.42646e-07	10.4998	9.97448	4.19696	60.1439	44.109	36.4609	EXPB2	expansin B2 [Source:NCBI gene (formerly Entrezgene);Acc:842879]
AT1G52342	2.4952	9.77424e-09	7.34987	24.9362	10.4924	68.3454	76.9344	97.229	AT1G52342	uncharacterized protein [Source:NCBI gene (formerly Entrezgene);Acc:28717346]
AT5G03350	2.4923	9.75864e-08	22.0496	37.903	59.8066	392.758	106.682	173.89	AT5G03350	Legume lectin family protein [Source:NCBI gene (formerly Entrezgene);Acc:831863]
AT4G26960	2.47199	2.78877e-24	37.7993	69.8213	75.5452	336.259	351.847	329.083	AT4G26960	uncharacterized protein [Source:NCBI gene (formerly Entrezgene);Acc:828803]
AT4G13680	2.46786	4.72734e-07	9.44984	10.9719	7.34467	74.7243	34.8769	43.94	AT4G13680
AT1G62420	2.46631	0.0102473	4.04572	1.0663	11.9929	16.6254	14.209	AT1G62420	protein_coding
AT4G12580	2.46065	0.00539071	4.04572	2.13259	11.9929	15.5863	23.6817	AT4G12580	protein_coding
AT3G50160	2.45555	0.0265584	2.09996	0	2.09848	9.11272	6.15475	7.47916	AT3G50160	transmembrane protein, putative (DUF247) [Source:NCBI gene (formerly Entrezgene);Acc:824178]
AT5G12960	2.44973	0.0035778	3.14995	2.99234	1.04924	9.11272	15.3869	14.9583	AT5G12960	proline-tRNA ligase (DUF1680) [Source:NCBI gene (formerly Entrezgene);Acc:831136]
AT1G13470	2.43518	4.04513e-05	9.44984	5.98469	5.24619	56.4988	18.4643	36.4609	AT1G13470
AT4G38560	2.42904	5.15665e-05	14.6997	0.997448	17.8371	82.0145	46.1606	51.4192	AT4G38560	phospholipase-like protein (PEARLI 4) family protein [Source:NCBI gene (formerly Entrezgene);Acc:830013]
AT5G01600	2.42171	5.4296e-69	4590.52	5092.97	5843.21	30630.6	27412.2	25149.6	FER1	ferretin 1 [Source:NCBI gene (formerly Entrezgene);Acc:831720]
AT1G16730	2.41443	1.38986e-17	51.4491	46.88	30.4279	293.429	192.849	200.067	UP6	uncharacterized protein [Source:NCBI gene (formerly Entrezgene);Acc:838244]
AT5G57567	2.41049	1.64696e-06	7.34987	4.98724	8.39391	40.096	38.9801	30.8515	AT5G57567	GCK domain protein [Source:NCBI gene (formerly Entrezgene);Acc:5008311]
AT2G30540	2.40445	1.28017e-06	4.19993	9.97448	10.4924	55.5876	34.8769	40.2005	AT2G30540	Thioredoxin superfamily protein [Source:NCBI gene (formerly Entrezgene);Acc:817603]
AT5G38740	2.40268	0.0425135	5.24991	0	0	12.7578	8.20633	6.54426	AGL77	AGAMOUS-like 77 [Source:NCBI gene (formerly Entrezgene);Acc:833865]
AT1G20065	2.40044	0.0206979	4.04572	1.0663	4.61264	13.5081	22.7344	AT1G20065	protein_coding
AT5G07880	2.4003	0.0081374	2.09996	1.9949	2.09848	11.8465	14.3611	6.54426	SNAP29	synaptosomal-associated protein SNAP25-like 29 [Source:NCBI gene (formerly Entrezgene);Acc:830681]
AT2G32680	2.39665	7.17235e-07	15.7497	6.98213	12.5909	87.4821	35.9027	61.703	RLP23	receptor like protein 23 [Source:NCBI gene (formerly Entrezgene);Acc:817828]
AT4G02440	2.38301	3.20178e-89	303.445	336.14	310.575	1628.44	1703.84	1625.78	EID1	F-box family protein [Source:NCBI gene (formerly Entrezgene);Acc:828008]
AT5G47740	2.38167	2.73285e-14	22.0496	27.9285	16.7878	133.046	98.476	116.862	AT5G47740	Adenine nucleotide alpha hydrolases-like superfamily protein [Source:NCBI gene (formerly Entrezgene);Acc:834825]
AT5G62430	2.36949	1.5298e-18	28.3495	26.9311	25.1817	144.892	146.688	124.341	CDF1	cycling DOF factor 1 [Source:NCBI gene (formerly Entrezgene);Acc:836364]
AT2G05665	2.35955	0.0164591	1.01143	4.26518	17.528	9.35179	13.2617	AT2G05665	lncRNA
AT5G48490	2.35762	3.38007e-15	25.1996	23.9387	25.1817	155.827	107.708	116.862	AT5G48490	Bifunctional inhibitor/lipid-transfer protein/seed storage 2S albumin superfamily protein [Source:NCBI gene (formerly Entrezgene);Acc:834905]
AT3G61340	2.35031	0.00167377	6.29989	1.9949	2.09848	11.8465	19.49	21.5026	AT3G61340	F-box and associated interaction domains-containing protein [Source:NCBI gene (formerly Entrezgene);Acc:825306]
AT2G39820	2.34444	0.00258649	4.19993	1.9949	3.14772	15.4916	22.5674	9.34895	eIF6B	Translation initiation factor IF6 [Source:NCBI gene (formerly Entrezgene);Acc:818569]
AT5G64060	2.34202	3.64038e-15	40.9493	30.9209	19.9355	138.513	180.539	146.778	NAC103	NAC domain containing protein 103 [Source:NCBI gene (formerly Entrezgene);Acc:836527]
AT5G39770	2.33388	0.000820602	7.34987	3.98979	1.04924	20.048	25.6448	16.8281	AT5G39770	Restriction endonuclease, type II-like superfamily protein [Source:NCBI gene (formerly Entrezgene);Acc:833973]
AT5G60350	2.30187	0.00684243	3.14995	0.997448	4.19696	20.048	13.3353	7.47916	AT5G60350	uncharacterized protein [Source:NCBI gene (formerly Entrezgene);Acc:836157]
AT5G59590	2.29489	2.94347e-11	28.3495	14.9617	17.8371	98.4173	118.992	82.2707	UGT76E2	UDP-glucosyl transferase 76E2 [Source:NCBI gene (formerly Entrezgene);Acc:836078]
AT5G52940	2.29252	2.0638e-07	17.8497	10.9719	7.34467	51.0312	49.238	76.6614	AT5G52940
AT1G35230	2.28849	0.000134426	3.14995	12.9668	8.39391	62.8777	33.8511	23.3724	AGP5	arabinogalactan protein 5 [Source:NCBI gene (formerly Entrezgene);Acc:840412]
AT1G13600	2.28346	7.80646e-09	9.44984	17.9541	16.7878	70.1679	55.3928	89.7499	bZIP58	basic leucine-zipper 58 [Source:NCBI gene (formerly Entrezgene);Acc:837921]
AT4G27030	2.2797	6.42152e-29	71.3988	108.722	114.367	518.514	448.271	463.708	FADA	fatty acid desaturase A [Source:NCBI gene (formerly Entrezgene);Acc:828811]
AT5G54560	2.27699	0.0478459	6.29989	0	0	10.9353	7.18054	12.1536	AT5G54560
AT2G26480	2.2667	2.49119e-25	62.9989	55.8571	43.0188	276.115	240.035	262.705	UGT76D1	UDP-glucosyl transferase 76D1 [Source:NCBI gene (formerly Entrezgene);Acc:817189]
AT1G02820	2.26338	6.3806e-11	20.9996	16.9566	22.034	113.909	104.631	69.1822	LEA3	Late embryosis abundant 3 (LEA3) family protein [Source:NCBI gene (formerly Entrezgene);Acc:839304]
AT1G26250	2.25988	0.00349747	0	3.98979	10.4924	21.8705	17.4385	29.9166	AT1G26250	Proline-rich extensin-like family protein [Source:NCBI gene (formerly Entrezgene);Acc:839166]
AT1G21140	2.25343	2.63729e-07	34.6494	12.9668	14.6893	131.223	102.579	62.6379	AT1G21140	Vacuolar iron transporter (VIT) family protein [Source:NCBI gene (formerly Entrezgene);Acc:838710]
AT1G24147	2.24951	0.00332887	4.19993	4.98724	2.09848	30.072	13.3353	10.2838	AT1G24147	uncharacterized protein [Source:NCBI gene (formerly Entrezgene);Acc:5007719]
AT5G41765	2.23772	0.000167254	6.29989	5.98469	3.14772	22.7818	28.7222	21.5026	AT5G41765	DNA-binding storekeeper protein-related transcriptional regulator [Source:NCBI gene (formerly Entrezgene);Acc:834181]
AT1G15150	2.23676	0.00235726	4.19993	4.98724	2.09848	11.8465	14.3611	27.1119	AT1G15150	MATE efflux family protein [Source:NCBI gene (formerly Entrezgene);Acc:838080]
AT1G02980	2.21795	0.0313548	3.03429	2.13259	13.8379	17.6645	4.73634	CUL2	protein_coding	CUL2
AT1G05675	2.21687	2.22996e-09	20.9996	44.8851	16.7878	102.062	131.301	152.388	AT1G05675	UDP-Glycosyltransferase superfamily protein [Source:NCBI gene (formerly Entrezgene);Acc:10723139]
AT2G40240	2.21375	5.10896e-34	83.9985	77.8009	97.5792	387.29	435.961	379.567	AT2G40240	Tetratricopeptide repeat (TPR)-like superfamily protein [Source:NCBI gene (formerly Entrezgene);Acc:818616]
AT5G00875	2.21194	0.00036058	3.14995	3.98979	7.34467	19.1367	23.5932	24.3073	AT5G00875	ncRNA [Source:NCBI gene (formerly Entrezgene);Acc:28720329]
AT1G07900	2.20783	0.00614264	4.19993	0.997448	5.24619	23.6931	8.20633	15.8932	LBD1	LOB domain-containing protein 1 [Source:NCBI gene (formerly Entrezgene);Acc:837305]
AT5G24200	2.20226	0.0278179	40.9493	14.9617	12.5909	220.528	21.5416	72.9218	AT5G24200	alpha/beta-Hydrolases superfamily protein [Source:NCBI gene (formerly Entrezgene);Acc:832487]
AT1G32510	2.19351	0.00821547	1.04998	5.98469	2.09848	9.11272	14.3611	18.6979	NAC011	NAC domain containing protein 11 [Source:NCBI gene (formerly Entrezgene);Acc:840145]
AT4G23680	2.17954	1.43797e-58	1150.78	1106.17	1333.58	6058.13	5214.1	4991.4	AT4G23680	Polyketide cyclase/dehydrase and lipid transport superfamily protein [Source:NCBI gene (formerly Entrezgene);Acc:828468]
AT3G49930	2.17124	9.07516e-05	2.09996	30.9209	23.0833	74.7243	85.1407	93.4895	AT3G49930	C2H2 and C2HC zinc fingers superfamily protein [Source:NCBI gene (formerly Entrezgene);Acc:824155]
AT2G47780	2.16919	0.00227621	4.19993	2.99234	4.19696	10.9353	22.5674	17.763	AT2G47780	Rubber elongation factor protein (REF) [Source:NCBI gene (formerly Entrezgene);Acc:819390]
AT1G23210	2.16528	0.0337163	1.01143	4.26518	7.38023	15.5863	12.3145	GH9B6	protein_coding	AtGH9B6
AT1G49990	2.16216	2.63433e-15	25.1996	49.8724	37.7726	158.561	168.23	179.5	AT1G49990	F-box family protein [Source:NCBI gene (formerly Entrezgene);Acc:841423]
AT1G53635	2.1602	0.00110535	5.24991	2.99234	4.19696	15.4916	18.4643	21.5026	AT1G53635	uncharacterized protein [Source:NCBI gene (formerly Entrezgene);Acc:5007799]
AT1G49610	2.1598	0.00049975	2.09996	5.98469	10.4924	22.7818	37.9543	22.4375	AT1G49610	F-box family protein [Source:NCBI gene (formerly Entrezgene);Acc:841385]
AT4G09820	2.15666	2.34713e-07	22.0496	7.97958	15.7386	80.1919	70.7796	52.3541	TT8	basic helix-loop-helix (bHLH) DNA-binding superfamily protein [Source:NCBI gene (formerly Entrezgene);Acc:826571]
AT1G79180	2.15429	3.68623e-11	28.3495	23.9387	13.6401	97.5061	92.3213	103.773	MYB63	myb domain protein 63 [Source:NCBI gene (formerly Entrezgene);Acc:844259]
AT2G38220	2.14924	0.00221897	6.29989	5.98469	2.09848	29.1607	10.2579	24.3073	APD3	RING/U-box superfamily protein [Source:NCBI gene (formerly Entrezgene);Acc:818401]
AT1G05490	2.146	3.57763e-13	38.8493	29.9234	19.9355	127.578	120.018	144.909	chr31	chromatin remodeling 31 [Source:NCBI gene (formerly Entrezgene);Acc:837051]
AT5G25140	2.14562	5.93592e-09	13.6498	13.9643	22.034	85.6595	73.857	59.8333	CYP71B13	cytochrome P450, family 71, subfamily B, polypeptide 13 [Source:NCBI gene (formerly Entrezgene);Acc:832585]
AT5G60250	2.14559	4.7373e-15	133.348	62.8392	66.102	398.226	381.595	379.567	AT5G60250	zinc finger (C3HC4-type RING finger) family protein [Source:NCBI gene (formerly Entrezgene);Acc:836147]
AT2G35742	2.1439	0.000732457	2.02286	14.9281	46.1264	41.5635	23.6817	AT2G35742	snoRNA
AT1G07985	2.14337	0.0362928	3.14995	0.997448	1.04924	9.11272	7.18054	6.54426	AT1G07985	uncharacterized protein [Source:NCBI gene (formerly Entrezgene);Acc:2745747]
AT1G71030	2.14325	2.5778e-09	27.2995	87.7754	96.53	277.938	363.13	294.492	MYBL2	MYB-like 2 [Source:NCBI gene (formerly Entrezgene);Acc:843443]
AT4G22960	2.14178	5.81978e-07	13.6498	7.97958	13.6401	63.789	49.238	42.0703	AT4G22960	FAM63A-like protein (DUF544) [Source:NCBI gene (formerly Entrezgene);Acc:828395]
AT1G68825	2.14011	0.010453	0	8.97703	3.14772	24.6043	13.3353	15.8932	RTFL15	ROTUNDIFOLIA like 15 [Source:NCBI gene (formerly Entrezgene);Acc:5007840]
AT4G36830	2.13994	8.50058e-09	23.0996	17.9541	13.6401	104.796	67.7023	68.2473	HOS3-1	GNS1/SUR4 membrane protein family [Source:NCBI gene (formerly Entrezgene);Acc:829836]
AT1G01560	2.13696	0.00232241	5.24991	6.98213	4.19696	22.7818	9.23213	40.2005	MPK11	MAP kinase 11 [Source:NCBI gene (formerly Entrezgene);Acc:839523]
AT1G68480	2.13551	0.00162045	7.34987	0.997448	7.34467	18.2254	30.7738	19.6328	JAG	C2H2 and C2HC zinc fingers superfamily protein [Source:NCBI gene (formerly Entrezgene);Acc:843177]
AT5G24655	2.13428	0.00436486	2.02286	8.53037	27.6759	14.5472	26.5235	LSU4	protein_coding	LSU4
AT1G52100	2.13346	8.9083e-43	467.242	648.341	576.032	2267.24	2697.83	2459.71	AT1G52100	Mannose-binding lectin superfamily protein [Source:NCBI gene (formerly Entrezgene);Acc:841640]
AT1G58684	2.13173	0.000571385	8.09145	12.7955	42.4363	15.5863	78.6232	AT1G58684	protein_coding
AT3G49570	2.12971	0.0109902	7.08002	1.0663	23.0632	17.6645	13.2617	LSU3	protein_coding	LSU3
AT1G24145	2.12458	0.0103141	0	5.98469	5.24619	15.4916	10.2579	23.3724	AT1G24145	uncharacterized protein [Source:NCBI gene (formerly Entrezgene);Acc:839027]
AT3G22840	2.12273	3.93363e-16	58.799	44.8851	52.4619	291.607	193.875	193.523	ELIP1	Chlorophyll A-B binding family protein [Source:NCBI gene (formerly Entrezgene);Acc:821855]
AT5G24640	2.10999	4.70393e-09	13.6498	20.9464	17.8371	60.1439	76.9344	89.7499	AT5G24640	uncharacterized protein [Source:NCBI gene (formerly Entrezgene);Acc:832535]
AT3G28740	2.10911	1.61764e-23	51.4491	66.829	58.7574	276.115	257.474	230.919	CYP81D11	Cytochrome P450 superfamily protein [Source:NCBI gene (formerly Entrezgene);Acc:822506]
AT3G23880	2.10652	6.44754e-48	193.197	237.393	190.961	900.336	898.594	879.736	AT3G23880	F-box and associated interaction domains-containing protein [Source:NCBI gene (formerly Entrezgene);Acc:821971]
AT4G35685	2.10385	1.4906e-12	32.5494	24.9362	27.2802	129.401	139.508	95.3592	AT4G35685	DNA-directed RNA polymerase III subunit [Source:NCBI gene (formerly Entrezgene);Acc:829720]
AT5G25230	2.10134	7.25195e-13	30.4495	18.9515	35.6741	121.199	125.147	117.797	AT5G25230	Ribosomal protein S5/Elongation factor G/III/V family protein [Source:NCBI gene (formerly Entrezgene);Acc:832594]
AT1G51480	2.09454	0.00532989	2.09996	2.99234	7.34467	19.1367	24.619	9.34895	AT1G51480	disease resistance protein (CC-NBS-LRR class) family protein [Source:NCBI gene (formerly Entrezgene);Acc:841573]
AT4G36105	2.0888	0.0478977	5.24991	0	1.04924	10.9353	7.18054	8.41405	AT4G36105	polyamine-modulated factor 1-binding protein [Source:NCBI gene (formerly Entrezgene);Acc:829767]
AT1G03800	2.08522	1.86949e-07	13.6498	18.9515	9.44315	71.0792	55.3928	52.3541	ERF10	ERF domain protein 10 [Source:NCBI gene (formerly Entrezgene);Acc:839173]
AT3G60270	2.0842	0.0012136	4.19993	1.9949	10.4924	26.4269	20.5158	23.3724	AT3G60270	Cupredoxin superfamily protein [Source:NCBI gene (formerly Entrezgene);Acc:825198]
AT2G34620	2.08279	2.33382e-20	57.749	96.7524	96.53	368.154	377.491	318.799	AT2G34620	Mitochondrial transcription termination factor family protein [Source:NCBI gene (formerly Entrezgene);Acc:818027]
AT2G20800	2.08187	1.27132e-08	14.6997	16.9566	16.7878	57.4101	63.5991	84.1405	NDB4	NAD(P)H dehydrogenase B4 [Source:NCBI gene (formerly Entrezgene);Acc:816609]
AT1G24420	2.07812	0.0163192	4.19993	0.997448	3.14772	10.9353	7.18054	16.8281	AT1G24420	HXXXD-type acyl-transferase family protein [Source:NCBI gene (formerly Entrezgene);Acc:839058]
AT5G25260	2.07678	1.20325e-05	61.9489	15.9592	31.4772	207.77	75.9086	176.695	AT5G25260	SPFH/Band 7/PHB domain-containing membrane-associated protein family [Source:NCBI gene (formerly Entrezgene);Acc:832597]
AT1G50190	2.07438	5.42221e-05	9.44984	5.98469	6.29543	32.8058	26.6706	31.7864	AT1G50190	Cysteine/Histidine-rich C1 domain family protein [Source:NCBI gene (formerly Entrezgene);Acc:3767425]
AT3G18910	2.07193	1.04756e-27	200.547	123.684	167.878	700.768	713.951	652.556	ETP2	EIN2 targeting protein2 [Source:NCBI gene (formerly Entrezgene);Acc:821424]
AT3G00970	2.07116	0.00103311	2.09996	6.98213	6.29543	25.5156	21.5416	17.763	AT3G00970	ncRNA [Source:NCBI gene (formerly Entrezgene);Acc:28718445]
AT3G45860	2.06657	0.00103221	4.19993	10.9719	6.29543	34.6283	13.3353	42.0703	CRK4	cysteine-rich RLK (RECEPTOR-like protein kinase) 4 [Source:NCBI gene (formerly Entrezgene);Acc:823729]
AT2G45930	2.05793	0.00765541	2.09996	0.997448	12.5909	19.1367	21.5416	24.3073	AT2G45930	uncharacterized protein [Source:NCBI gene (formerly Entrezgene);Acc:819201]
AT5G18740	2.05292	0.0183398	2.02286	5.33148	11.9929	14.5472	18.9454	AT5G18740	protein_coding
AT4G25560	2.03894	2.21445e-05	10.4998	6.98213	10.4924	49.2087	29.748	35.526	LAF1	myb domain protein 18 [Source:NCBI gene (formerly Entrezgene);Acc:828661]
AT3G20865	2.03536	0.0064878	0	12.9668	5.24619	27.3382	22.5674	25.2422	AGP40	arabinogalactan protein 40 [Source:NCBI gene (formerly Entrezgene);Acc:821635]
AT2G18660	2.02892	0.000778587	12.5998	9.97448	8.39391	79.2806	21.5416	25.2422	PNP-A	plant natriuretic peptide A [Source:NCBI gene (formerly Entrezgene);Acc:816381]
AT5G16200	2.01881	1.16373e-10	25.1996	58.8494	60.8559	228.729	189.771	169.216	AT5G16200	50S ribosomal protein-like protein [Source:NCBI gene (formerly Entrezgene);Acc:831478]
AT5G46720	2.01688	7.96028e-11	20.9996	23.9387	22.034	87.4821	103.605	80.4009	AT5G46720	AIG2-like (avirulence induced family protein [Source:NCBI gene (formerly Entrezgene);Acc:834715]
AT1G71430	2.01178	6.77773e-31	148.047	117.699	124.859	569.545	465.709	538.499	AT1G71430	uncharacterized protein [Source:NCBI gene (formerly Entrezgene);Acc:843484]
AT2G05070	2.00414	2.91268e-38	1528.77	1455.28	1361.91	6933.87	5630.57	4868.93	LHCB2.2	photosystem II light harvesting complex protein 2.2 [Source:NCBI gene (formerly Entrezgene);Acc:815055]
AT5G03285	2.00341	2.62643e-05	4.19993	22.9413	22.034	61.0552	75.9086	60.7681	AT5G03285	ncRNA [Source:NCBI gene (formerly Entrezgene);Acc:6241161]
AT1G05880	1.99843	0.00379514	4.19993	2.99234	6.29543	10.9353	19.49	23.3724	ARI12	RING/U-box superfamily protein [Source:NCBI gene (formerly Entrezgene);Acc:837098]
AT2G23000	1.99527	2.29316e-06	12.5998	19.949	49.3142	121.199	105.657	99.0988	scpl10	serine carboxypeptidase-like 10 [Source:NCBI gene (formerly Entrezgene);Acc:816831]
AT3G56290	1.99519	1.38232e-16	81.8986	96.7524	135.352	510.312	339.537	401.07	AT3G56290	potassium transporter [Source:NCBI gene (formerly Entrezgene);Acc:824796]
AT3G05936	1.99215	0.000210855	3.14995	12.9668	12.5909	48.2974	27.6964	38.3307	AT3G05936	uncharacterized protein [Source:NCBI gene (formerly Entrezgene);Acc:6240608]
AT1G63580	1.98977	0.0469862	6.29989	1.9949	0	15.4916	5.12896	12.1536	AT1G63580	Receptor-like protein kinase-related family protein [Source:NCBI gene (formerly Entrezgene);Acc:842663]
AT5G15940	1.98435	0.000919754	4.19993	6.98213	9.44315	31.8945	34.8769	14.9583	AT5G15940	NAD(P)-binding Rossmann-fold superfamily protein [Source:NCBI gene (formerly Entrezgene);Acc:831451]
AT5G49000	1.98344	5.36466e-25	96.5983	68.8239	86.0376	347.195	325.176	320.669	AT5G49000	Galactose oxidase/kelch repeat superfamily protein [Source:NCBI gene (formerly Entrezgene);Acc:834959]
AT3G12955	1.97932	1.08222e-05	8.39985	12.9668	11.5416	51.0312	47.1864	31.7864	AT3G12955	SAUR-like auxin-responsive protein family [Source:NCBI gene (formerly Entrezgene);Acc:820481]
AT5G38980	1.97292	1.03673e-15	272.995	556.576	576.032	1913.67	1794.11	1810.89	AT5G38980	uncharacterized protein [Source:NCBI gene (formerly Entrezgene);Acc:833890]
AT2G41780	1.97062	2.63185e-32	101.848	98.7473	109.121	411.895	380.569	420.703	AT2G41780	uncharacterized protein [Source:NCBI gene (formerly Entrezgene);Acc:818777]
AT1G01810	1.96958	8.4833e-07	17.8497	10.9719	20.9848	57.4101	85.1407	52.3541	AT1G01810	uncharacterized protein [Source:NCBI gene (formerly Entrezgene);Acc:839247]
AT1G08580	1.96457	3.43449e-37	627.889	447.854	497.339	2111.42	1926.44	2099.77	AT1G08580	uncharacterized protein [Source:NCBI gene (formerly Entrezgene);Acc:837380]
AT2G36430	1.96348	1.51133e-17	134.398	274.298	212.995	811.943	820.633	793.725	AT2G36430	transmembrane protein, putative (DUF247) [Source:NCBI gene (formerly Entrezgene);Acc:818217]
AT4G39670	1.96342	2.9981e-09	70.3488	27.9285	32.5264	183.166	166.178	159.867	AT4G39670	Glycolipid transfer protein (GLTP) family protein [Source:NCBI gene (formerly Entrezgene);Acc:830121]
AT1G50732	1.96087	6.25611e-19	68.2488	100.742	124.859	384.557	373.388	386.111	AT1G50732	uncharacterized protein [Source:NCBI gene (formerly Entrezgene);Acc:10723115]
AT3G61580	1.95791	1.12194e-13	1771.32	4059.61	4039.57	12992.9	12549.5	12805.3	SLD1	Fatty acid/sphingolipid desaturase [Source:NCBI gene (formerly Entrezgene);Acc:825331]
AT5G13930	1.95723	6.021e-43	2298.41	1992.9	2719.63	9655.84	8806.42	8759.96	TT4	Chalcone and stilbene synthase family protein [Source:NCBI gene (formerly Entrezgene);Acc:831241]
AT5G17220	1.9541	2.45375e-07	56.699	19.949	56.6589	232.374	143.611	139.299	GSTF12	glutathione S-transferase phi 12 [Source:NCBI gene (formerly Entrezgene);Acc:831586]
AT4G39550	1.95051	1.04202e-34	140.698	141.638	120.662	503.933	500.586	553.458	AT4G39550	Galactose oxidase/kelch repeat superfamily protein [Source:NCBI gene (formerly Entrezgene);Acc:830109]
AT4G10120	1.94835	2.49269e-50	563.84	622.407	709.285	2491.42	2302.9	2520.48	ATSPS4F	Sucrose-phosphate synthase family protein [Source:NCBI gene (formerly Entrezgene);Acc:826603]
AT3G53650	1.94343	1.5971e-24	254.096	158.594	178.371	743.598	757.034	771.288	AT3G53650	Histone superfamily protein [Source:NCBI gene (formerly Entrezgene);Acc:28719403]
AT2G31230	1.94323	2.25595e-20	133.348	84.7831	131.155	500.288	429.807	411.354	ERF15	ethylene-responsive element binding factor 15 [Source:NCBI gene (formerly Entrezgene);Acc:817680]
AT5G26270	1.93985	0.000865278	64.0489	258.339	258.113	800.097	725.235	702.106	AT5G26270	uncharacterized protein [Source:NCBI gene (formerly Entrezgene);Acc:832696]
AT1G44830	1.93892	1.14158e-06	8.39985	20.9464	23.0833	75.6356	67.7023	57.9635	AT1G44830	Integrase-type DNA-binding superfamily protein [Source:NCBI gene (formerly Entrezgene);Acc:841047]
AT5G66710	1.9365	0.00439024	4.19993	4.98724	6.29543	26.4269	9.23213	23.3724	AT5G66710	Protein kinase superfamily protein [Source:NCBI gene (formerly Entrezgene);Acc:836804]
AT5G13320	1.93514	5.32596e-05	23.0996	18.9515	29.3787	149.449	37.9543	85.0754	PBS3	Auxin-responsive GH3 family protein [Source:NCBI gene (formerly Entrezgene);Acc:831173]
AT5G53820	1.93393	0.00153788	6.29989	4.98724	4.19696	21.8705	19.49	17.763	AT5G53820	Late embryosis abundant protein (LEA) family protein [Source:NCBI gene (formerly Entrezgene);Acc:835463]
AT5G44460	1.9177	1.70894e-20	77.6986	55.8571	77.6437	279.76	263.628	253.356	CML43	calmodulin like 43 [Source:NCBI gene (formerly Entrezgene);Acc:834473]
AT1G70260	1.90221	9.84623e-06	12.5998	8.97703	11.5416	38.2734	46.1606	39.2656	UMAMIT36	nodulin MtN21 /EamA-like transporter family protein [Source:NCBI gene (formerly Entrezgene);Acc:843362]
AT1G51670	1.90004	0.00138629	11.5498	3.98979	6.29543	36.4509	17.4385	27.1119	AT1G51670	uncharacterized protein [Source:NCBI gene (formerly Entrezgene);Acc:841592]
AT2G08760	1.89916	0.00504046	1.04998	11.9694	5.24619	24.6043	21.5416	22.4375	AT2G08760	ncRNA [Source:NCBI gene (formerly Entrezgene);Acc:28718020]
AT1G22600	1.8907	0.0382174	1.01143	6.39777	11.0703	15.5863	14.209	AT1G22600	protein_coding
AT5G38010	1.88604	1.75719e-15	125.998	78.7984	73.4467	343.549	381.595	302.906	AT5G38010	UDP-Glycosyltransferase superfamily protein [Source:NCBI gene (formerly Entrezgene);Acc:833780]
AT3G56500	1.88577	0.0311406	4.19993	1.9949	2.09848	6.3789	9.23213	14.9583	AT3G56500	serine-rich protein-like protein [Source:NCBI gene (formerly Entrezgene);Acc:824817]
AT3G27690	1.88138	6.06306e-19	284.545	242.38	172.075	1005.13	839.098	731.088	LHCB2.3	photosystem II light harvesting complex protein 2.3 [Source:NCBI gene (formerly Entrezgene);Acc:822391]
AT2G32550	1.88135	8.59982e-08	18.8997	31.9183	20.9848	100.24	100.528	64.5077	AT2G32550	Cell differentiation, Rcd1-like protein [Source:NCBI gene (formerly Entrezgene);Acc:817816]
AT1G66690	1.87844	2.21264e-06	18.8997	10.9719	14.6893	65.6116	47.1864	50.4843	AT1G66690	S-adenosyl-L-methionine-dependent methyltransferases superfamily protein [Source:NCBI gene (formerly Entrezgene);Acc:842987]
AT2G40470	1.87707	1.39087e-05	10.4998	8.97703	13.6401	37.3621	42.0575	42.0703	LBD15	LOB domain-containing protein 15 [Source:NCBI gene (formerly Entrezgene);Acc:818641]
AT1G04635	1.87701	2.61319e-15	80.8486	62.8392	47.2157	249.688	242.087	209.416	EMB1687	ribonuclease P family protein / Rpp14 family protein [Source:NCBI gene (formerly Entrezgene);Acc:839460]
AT5G59540	1.87688	2.5346e-34	620.539	816.91	886.607	2919.71	2760.41	2856.1	AT5G59540	2-oxoglutarate (2OG) and Fe(II)-dependent oxygenase superfamily protein [Source:NCBI gene (formerly Entrezgene);Acc:836073]
AT2G18720	1.87657	0.00226026	7.34987	14.9617	2.09848	30.072	22.5674	37.3958	AT2G18720	Translation elongation factor EF1A/initiation factor IF2gamma family protein [Source:NCBI gene (formerly Entrezgene);Acc:816387]
AT4G08040	1.87307	4.32653e-21	144.897	111.714	110.17	407.338	407.239	528.215	ACS11	1-aminocyclopropane-1-carboxylate synthase 11 [Source:NCBI gene (formerly Entrezgene);Acc:826317]
AT2G42975	1.86913	2.29284e-09	26.2495	64.8341	45.1173	174.964	182.591	141.169	AT2G42975	myosin-G heavy chain-like protein [Source:NCBI gene (formerly Entrezgene);Acc:818899]
AT1G14680	1.8683	5.54844e-14	58.799	66.829	37.7726	205.947	209.262	182.304	AT1G14680	early endosome antigen [Source:NCBI gene (formerly Entrezgene);Acc:838030]
AT4G27570	1.8632	0.0479602	1.01143	6.39777	18.4506	7.27361	14.209	AT4G27570	protein_coding
AT5G66830	1.86261	0.000983728	4.19993	8.97703	12.5909	27.3382	45.1348	21.5026	AT5G66830	F-box protein (DUF295) [Source:NCBI gene (formerly Entrezgene);Acc:836817]
AT5G67060	1.86166	7.95841e-07	44.0992	19.949	58.7574	171.319	172.333	101.904	HEC1	basic helix-loop-helix (bHLH) DNA-binding superfamily protein [Source:NCBI gene (formerly Entrezgene);Acc:836841]
AT1G17960	1.86141	5.94332e-17	127.048	96.7524	102.825	338.993	348.769	498.299	AT1G17960	Threonyl-tRNA synthetase [Source:NCBI gene (formerly Entrezgene);Acc:838375]
AT4G25010	1.86091	0.0273217	4.04572	5.33148	17.528	27.0163	6.63087	SWEET14	protein_coding	SWEET14
AT1G23160	1.85889	0.0110307	6.29989	1.9949	7.34467	10.024	30.7738	15.8932	AT1G23160	Auxin-responsive GH3 family protein [Source:NCBI gene (formerly Entrezgene);Acc:838924]
AT5G64170	1.85435	8.46553e-08	103.948	51.8673	49.3142	271.559	312.866	157.062	AT5G64170	dentin sialophosphoprotein-like protein [Source:NCBI gene (formerly Entrezgene);Acc:836538]
AT5G55780	1.85356	0.00441482	6.29989	5.98469	3.14772	20.9592	12.3095	22.4375	AT5G55780	Cysteine/Histidine-rich C1 domain family protein [Source:NCBI gene (formerly Entrezgene);Acc:835672]
AT3G13100	1.85233	1.135e-18	124.948	96.7524	79.7422	399.137	323.124	365.544	ABCC7	multidrug resistance-associated protein 7 [Source:NCBI gene (formerly Entrezgene);Acc:820498]
AT3G15240	1.85002	1.11101e-06	25.1996	102.737	87.0868	267.914	246.19	261.77	AT3G15240	Serine/threonine-protein kinase WNK (With No Lysine)-like protein [Source:NCBI gene (formerly Entrezgene);Acc:820755]
AT3G51750	1.84877	0.015374	3.14995	8.97703	1.04924	12.7578	16.4127	18.6979	AT3G51750	uncharacterized protein [Source:NCBI gene (formerly Entrezgene);Acc:824338]
AT1G10480	1.84651	4.65785e-09	24.1496	38.9005	44.068	161.295	122.069	101.904	ZFP5	zinc finger protein 5 [Source:NCBI gene (formerly Entrezgene);Acc:837588]
AT3G62100	1.84556	0.0059178	7.08002	6.39777	28.5984	28.0554	16.1036	IAA30	protein_coding	IAA30
AT1G26200	1.84494	0.000119096	13.6498	6.98213	24.1325	71.9905	45.1348	43.0051	AT1G26200	TRAM, LAG1 and CLN8 (TLC) lipid-sensing domain containing protein [Source:NCBI gene (formerly Entrezgene);Acc:3766796]
AT5G42760	1.84149	1.06975e-05	9.44984	25.9336	17.8371	61.0552	80.0118	50.4843	AT5G42760	Leucine carboxyl methyltransferase [Source:NCBI gene (formerly Entrezgene);Acc:834285]
AT5G49560	1.84	1.74292e-40	198.447	185.525	180.469	660.672	695.487	664.71	AT5G49560	Putative methyltransferase family protein [Source:NCBI gene (formerly Entrezgene);Acc:835018]
AT4G23840	1.83878	4.44761e-27	142.798	160.589	187.814	523.07	602.14	631.989	AT4G23840	Leucine-rich repeat (LRR) family protein [Source:NCBI gene (formerly Entrezgene);Acc:828483]
AT5G16160	1.83519	0.00301797	3.14995	27.9285	16.7878	68.3454	75.9086	27.1119	AT5G16160	uncharacterized protein [Source:NCBI gene (formerly Entrezgene);Acc:831474]
AT2G08755	1.83514	0.0321904	6.06858	2.13259	18.4506	11.43	14.209	AT2G08755	snoRNA
AT4G11000	1.83443	3.22021e-06	11.5498	18.9515	16.7878	60.1439	43.0833	65.4426	AT4G11000	Ankyrin repeat family protein [Source:NCBI gene (formerly Entrezgene);Acc:826701]
AT2G03760	1.8335	2.49547e-22	682.488	424.913	556.097	1742.35	1997.22	2187.65	SOT12	sulfotransferase 12 [Source:NCBI gene (formerly Entrezgene);Acc:814903]
AT2G43570	1.83328	1.42705e-09	19.9497	30.9209	35.6741	113.909	95.3986	99.0988	CHI	chitinase [Source:NCBI gene (formerly Entrezgene);Acc:818959]
AT3G16210	1.83061	0.000836269	4.19993	7.97958	9.44315	29.1607	21.5416	26.177	AT3G16210	F-box family protein [Source:NCBI gene (formerly Entrezgene);Acc:820867]
AT4G37770	1.82756	0.0333334	7.08002	2.13259	9.22528	28.0554	12.3145	ACS8	protein_coding	ACS8
AT3G49760	1.82754	0.000948792	5.24991	7.97958	9.44315	36.4509	20.5158	23.3724	bZIP5	basic leucine-zipper 5 [Source:NCBI gene (formerly Entrezgene);Acc:824138]
AT4G04540	1.82567	0.00154054	10.4998	4.98724	9.44315	44.6523	24.619	18.6979	CRK39	cysteine-rich RLK (RECEPTOR-like protein kinase) 39 [Source:NCBI gene (formerly Entrezgene);Acc:825785]
AT3G07120	1.81984	0.0144178	2.09996	16.9566	3.14772	29.1607	34.8769	14.9583	AT3G07120	RING/U-box superfamily protein [Source:NCBI gene (formerly Entrezgene);Acc:819898]
AT3G11390	1.81792	0.000546517	5.24991	12.9668	28.3294	72.9017	45.1348	45.8098	AT3G11390	Cysteine/Histidine-rich C1 domain family protein [Source:NCBI gene (formerly Entrezgene);Acc:820311]
AT1G12030	1.81536	0.0152249	8.39985	2.99234	2.09848	15.4916	10.2579	21.5026	AT1G12030	phosphoenolpyruvate carboxylase, putative (DUF506) [Source:NCBI gene (formerly Entrezgene);Acc:837755]
AT3G55700	1.80731	2.87249e-06	32.5494	10.9719	20.9848	81.1032	72.8312	71.052	AT3G55700	UDP-Glycosyltransferase superfamily protein [Source:NCBI gene (formerly Entrezgene);Acc:824736]
AT1G75830	1.80692	0.000171728	9.44984	15.9592	15.7386	71.9905	42.0575	29.9166	LCR67	low-molecular-weight cysteine-rich 67 [Source:NCBI gene (formerly Entrezgene);Acc:843916]
AT1G78450	1.80555	1.07011e-06	23.0996	87.7754	68.2005	199.569	200.029	227.179	AT1G78450	SOUL heme-binding family protein [Source:NCBI gene (formerly Entrezgene);Acc:844181]
AT2G40475	1.7947	2.65855e-23	215.246	262.329	218.242	861.152	902.697	651.622	ASG8	uncharacterized protein [Source:NCBI gene (formerly Entrezgene);Acc:818642]
AT5G55620	1.79267	8.73749e-26	284.545	310.206	409.203	1209.26	1219.67	1048.95	AT5G55620	uncharacterized protein [Source:NCBI gene (formerly Entrezgene);Acc:835656]
AT4G02810	1.79236	2.00245e-05	18.8997	20.9464	12.5909	63.789	80.0118	38.3307	FAF1	FANTASTIC four-like protein (DUF3049) [Source:NCBI gene (formerly Entrezgene);Acc:828170]
AT5G56700	1.79117	0.00981611	8.39985	2.99234	5.24619	25.5156	9.23213	22.4375	AT5G56700	FBD / Leucine Rich Repeat domains containing protein [Source:NCBI gene (formerly Entrezgene);Acc:835771]
AT3G59880	1.78567	9.63819e-08	18.8997	23.9387	32.5264	105.708	80.0118	73.8567	AT3G59880	uncharacterized protein [Source:NCBI gene (formerly Entrezgene);Acc:825158]
AT5G27940	1.78565	0.0099509	3.14995	6.98213	3.14772	12.7578	17.4385	15.8932	WPP3	WPP domain protein 3 [Source:NCBI gene (formerly Entrezgene);Acc:832861]
AT3G50260	1.78034	1.16177e-10	44.0992	101.74	88.1361	275.204	255.422	273.924	CEJ1	cooperatively regulated by ethylene and jasmonate 1 [Source:NCBI gene (formerly Entrezgene);Acc:824188]
AT3G15357	1.77692	4.3125e-10	317.094	139.643	148.992	741.775	641.12	691.822	AT3G15357	phosphopantothenoylcysteine decarboxylase subunit [Source:NCBI gene (formerly Entrezgene);Acc:820774]
AT3G52040	1.77649	0.00350844	3.14995	12.9668	7.34467	29.1607	34.8769	16.8281	AT3G52040	2,3-bisphosphoglycerate-dependent phosphoglycerate mutase [Source:NCBI gene (formerly Entrezgene);Acc:824367]
AT1G71740	1.7758	8.74849e-09	39.8993	52.8647	23.0833	129.401	147.714	120.601	AT1G71740	nucleolar protein [Source:NCBI gene (formerly Entrezgene);Acc:843504]
AT5G04470	1.77517	1.20343e-07	29.3995	90.7677	65.0528	222.35	225.674	186.979	SIM	cyclin-dependent protein kinase inhibitor [Source:NCBI gene (formerly Entrezgene);Acc:830326]
AT1G70470	1.77435	0.000801721	4.19993	11.9694	19.9355	53.765	36.9285	32.7213	AT1G70470	uncharacterized protein [Source:NCBI gene (formerly Entrezgene);Acc:843383]
AT1G29440	1.76724	0.00129122	3.14995	10.9719	12.5909	33.7171	23.5932	33.6562	SAUR63	SAUR-like auxin-responsive protein family [Source:NCBI gene (formerly Entrezgene);Acc:839820]
AT1G13480	1.76472	1.6356e-06	22.0496	25.9336	37.7726	84.7483	69.7538	136.495	AT1G13480
AT3G49160	1.76432	5.16218e-17	78.7486	73.8111	101.776	322.59	252.345	287.948	AT3G49160	pyruvate kinase family protein [Source:NCBI gene (formerly Entrezgene);Acc:824077]
AT3G13150	1.76099	5.69022e-29	169.047	187.52	223.488	687.099	649.326	629.184	AT3G13150	Tetratricopeptide repeat (TPR)-like superfamily protein [Source:NCBI gene (formerly Entrezgene);Acc:820503]
AT3G28500	1.75981	0.00700839	11.1257	4.26518	29.5209	31.1726	17.9981	AT3G28500	protein_coding
AT1G77235	1.75912	0.0449097	5.24991	0	5.24619	10.024	10.2579	14.9583	ath-MIR402	ath-MIR402 [Source:miRBase;Acc:MI0001071]
AT2G42150	1.75847	0.0269558	12.5998	0.997448	3.14772	12.7578	17.4385	26.177	AT2G42150	DNA-binding bromodomain-containing protein [Source:NCBI gene (formerly Entrezgene);Acc:818815]
AT4G31930	1.75834	2.03351e-18	73.4987	111.714	102.825	320.768	341.589	313.19	AT4G31930	Mitochondrial glycoprotein family protein [Source:NCBI gene (formerly Entrezgene);Acc:829323]
AT5G05710	1.7492	1.15096e-25	221.546	218.441	162.632	701.679	629.836	694.627	AT5G05710	Pleckstrin homology (PH) domain superfamily protein [Source:NCBI gene (formerly Entrezgene);Acc:830455]
AT3G49830	1.7453	0.0167835	2.09996	23.9387	4.19696	25.5156	28.7222	47.6796	AT3G49830	P-loop containing nucleoside triphosphate hydrolases superfamily protein [Source:NCBI gene (formerly Entrezgene);Acc:824145]
AT3G58190	1.74525	9.08171e-06	10.4998	17.9541	16.7878	54.6763	53.3412	43.94	LBD29	lateral organ boundaries-domain 29 [Source:NCBI gene (formerly Entrezgene);Acc:824988]
AT4G19395	1.74515	0.00860029	6.29989	4.98724	6.29543	20.9592	28.7222	9.34895	ath-MIR168a	ath-MIR168a [Source:miRBase;Acc:MI0000210]
AT1G61470	1.74188	1.05498e-05	16.7997	9.97448	16.7878	46.4749	50.2638	48.6145	AT1G61470	Polynucleotidyl transferase, ribonuclease H-like superfamily protein [Source:NCBI gene (formerly Entrezgene);Acc:842441]
AT5G17030	1.73662	0.0241671	4.19993	3.98979	2.09848	12.7578	11.2837	10.2838	UGT78D3	UDP-glucosyl transferase 78D3 [Source:NCBI gene (formerly Entrezgene);Acc:831566]
AT4G28005	1.73637	0.00583677	3.14995	8.97703	6.29543	13.6691	25.6448	22.4375	AT4G28005	NADH dehydrogenase ubiquinone 1 alpha subcomplex subunit [Source:NCBI gene (formerly Entrezgene);Acc:828914]
AT1G30040	1.73574	2.90033e-12	69.2988	67.8264	60.8559	183.166	192.849	283.273	GA2OX2	gibberellin 2-oxidase [Source:NCBI gene (formerly Entrezgene);Acc:839883]
AT3G48240	1.73058	0.0142103	5.24991	4.98724	3.14772	16.4029	9.23213	18.6979	AT3G48240	Octicosapeptide/Phox/Bem1p family protein [Source:NCBI gene (formerly Entrezgene);Acc:823982]
AT3G23250	1.73057	4.07943e-11	46.1992	43.8877	44.068	128.489	132.327	184.174	MYB15	myb domain protein 15 [Source:NCBI gene (formerly Entrezgene);Acc:821904]
AT3G26830	1.73034	2.94479e-18	156.447	113.709	135.352	530.36	405.188	408.549	PAD3	Cytochrome P450 superfamily protein [Source:NCBI gene (formerly Entrezgene);Acc:822298]
AT2G16720	1.72871	3.56071e-23	131.248	109.719	129.056	436.499	423.652	365.544	MYB7	myb domain protein 7 [Source:NCBI gene (formerly Entrezgene);Acc:816173]
AT2G47530	1.72387	0.000474212	5.24991	15.9592	13.6401	29.1607	47.1864	39.2656	AT2G47530	Pollen Ole e 1 allergen and extensin family protein [Source:NCBI gene (formerly Entrezgene);Acc:819366]
AT3G27620	1.72283	6.85459e-05	15.7497	9.97448	10.4924	43.741	41.0317	34.5911	AOX1C	alternative oxidase 1C [Source:NCBI gene (formerly Entrezgene);Acc:822384]
AT2G08220	1.719	0.0101227	1.04998	7.97958	17.8371	30.072	24.619	33.6562	AT2G08220	ncRNA [Source:NCBI gene (formerly Entrezgene);Acc:28717915]
AT2G36750	1.71855	1.01169e-08	240.446	85.7805	160.534	581.391	508.793	510.452	UGT73C1	UDP-glucosyl transferase 73C1 [Source:NCBI gene (formerly Entrezgene);Acc:818247]
AT5G43120	1.71773	0.00932245	6.29989	2.99234	5.24619	15.4916	14.3611	17.763	AT5G43120	ARM-repeat/Tetratricopeptide repeat (TPR)-like protein [Source:NCBI gene (formerly Entrezgene);Acc:834329]
AT5G41820	1.71672	0.0105924	5.24991	7.97958	2.09848	14.5803	16.4127	19.6328	RGTA2	RAB geranylgeranyl transferase alpha subunit 2 [Source:NCBI gene (formerly Entrezgene);Acc:834187]
AT1G74870	1.715	1.76218e-11	64.0489	46.88	36.7234	153.094	165.152	166.411	AT1G74870	RING/U-box superfamily protein [Source:NCBI gene (formerly Entrezgene);Acc:843826]
AT4G10350	1.70824	0.000161618	13.6498	17.9541	6.29543	38.2734	42.0575	43.94	NAC070	NAC domain containing protein 70 [Source:NCBI gene (formerly Entrezgene);Acc:826627]
AT5G03790	1.70805	0.00297097	8.39985	8.97703	4.19696	18.2254	21.5416	30.8515	HB51	homeobox 51 [Source:NCBI gene (formerly Entrezgene);Acc:831723]
AT1G78320	1.70591	1.19692e-10	34.6494	46.88	48.265	164.029	118.992	140.234	GSTU23	glutathione S-transferase TAU 23 [Source:NCBI gene (formerly Entrezgene);Acc:844167]
AT4G06195	1.70395	6.44921e-06	13.6498	44.8851	28.3294	94.7723	97.4502	91.6197	AT4G06195	ncRNA [Source:NCBI gene (formerly Entrezgene);Acc:28719749]
AT3G11385	1.70387	0.0475622	3.03429	5.33148	14.7605	15.5863	10.4199	AT3G11385	protein_coding
AT3G07150	1.70295	0.000684686	5.24991	11.9694	13.6401	25.5156	35.9027	39.2656	AT3G07150	amino acid-ligase [Source:NCBI gene (formerly Entrezgene);Acc:819901]
AT4G14630	1.70197	6.30048e-09	51.4491	75.806	129.056	287.051	269.783	276.729	GLP9	germin-like protein 9 [Source:NCBI gene (formerly Entrezgene);Acc:827113]
AT2G17040	1.69704	5.78027e-07	46.1992	28.926	19.9355	121.199	91.2955	95.3592	NAC036	NAC domain containing protein 36 [Source:NCBI gene (formerly Entrezgene);Acc:816209]
AT5G60060	1.69635	0.00022988	7.34987	11.9694	11.5416	32.8058	31.7995	35.526	AT5G60060	F-box SKIP23-like protein (DUF295) [Source:NCBI gene (formerly Entrezgene);Acc:836128]
AT1G13590	1.69501	2.26089e-12	48.2992	36.9056	51.4127	146.715	141.559	153.323	PSK1	phytosulfokine 1 [Source:NCBI gene (formerly Entrezgene);Acc:837920]
AT1G68460	1.69067	0.00648553	8.09145	9.59666	16.6055	31.1726	37.8907	IPT1	protein_coding	ATIPT1
AT1G64690	1.69023	2.40415e-15	57.749	73.8111	59.8066	190.456	220.545	207.547	BLT	branchless trichome [Source:NCBI gene (formerly Entrezgene);Acc:842777]
AT2G44630	1.69015	1.14596e-10	34.6494	43.8877	37.7726	141.247	109.76	124.341	AT2G44630	Galactose oxidase/kelch repeat superfamily protein [Source:NCBI gene (formerly Entrezgene);Acc:819071]
AT1G07885	1.68841	0.0289023	7.34987	1.9949	3.14772	17.3142	14.3611	8.41405	AT1G07885	uncharacterized protein [Source:NCBI gene (formerly Entrezgene);Acc:7922436]
AT3G12320	1.68803	0.00352146	7.08002	13.8618	24.9083	47.798	28.418	AT3G12320	protein_coding
AT5G57660	1.68682	1.60725e-44	461.992	509.696	503.635	1674.01	1586.9	1489.29	COL5	CONSTANS-like 5 [Source:NCBI gene (formerly Entrezgene);Acc:835872]
AT1G60360	1.68662	0.000375591	7.34987	9.97448	20.9848	46.4749	42.0575	34.5911	AT1G60360	RING/U-box superfamily protein [Source:NCBI gene (formerly Entrezgene);Acc:842331]
AT2G44380	1.68423	1.47499e-28	175.347	222.431	189.912	622.399	654.455	613.291	AT2G44380	Cysteine/Histidine-rich C1 domain family protein [Source:NCBI gene (formerly Entrezgene);Acc:819045]
AT1G52800	1.68229	0.0220474	9.10288	3.19889	16.6055	27.0163	16.1036	AT1G52800	protein_coding
AT2G33855	1.6802	1.51154e-36	346.494	336.14	295.885	1037.94	991.941	1105.98	AT2G33855	uncharacterized protein [Source:NCBI gene (formerly Entrezgene);Acc:817955]
AT5G13170	1.67661	9.87968e-09	47.2492	27.9285	31.4772	127.578	111.811	100.969	SAG29	senescence-associated 29 [Source:NCBI gene (formerly Entrezgene);Acc:831156]
AT3G50040	1.67526	4.25892e-08	40.9493	29.9234	22.034	108.441	97.4502	90.6848	AT3G50040	uncharacterized protein [Source:NCBI gene (formerly Entrezgene);Acc:824166]
AT2G14560	1.67219	0.0219992	38.8493	17.9541	6.29543	143.981	18.4643	38.3307	LURP1	LURP-one-like protein (DUF567) [Source:NCBI gene (formerly Entrezgene);Acc:815943]
AT1G78340	1.67153	3.22971e-05	121.798	72.8137	30.4279	307.099	233.881	175.76	GSTU22	glutathione S-transferase TAU 22 [Source:NCBI gene (formerly Entrezgene);Acc:844169]
AT5G03020	1.66821	0.00163814	7.34987	11.9694	5.24619	23.6931	26.6706	28.0468	AT5G03020	Galactose oxidase/kelch repeat superfamily protein [Source:NCBI gene (formerly Entrezgene);Acc:831706]
AT2G19460	1.66792	5.57795e-13	55.649	71.8162	91.2838	243.31	246.19	205.677	AT2G19460	DUF3511 domain protein (DUF3511) [Source:NCBI gene (formerly Entrezgene);Acc:816465]
AT4G34590	1.66168	8.71891e-16	330.744	554.581	528.816	1547.34	1634.09	1293.89	GBF6	G-box binding factor 6 [Source:NCBI gene (formerly Entrezgene);Acc:829611]
AT5G43190	1.6541	4.66227e-29	212.096	230.41	265.457	780.96	745.751	701.171	AT5G43190	Galactose oxidase/kelch repeat superfamily protein [Source:NCBI gene (formerly Entrezgene);Acc:834337]
AT2G37430	1.64126	0.00143958	10.4998	26.9311	6.29543	36.4509	49.238	51.4192	ZAT11	C2H2 and C2HC zinc fingers superfamily protein [Source:NCBI gene (formerly Entrezgene);Acc:818319]
AT1G76800	1.64082	1.24031e-06	32.5494	17.9541	24.1325	91.1272	71.8054	69.1822	AT1G76800	Vacuolar iron transporter (VIT) family protein [Source:NCBI gene (formerly Entrezgene);Acc:844014]
AT2G29170	1.63897	5.36751e-08	26.2495	27.9285	34.6249	106.619	76.9344	92.5546	AT2G29170	NAD(P)-binding Rossmann-fold superfamily protein [Source:NCBI gene (formerly Entrezgene);Acc:817466]
AT1G45616	1.63801	1.37938e-05	49.3491	33.9132	25.1817	152.182	116.94	68.2473	RLP6	receptor like protein 6 [Source:NCBI gene (formerly Entrezgene);Acc:841101]
AT3G53250	1.63637	8.23571e-07	28.3495	27.9285	23.0833	94.7723	92.3213	59.8333	AT3G53250	SAUR-like auxin-responsive protein family [Source:NCBI gene (formerly Entrezgene);Acc:28719402]
AT1G08090	1.63442	5.50329e-08	34.3886	41.5855	128.231	126.769	98.5158	NRT2:1	protein_coding	ATNRT2:1
AT1G29230	1.63209	0.0174946	8.09145	5.33148	23.9857	17.6645	20.8399	CIPK18	protein_coding	CIPK18
AT5G67150	1.62993	4.07487e-17	389.543	253.352	275.95	990.552	1028.87	823.642	AT5G67150	HXXXD-type acyl-transferase family protein [Source:NCBI gene (formerly Entrezgene);Acc:836850]
AT5G23220	1.62836	1.59634e-18	141.748	155.602	177.321	553.142	505.715	408.549	NIC3	nicotinamidase 3 [Source:NCBI gene (formerly Entrezgene);Acc:832386]
AT2G34610	1.6278	2.62649e-08	59.849	53.8622	27.2802	149.449	142.585	143.974	AT2G34610	cotton fiber protein [Source:NCBI gene (formerly Entrezgene);Acc:818026]
AT1G75230	1.62772	1.18525e-27	196.347	244.375	251.817	717.171	701.642	721.739	AT1G75230	DNA glycosylase superfamily protein [Source:NCBI gene (formerly Entrezgene);Acc:843860]
AT2G08445	1.62763	0.0255503	5.24991	2.99234	5.24619	8.20145	19.49	14.0234	AT2G08445	ncRNA [Source:NCBI gene (formerly Entrezgene);Acc:28717958]
AT2G01008	1.62686	0.0311346	6.06858	5.33148	16.6055	12.469	23.6817	AT2G01008	protein_coding
AT1G43910	1.62331	2.48858e-10	322.646	413.723	1404.09	994.407	1003.16	AT1G43910	protein_coding
AT4G22710	1.62159	6.84168e-21	124.948	148.62	166.829	437.41	427.755	489.885	CYP706A2	cytochrome P450, family 706, subfamily A, polypeptide 2 [Source:NCBI gene (formerly Entrezgene);Acc:828367]
AT1G62690	1.61801	0.00969589	4.19993	5.98469	7.34467	12.7578	21.5416	19.6328	AT1G62690	uncharacterized protein [Source:NCBI gene (formerly Entrezgene);Acc:842566]
AT4G16610	1.61776	5.60424e-05	13.6498	22.9413	19.9355	39.1847	64.6249	70.1171	AT4G16610	C2H2-like zinc finger protein [Source:NCBI gene (formerly Entrezgene);Acc:827362]
AT4G28840	1.61514	0.00114224	9.44984	9.97448	9.44315	20.9592	35.9027	31.7864	AT4G28840	mediator of RNA polymerase II transcription subunit [Source:NCBI gene (formerly Entrezgene);Acc:829005]
AT3G58270	1.61507	2.37524e-12	109.198	63.8367	77.6437	274.293	252.345	240.268	AT3G58270	phospholipase-like protein (PEARLI 4) with TRAF-like domain protein [Source:NCBI gene (formerly Entrezgene);Acc:824996]
AT2G46160	1.61505	2.52798e-07	35.6994	96.7524	80.7914	208.681	236.958	208.481	AT2G46160	RING/U-box superfamily protein [Source:NCBI gene (formerly Entrezgene);Acc:819223]
AT2G13810	1.61346	0.0143241	12.5998	1.9949	7.34467	28.2494	23.5932	14.9583	ALD1	AGD2-like defense response protein 1 [Source:NCBI gene (formerly Entrezgene);Acc:815864]
AT2G43100	1.61279	3.6014e-17	571.19	818.905	975.792	2474.1	2487.55	2274.6	IPMI2	isopropylmalate isomerase 2 [Source:NCBI gene (formerly Entrezgene);Acc:818912]
AT4G28180	1.60849	7.27131e-09	34.6494	54.8596	68.2005	138.513	175.41	167.346	AT4G28180	uncharacterized protein [Source:NCBI gene (formerly Entrezgene);Acc:828933]
AT5G08150	1.60468	3.55749e-05	44.0992	17.9541	22.034	108.441	71.8054	74.7916	SOB5	suppressor of phytochrome b 5 [Source:NCBI gene (formerly Entrezgene);Acc:830711]
AT3G20420	1.60158	2.3818e-06	19.9497	29.9234	17.8371	66.5228	64.6249	74.7916	RTL2	RNAse THREE-like protein 2 [Source:NCBI gene (formerly Entrezgene);Acc:821587]
AT5G53290	1.60154	2.43341e-17	96.5983	138.645	136.401	395.492	368.259	364.609	CRF3	cytokinin response factor 3 [Source:NCBI gene (formerly Entrezgene);Acc:835410]
AT3G28540	1.60132	0.00166099	15.1715	25.5911	108.858	32.2117	43.5743	AT3G28540	protein_coding
AT1G49660	1.60028	3.56143e-59	953.383	973.509	1002.02	2934.29	2934.79	3011.3	CXE5	carboxyesterase 5 [Source:NCBI gene (formerly Entrezgene);Acc:841390]
AT2G03010	1.59956	7.49113e-09	46.1992	51.8673	30.4279	138.513	111.811	139.299	AT2G03010
AT5G38700	1.59937	2.96237e-05	12.5998	35.9081	31.4772	68.3454	81.0375	93.4895	AT5G38700	cotton fiber protein [Source:NCBI gene (formerly Entrezgene);Acc:833860]
AT3G24500	1.59683	5.01393e-12	97.6483	109.719	88.1361	359.041	310.815	224.375	MBF1C	multiprotein bridging factor 1C [Source:NCBI gene (formerly Entrezgene);Acc:822041]
AT5G24420	1.59629	0.00012344	11.5498	21.9439	19.9355	70.1679	38.9801	52.3541	PGL5	6-phosphogluconolactonase 5 [Source:NCBI gene (formerly Entrezgene);Acc:832513]
AT3G56890	1.5941	2.58245e-05	20.9996	15.9592	32.5264	81.1032	51.2896	76.6614	AT3G56890	F-box associated ubiquitination effector family protein [Source:NCBI gene (formerly Entrezgene);Acc:824856]
AT5G63010	1.59372	2.05094e-21	246.746	178.543	201.454	635.156	585.727	669.385	AT5G63010	Transducin/WD40 repeat-like superfamily protein [Source:NCBI gene (formerly Entrezgene);Acc:836421]
AT4G17245	1.59346	0.00463652	76.6487	287.265	295.885	708.969	628.81	653.491	AT4G17245	RING/U-box superfamily protein [Source:NCBI gene (formerly Entrezgene);Acc:827437]
AT5G55150	1.59154	2.51865e-05	50.3991	39.8979	30.4279	64.7003	139.508	159.867	AT5G55150	F-box SKIP23-like protein (DUF295) [Source:NCBI gene (formerly Entrezgene);Acc:835608]
AT5G62480	1.58826	5.24716e-16	130.198	103.735	93.3823	358.13	330.305	295.427	GSTU9	glutathione S-transferase tau 9 [Source:NCBI gene (formerly Entrezgene);Acc:836368]
AT5G48920	1.58451	0.0204966	20.9996	103.735	128.007	272.47	247.216	238.398	TED7	tracheary element differentiation-related 7 [Source:NCBI gene (formerly Entrezgene);Acc:834950]
AT1G76210	1.5827	0.0112971	16.7997	3.98979	4.19696	22.7818	25.6448	26.177	AT1G76210	DUF241 domain protein, putative (DUF241) [Source:NCBI gene (formerly Entrezgene);Acc:843954]
AT4G27310	1.58139	2.92111e-05	272.995	72.8137	123.81	577.746	424.678	402.005	BBX28	B-box type zinc finger family protein [Source:NCBI gene (formerly Entrezgene);Acc:828839]
AT1G55910	1.57864	3.15601e-15	78.7486	87.7754	97.5792	294.341	261.577	232.789	ZIP11	zinc transporter 11 [Source:NCBI gene (formerly Entrezgene);Acc:842041]
AT5G59030	1.57734	1.75499e-07	199.497	552.586	522.521	1292.18	1278.14	1234.06	COPT1	copper transporter 1 [Source:NCBI gene (formerly Entrezgene);Acc:836020]
AT4G29760	1.57317	0.0108831	10.4998	8.97703	3.14772	13.6691	27.6964	26.177	AT4G29760	target of trans acting-siR480/255 protein [Source:NCBI gene (formerly Entrezgene);Acc:829098]
AT5G18710	1.56963	0.00817065	10.4998	3.98979	7.34467	28.2494	18.4643	17.763	NA
AT4G36220	1.56875	1.30349e-42	1662.12	1484.2	1737.54	4908.11	4555.54	5022.25	FAH1	ferulic acid 5-hydroxylase 1 [Source:NCBI gene (formerly Entrezgene);Acc:829779]
AT5G07060	1.56775	0.00464536	4.19993	10.9719	26.231	44.6523	34.8769	43.0051	MAC5C	CCCH-type zinc fingerfamily protein with RNA-binding domain-containing protein [Source:NCBI gene (formerly Entrezgene);Acc:830597]
AT5G41380	1.56703	0.00081448	6.29989	20.9464	14.6893	35.5396	47.1864	42.0703	AT5G41380	CCT motif family protein [Source:NCBI gene (formerly Entrezgene);Acc:834140]
AT4G19570	1.56501	0.0178005	7.34987	6.98213	2.09848	15.4916	16.4127	16.8281	AT4G19570	Chaperone DnaJ-domain superfamily protein [Source:NCBI gene (formerly Entrezgene);Acc:827699]
AT2G01510	1.56408	1.41165e-13	127.048	109.719	81.8406	277.027	324.15	341.237	AT2G01510	Tetratricopeptide repeat (TPR)-like superfamily protein [Source:NCBI gene (formerly Entrezgene);Acc:814680]
AT5G17050	1.56365	3.64998e-20	400.043	319.183	388.218	1293.09	988.863	990.053	UGT78D2	UDP-glucosyl transferase 78D2 [Source:NCBI gene (formerly Entrezgene);Acc:831568]
AT3G61360	1.56215	5.91891e-17	79.7986	83.7856	95.4807	261.535	244.138	258.966	AT3G61360	Tetratricopeptide repeat (TPR)-like superfamily protein [Source:NCBI gene (formerly Entrezgene);Acc:825308]
AT2G35480	1.56123	9.39227e-22	112.348	118.696	123.81	339.904	355.95	351.52	AT2G35480	envelope glycoprotein [Source:NCBI gene (formerly Entrezgene);Acc:818113]
AT1G13540	1.56052	0.000169667	11.5498	25.9336	19.9355	40.096	61.5475	68.2473	AT1G13540
AT5G48990	1.55908	4.22398e-25	185.847	167.571	159.484	518.514	479.045	513.257	AT5G48990	Galactose oxidase/kelch repeat superfamily protein [Source:NCBI gene (formerly Entrezgene);Acc:834958]
AT2G42065	1.55889	0.011749	4.19993	15.9592	5.24619	20.048	21.5416	33.6562	AT2G42065	DnaJ domain protein [Source:NCBI gene (formerly Entrezgene);Acc:28718346]
AT2G05100	1.55792	2.06708e-10	2666.95	1606.89	1403.88	6945.71	4964.83	4805.36	LHCB2.1	photosystem II light harvesting complex protein 2.1 [Source:NCBI gene (formerly Entrezgene);Acc:815058]
AT1G26761	1.55537	2.83698e-08	123.898	76.8035	137.45	444.701	274.912	272.989	AT1G26761	Arabinanase/levansucrase/invertase [Source:NCBI gene (formerly Entrezgene);Acc:6241260]
AT1G26218	1.55219	0.00797292	5.24991	4.98724	15.7386	29.1607	20.5158	26.177	AT1G26218	ncRNA [Source:NCBI gene (formerly Entrezgene);Acc:5007724]
AT4G38410	1.55062	0.0288325	6.06858	8.53037	34.1336	14.5472	15.1563	AT4G38410	protein_coding
AT5G09570	1.55023	3.54079e-06	26.2495	18.9515	32.5264	78.3694	62.5733	86.0103	AT5G09570	Cox19-like CHCH family protein [Source:NCBI gene (formerly Entrezgene);Acc:830816]
AT1G61410	1.54862	0.015828	11.1257	5.33148	20.2956	22.8599	29.3653	AT1G61410	protein_coding
AT5G23380	1.53864	3.17184e-17	135.448	180.538	164.73	410.072	465.709	521.671	AT5G23380
AT4G31398	1.53823	0.042795	7.08002	4.26518	14.7605	19.7427	15.1563	AT4G31398	lncRNA
AT5G26220	1.53434	0.0397198	6.06858	6.39777	23.9857	19.7427	10.4199	AT5G26220	protein_coding
AT1G65481	1.53312	9.785e-06	30.4495	42.8903	66.102	133.957	175.41	94.4244	AT1G65481	uncharacterized protein [Source:NCBI gene (formerly Entrezgene);Acc:6241153]
AT5G52760	1.52859	0.000123661	15.7497	19.949	13.6401	46.4749	37.9543	57.9635	AT5G52760	Copper transport protein family [Source:NCBI gene (formerly Entrezgene);Acc:835353]
AT4G35985	1.52857	6.48274e-18	170.097	127.673	144.795	461.103	427.755	387.046	AT4G35985	Senescence/dehydration-associated protein-like protein [Source:NCBI gene (formerly Entrezgene);Acc:829753]
AT5G63300	1.52727	0.000163643	17.8497	10.9719	14.6893	42.8298	43.0833	39.2656	AT5G63300	Ribosomal protein S21 family protein [Source:NCBI gene (formerly Entrezgene);Acc:836450]
AT5G57980	1.52621	6.48723e-07	31.4995	22.9413	33.5756	80.1919	97.4502	75.7265	RPB5C	RNA polymerase II fifth largest subunit, C [Source:NCBI gene (formerly Entrezgene);Acc:835909]
AT4G25020	1.52602	7.26277e-10	54.599	39.8979	48.265	124.844	134.379	151.453	AT4G25020	D111/G-patch domain-containing protein [Source:NCBI gene (formerly Entrezgene);Acc:828605]
AT1G59860	1.52545	0.00149412	11.1257	19.1933	49.8165	44.6808	35.9962	AT1G59860	protein_coding
AT4G14090	1.52467	2.31851e-08	59.849	39.8979	66.102	189.545	155.92	130.885	AT4G14090	UDP-Glycosyltransferase superfamily protein [Source:NCBI gene (formerly Entrezgene);Acc:827046]
AT4G35590	1.52267	0.00573409	8.39985	5.98469	9.44315	20.048	29.748	18.6979	RKD5	RWP-RK domain-containing protein [Source:NCBI gene (formerly Entrezgene);Acc:829711]
AT3G55730	1.52192	9.85924e-21	164.847	174.553	136.401	453.813	475.967	437.531	MYB109	myb domain protein 109 [Source:NCBI gene (formerly Entrezgene);Acc:824739]
AT1G11655	1.51982	0.0250998	6.06858	10.663	19.3731	38.4462	14.209	AT1G11655	protein_coding
AT4G37090	1.51976	1.07349e-23	302.395	380.028	396.612	1106.28	1018.61	969.486	AT4G37090	UDP-N-acetylmuramoyl-L-alanyl-D-glutamate-2, 6-diaminopimelate ligase [Source:NCBI gene (formerly Entrezgene);Acc:829863]
AT1G57860	1.51679	3.49692e-11	1101.43	2045.77	2155.14	5216.12	4647.86	5309.27	AT1G57860	Translation protein SH3-like family protein [Source:NCBI gene (formerly Entrezgene);Acc:842161]
AT3G09230	1.51541	8.00714e-15	102.898	151.612	110.17	361.775	341.589	340.302	MYB1	myb domain protein 1 [Source:NCBI gene (formerly Entrezgene);Acc:820079]
AT1G13520	1.51467	0.00433653	4.19993	13.9643	13.6401	31.8945	35.9027	23.3724	AT1G13520
AT2G47930	1.51289	5.44812e-07	31.4995	60.8443	68.2005	150.36	177.462	130.885	AGP26	arabinogalactan protein 26 [Source:NCBI gene (formerly Entrezgene);Acc:819405]
AT1G79400	1.50707	0.0373223	7.08002	6.39777	28.5984	14.5472	14.209	CHX2	protein_coding	ATCHX2
AT1G64220	1.50544	2.13293e-05	28.3495	83.7856	90.2345	197.746	172.333	204.742	TOM7-2	translocase of outer membrane 7 kDa subunit 2 [Source:NCBI gene (formerly Entrezgene);Acc:842727]
AT2G37700	1.50472	9.94626e-06	30.4495	21.9439	18.8863	67.4341	76.9344	57.9635	AT2G37700	Fatty acid hydroxylase superfamily [Source:NCBI gene (formerly Entrezgene);Acc:818347]
AT5G15845	1.50304	0.0395169	6.29989	4.98724	2.09848	15.4916	10.2579	12.1536	AT5G15845	ncRNA [Source:NCBI gene (formerly Entrezgene);Acc:6240291]
AT4G12450	1.49974	1.36206e-05	35.6994	27.9285	16.7878	66.5228	75.9086	85.0754	AT4G12450	zinc finger (C2H2 type) family protein [Source:NCBI gene (formerly Entrezgene);Acc:826857]
AT3G13940	1.49964	8.77551e-30	596.39	501.716	473.207	1491.75	1482.27	1468.72	AT3G13940	DNA binding / DNA-directed RNA polymerase [Source:NCBI gene (formerly Entrezgene);Acc:820607]
AT3G20978	1.4985	0.00301616	7.34987	12.9668	11.5416	41.0072	25.6448	23.3724	AT3G20978	ncRNA [Source:NCBI gene (formerly Entrezgene);Acc:5008016]
AT3G62210	1.49732	0.000566338	14.6997	32.9158	51.4127	74.7243	73.857	130.885	EDA32	Putative endonuclease or glycosyl hydrolase [Source:NCBI gene (formerly Entrezgene);Acc:825394]
AT5G43520	1.49676	2.01342e-14	118.648	184.528	147.943	395.492	421.6	457.163	AT5G43520	Cysteine/Histidine-rich C1 domain family protein [Source:NCBI gene (formerly Entrezgene);Acc:834372]
AT5G53590	1.49658	7.33263e-10	108.148	96.7524	66.102	274.293	285.17	205.677	AT5G53590	SAUR-like auxin-responsive protein family [Source:NCBI gene (formerly Entrezgene);Acc:835441]
AT1G04330	1.4954	0.00492682	15.7497	8.97703	6.29543	39.1847	25.6448	22.4375	AT1G04330	uncharacterized protein [Source:NCBI gene (formerly Entrezgene);Acc:839548]
AT5G66640	1.4948	0.00107509	14.6997	24.9362	8.39391	45.5636	35.9027	54.2239	DAR3	DA1-related protein 3 [Source:NCBI gene (formerly Entrezgene);Acc:836796]
AT3G09480	1.49412	1.80089e-18	107.098	116.701	105.973	318.945	315.944	294.492	AT3G09480	Histone superfamily protein [Source:NCBI gene (formerly Entrezgene);Acc:820105]
AT1G60470	1.49036	4.2804e-08	45.1492	37.903	56.6589	143.981	142.585	105.643	GolS4	galactinol synthase 4 [Source:NCBI gene (formerly Entrezgene);Acc:842342]
AT2G28105	1.48941	0.000140962	14.6997	24.9362	31.4772	74.7243	46.1606	78.5311	AT2G28105	replication factor-A carboxy-terminal domain protein [Source:NCBI gene (formerly Entrezgene);Acc:817356]
AT1G68150	1.48864	2.56059e-12	71.3988	106.727	113.318	280.672	262.603	274.859	WRKY9	WRKY DNA-binding protein 9 [Source:NCBI gene (formerly Entrezgene);Acc:843143]
AT2G46400	1.48777	1.64607e-07	62.9989	88.7728	59.8066	220.528	135.405	237.463	WRKY46	WRKY DNA-binding protein 46 [Source:NCBI gene (formerly Entrezgene);Acc:819248]
AT4G37150	1.48668	1.42833e-07	59.849	46.88	48.265	178.609	150.791	104.708	MES9	methyl esterase 9 [Source:NCBI gene (formerly Entrezgene);Acc:829869]
AT4G33880	1.4866	1.88387e-05	34.6494	15.9592	36.7234	80.1919	75.9086	87.8801	RSL2	ROOT HAIR DEFECTIVE 6-LIKE 2 [Source:NCBI gene (formerly Entrezgene);Acc:829531]
AT3G19430	1.48618	2.8796e-15	180.597	279.285	203.552	585.036	620.604	654.426	AT3G19430	late embryosis abundant protein-related / LEA protein-like protein [Source:NCBI gene (formerly Entrezgene);Acc:821477]
AT2G15490	1.48574	7.62907e-13	85.0485	77.8009	90.2345	264.269	244.138	200.067	UGT73B4	UDP-glycosyltransferase 73B4 [Source:NCBI gene (formerly Entrezgene);Acc:816041]
AT5G52220	1.48542	0.000643207	66.1488	22.9413	17.8371	102.974	102.579	93.4895	AT5G52220	chromosome transmission fidelity-like protein [Source:NCBI gene (formerly Entrezgene);Acc:835298]
AT5G47090	1.48492	7.6996e-19	450.442	328.16	348.347	1154.58	943.728	1054.56	AT5G47090	coiled-coil protein [Source:NCBI gene (formerly Entrezgene);Acc:834755]
AT4G09300	1.48476	0.0100447	11.5498	4.98724	6.29543	20.9592	17.4385	25.2422	AT4G09300	LisH and RanBPM domains containing protein [Source:NCBI gene (formerly Entrezgene);Acc:826513]
AT1G11125	1.48291	0.000214985	16.7997	23.9387	12.5909	52.8538	57.4443	39.2656	AT1G11125	uncharacterized protein [Source:NCBI gene (formerly Entrezgene);Acc:10723097]
AT1G48400	1.481	0.000950393	9.44984	11.9694	14.6893	38.2734	28.7222	33.6562	AT1G48400	F-box/RNI-like/FBD-like domains-containing protein [Source:NCBI gene (formerly Entrezgene);Acc:841260]
AT4G18425	1.48081	1.45544e-05	18.8997	26.9311	29.3787	71.0792	83.0891	56.0937	AT4G18425	transmembrane protein, putative (DUF679) [Source:NCBI gene (formerly Entrezgene);Acc:827573]
AT5G58610	1.47968	5.3069e-06	88.1985	41.8928	53.5112	126.667	165.152	219.7	AT5G58610	PHD finger transcription factor [Source:NCBI gene (formerly Entrezgene);Acc:835975]
AT5G62210	1.47792	4.1774e-08	67.1988	52.8647	96.53	236.019	201.055	165.476	AT5G62210	Embryo-specific protein 3, (ATS3) [Source:NCBI gene (formerly Entrezgene);Acc:836342]
AT5G06820	1.47737	0.0158203	7.34987	8.97703	3.14772	17.3142	17.4385	19.6328	SRF2	STRUBBELIG-receptor family 2 [Source:NCBI gene (formerly Entrezgene);Acc:830573]
AT5G01175	1.47696	1.2215e-05	35.6994	27.9285	69.2498	110.264	128.224	130.885	AT5G01175	ncRNA [Source:NCBI gene (formerly Entrezgene);Acc:5008193]
AT5G22660	1.47617	0.00156421	14.6997	7.97958	13.6401	41.9185	29.748	28.9817	AT5G22660	FBD, F-box, Skp2-like and Leucine Rich Repeat domains containing protein [Source:NCBI gene (formerly Entrezgene);Acc:832329]
AT2G32020	1.47404	4.91419e-06	46.1992	44.8851	28.3294	81.1032	109.76	141.169	AT2G32020	Acyl-CoA N-acyltransferases (NAT) superfamily protein [Source:NCBI gene (formerly Entrezgene);Acc:817762]
AT3G42800	1.4735	0.000199191	17.8497	42.8903	25.1817	107.53	69.7538	61.703	AT3G42800	AF-like protein [Source:NCBI gene (formerly Entrezgene);Acc:823322]
AT3G48690	1.4726	5.07127e-30	915.584	1094.2	1100.65	3112.9	2794.26	2725.22	CXE12	alpha/beta-Hydrolases superfamily protein [Source:NCBI gene (formerly Entrezgene);Acc:824030]
AT3G56940	1.47154	3.70859e-49	8587.8	9233.37	8704.49	25330.6	25266.3	22964.7	CRD1	dicarboxylate diiron protein, putative (Crd1) [Source:NCBI gene (formerly Entrezgene);Acc:824861]
AT1G74670	1.47007	5.96598e-07	131.248	336.14	311.624	818.322	671.894	668.45	GASA6	Gibberellin-regulated family protein [Source:NCBI gene (formerly Entrezgene);Acc:843806]
AT4G00910	1.47	6.44184e-09	46.1992	54.8596	74.496	151.271	185.668	149.583	AT4G00910	aluminum activated malate transporter family protein [Source:NCBI gene (formerly Entrezgene);Acc:827985]
AT4G11170	1.4698	0.0253256	22.0496	6.98213	5.24619	33.7171	47.1864	14.0234	AT4G11170	Disease resistance protein (TIR-NBS-LRR class) family [Source:NCBI gene (formerly Entrezgene);Acc:826718]
AT4G10600	1.46316	7.02054e-05	33.5994	25.9336	17.8371	71.9905	89.2439	52.3541	AT4G10600	RING/FYVE/PHD zinc finger superfamily protein [Source:NCBI gene (formerly Entrezgene);Acc:826652]
AT3G26640	1.46251	2.89095e-19	490.341	356.089	360.938	1041.58	1131.45	1153.66	LWD2	Transducin/WD40 repeat-like superfamily protein [Source:NCBI gene (formerly Entrezgene);Acc:822276]
AT1G70880	1.46049	1.47797e-11	83.9985	95.755	66.102	249.688	223.623	203.807	AT1G70880	Polyketide cyclase/dehydrase and lipid transport superfamily protein [Source:NCBI gene (formerly Entrezgene);Acc:843425]
AT4G13180	1.45756	6.18653e-28	534.441	471.793	473.207	1481.73	1333.53	1247.15	AT4G13180	NAD(P)-binding Rossmann-fold superfamily protein [Source:NCBI gene (formerly Entrezgene);Acc:826932]
AT5G17800	1.45716	1.1989e-05	43.0492	20.9464	32.5264	100.24	91.2955	72.9218	MYB56	myb domain protein 56 [Source:NCBI gene (formerly Entrezgene);Acc:831648]
AT5G18750	1.45639	6.50058e-23	177.447	190.513	176.272	466.571	520.076	507.648	AT5G18750	DNAJ heat shock N-terminal domain-containing protein [Source:NCBI gene (formerly Entrezgene);Acc:831993]
AT2G42395	1.45582	0.00123502	22.0496	11.9694	12.5909	33.7171	35.9027	57.9635	AT2G42395	uncharacterized protein [Source:NCBI gene (formerly Entrezgene);Acc:2745592]
AT4G35320	1.45575	2.31135e-07	87.1485	156.599	216.143	422.83	456.477	382.372	AT4G35320	uncharacterized protein [Source:NCBI gene (formerly Entrezgene);Acc:829686]
AT1G54890	1.45573	4.47592e-12	114.448	97.7499	100.727	316.211	314.918	227.179	AT1G54890	Late embryosis abundant (LEA) protein-like protein [Source:NCBI gene (formerly Entrezgene);Acc:841928]
AT1G18860	1.45491	1.75538e-06	24.1496	46.88	40.9203	101.151	113.863	92.5546	WRKY61	WRKY DNA-binding protein 61 [Source:NCBI gene (formerly Entrezgene);Acc:838467]
AT5G19875	1.45419	0.000821294	11.5498	23.9387	34.6249	86.5708	49.238	56.0937	AT5G19875	uncharacterized protein [Source:NCBI gene (formerly Entrezgene);Acc:832109]
AT4G31870	1.45001	9.18823e-09	53.5491	43.8877	59.8066	164.94	142.585	121.536	GPX7	glutathione peroxidase 7 [Source:NCBI gene (formerly Entrezgene);Acc:829316]
AT3G49130	1.44938	0.0195322	18.8997	9.97448	2.09848	30.9832	23.5932	29.9166	AT3G49130	SWAP (Suppressor-of-White-APricot)/surp RNA-binding domain-containing protein [Source:NCBI gene (formerly Entrezgene);Acc:824074]
AT5G56230	1.44931	0.000497248	14.6997	15.9592	27.2802	60.1439	35.9027	61.703	PRA1.G2	prenylated RAB acceptor 1.G2 [Source:NCBI gene (formerly Entrezgene);Acc:835722]
AT2G45050	1.44915	1.7176e-05	73.4987	233.403	211.946	419.185	503.664	494.559	GATA2	GATA transcription factor 2 [Source:NCBI gene (formerly Entrezgene);Acc:819112]
AT5G42460	1.44625	8.4893e-11	73.4987	112.712	108.072	268.825	236.958	296.362	AT5G42460	F-box and associated interaction domains-containing protein [Source:NCBI gene (formerly Entrezgene);Acc:834253]
AT3G19040	1.44557	2.11723e-06	26.2495	32.9158	38.8218	73.813	104.631	88.815	HAF2	histone acetyltransferase of the TAFII250 family 2 [Source:NCBI gene (formerly Entrezgene);Acc:821437]
AT5G65880	1.44158	6.15761e-18	149.097	142.635	169.977	450.168	377.491	425.377	AT5G65880	uncharacterized protein [Source:NCBI gene (formerly Entrezgene);Acc:836717]
AT4G26200	1.43973	1.21168e-18	187.115	162.077	404.067	506.036	512.472	ACS7	protein_coding	ACS7
AT3G07350	1.43813	1.3051e-17	219.446	164.579	172.075	472.039	521.102	513.257	F21O3.6
AT1G71280	1.4381	2.51242e-05	16.7997	27.9285	28.3294	74.7243	62.5733	60.7681	AT1G71280	DEA(D/H)-box RNA helicase family protein [Source:NCBI gene (formerly Entrezgene);Acc:843469]
AT5G44910	1.43805	2.30924e-13	341.244	223.428	242.374	817.411	724.209	644.142	AT5G44910	Toll-Interleukin-Resistance (TIR) domain family protein [Source:NCBI gene (formerly Entrezgene);Acc:834521]
AT4G03292	1.43644	0.00532268	17.8497	6.98213	14.6893	51.0312	23.5932	31.7864	AT4G03292	Polynucleotidyl transferase, ribonuclease H-like superfamily protein [Source:NCBI gene (formerly Entrezgene);Acc:827992]
AT5G24660	1.42999	1.46472e-05	57.6516	51.1822	179.893	181.84	78.6232	LSU2	protein_coding	LSU2
AT2G29090	1.42414	6.22365e-08	46.5258	81.0385	183.583	181.84	146.827	CYP707A2	protein_coding	CYP707A2
AT5G02490	1.42378	4.51021e-28	343.886	292.165	922.528	881.146	757.814	Hsp70-2	protein_coding
AT4G21215	1.42325	6.91479e-11	83.9985	125.678	143.746	308.01	336.46	303.841	AT4G21215	uncharacterized protein [Source:NCBI gene (formerly Entrezgene);Acc:827870]
AT5G45590	1.42263	4.03363e-11	90.2984	136.65	140.598	299.808	371.337	315.059	AT5G45590	Ribosomal protein L35 [Source:NCBI gene (formerly Entrezgene);Acc:834597]
AT2G08735	1.42081	0.000308576	12.5998	17.9541	15.7386	41.0072	41.0317	42.0703	AT2G08735	ncRNA [Source:NCBI gene (formerly Entrezgene);Acc:28718015]
AT5G06000	1.41938	7.74769e-12	92.3984	78.7984	103.875	238.753	217.468	278.599	EIF3G2	eukaryotic translation initiation factor 3G2 [Source:NCBI gene (formerly Entrezgene);Acc:830487]
AT3G17600	1.41921	0.0461118	12.5998	2.99234	3.14772	16.4029	20.5158	13.0885	IAA31	indole-3-acetic acid inducible 31 [Source:NCBI gene (formerly Entrezgene);Acc:821026]
AT5G38710	1.41877	4.02347e-07	55.649	36.9056	52.4619	158.561	118.992	109.383	AT5G38710	Methylenetetrahydrofolate reductase family protein [Source:NCBI gene (formerly Entrezgene);Acc:833862]
AT2G30750	1.41745	0.000947779	24.1496	11.9694	16.7878	60.1439	33.8511	46.7447	CYP71A12	cytochrome P450 family 71 polypeptide [Source:NCBI gene (formerly Entrezgene);Acc:817626]
AT5G23360	1.415	0.000137686	22.0496	36.9056	25.1817	70.1679	53.3412	100.969	AT5G23360	GRAM domain-containing protein / ABA-responsive protein-like protein [Source:NCBI gene (formerly Entrezgene);Acc:832400]
AT5G46590	1.41486	0.000765115	9.44984	16.9566	17.8371	41.9185	35.9027	40.2005	NAC096	NAC domain containing protein 96 [Source:NCBI gene (formerly Entrezgene);Acc:834702]
AT5G57570	1.41139	5.12895e-05	25.1996	19.949	26.231	54.6763	55.3928	79.466	AT5G57570	GCK domain-containing protein [Source:NCBI gene (formerly Entrezgene);Acc:835861]
AT4G24380	1.40928	3.89207e-08	55.649	87.7754	80.7914	170.408	180.539	244.942	AT4G24380	dihydrofolate reductase [Source:NCBI gene (formerly Entrezgene);Acc:828540]
AT1G13430	1.40856	4.25053e-05	18.8997	20.9464	24.1325	62.8777	56.4185	50.4843	ST4C	sulfotransferase 4C [Source:NCBI gene (formerly Entrezgene);Acc:837903]
AT1G64490	1.40751	1.01091e-21	212.096	180.538	185.715	503.022	511.87	518.866	NA
AT4G39600	1.4049	5.74231e-06	88.1985	45.8826	38.8218	146.715	151.817	158.932	AT4G39600	Galactose oxidase/kelch repeat superfamily protein [Source:NCBI gene (formerly Entrezgene);Acc:830114]
AT2G20490	1.40432	1.44289e-06	229.946	611.435	551.9	1210.17	1181.71	1296.7	NOP10	nucleolar RNA-binding Nop10p family protein [Source:NCBI gene (formerly Entrezgene);Acc:816569]
AT5G49700	1.40066	1.24882e-11	98.6983	122.686	116.466	357.219	273.886	260.836	AT5G49700	Putative AT-hook DNA-binding family protein [Source:NCBI gene (formerly Entrezgene);Acc:835033]
AT1G09190	1.39915	7.58639e-10	196.347	105.729	168.927	441.967	396.981	402.005	AT1G09190	Tetratricopeptide repeat (TPR)-like superfamily protein [Source:NCBI gene (formerly Entrezgene);Acc:837439]
AT4G00430	1.3986	9.58272e-33	2063.21	2415.82	2444.73	6336.07	5773.16	6145.06	PIP1;4	plasma membrane intrinsic protein 1;4 [Source:NCBI gene (formerly Entrezgene);Acc:827956]
AT3G25597	1.39718	6.61656e-05	31.3544	30.9226	100.556	80.0097	65.3615	AT3G25597	protein_coding
AT1G13650	1.39157	0.000225587	17.8497	13.9643	22.034	48.2974	43.0833	49.5494	AT1G13650	uncharacterized protein [Source:NCBI gene (formerly Entrezgene);Acc:837926]
AT3G56090	1.39096	2.56268e-31	2522.06	2208.35	2719.63	6767.1	6462.49	6306.8	FER3	ferritin 3 [Source:NCBI gene (formerly Entrezgene);Acc:824775]
AT4G12735	1.39014	0.000338648	28.3201	42.6518	52.5841	93.5179	132.617	AT4G12735	protein_coding
AT1G50400	1.38856	0.000323191	12.5998	28.926	27.2802	50.1199	69.7538	60.7681	AT1G50400	Eukaryotic porin family protein [Source:NCBI gene (formerly Entrezgene);Acc:841462]
AT5G65850	1.38677	7.85677e-09	61.9489	47.8775	46.1665	129.401	133.353	144.909	AT5G65850	F-box and associated interaction domains-containing protein [Source:NCBI gene (formerly Entrezgene);Acc:836714]
AT1G22470	1.38458	0.00266823	9.44984	38.9005	20.9848	59.2327	50.2638	71.9869	AT1G22470	uncharacterized protein [Source:NCBI gene (formerly Entrezgene);Acc:838853]
AT4G28350	1.38365	0.00340915	22.0496	10.9719	8.39391	31.8945	34.8769	41.1354	AT4G28350	Concanavalin A-like lectin protein kinase family protein [Source:NCBI gene (formerly Entrezgene);Acc:828950]
AT2G37925	1.38356	0.00245136	17.8497	20.9464	7.34467	42.8298	32.8253	44.8749	COPT4	copper transporter 4 [Source:NCBI gene (formerly Entrezgene);Acc:818369]
AT5G63790	1.38294	1.20329e-23	677.238	631.384	565.54	1806.14	1593.05	1488.35	NAC102	NAC domain containing protein 102 [Source:NCBI gene (formerly Entrezgene);Acc:836499]
AT3G28840	1.38225	0.00268212	7.34987	16.9566	16.7878	29.1607	38.9801	39.2656	AT3G28840
AT1G73830	1.38151	1.85096e-12	188.126	182.337	596.876	508.114	342.911	BEE3	protein_coding	BEE3
AT1G01060	1.37939	0.0280592	6.06858	12.7955	21.2182	20.7817	31.2598	LHY	protein_coding	LHY
AT3G59068	1.37893	0.00278705	17.8497	17.9541	7.34467	30.9832	45.1348	36.4609	AT3G59068	ncRNA [Source:NCBI gene (formerly Entrezgene);Acc:28719415]
AT5G58220	1.3772	1.63979e-21	797.986	1080.24	1023.01	2437.65	2488.57	2611.16	TTL	transthyretin-like protein [Source:NCBI gene (formerly Entrezgene);Acc:835934]
AT3G62780	1.37705	7.234e-05	23.0996	28.926	23.0833	81.1032	50.2638	63.5728	AT3G62780	Calcium-dependent lipid-binding (CaLB domain) family protein [Source:NCBI gene (formerly Entrezgene);Acc:825453]
AT1G78000	1.37539	9.24129e-08	803.236	583.507	651.577	2022.11	2210.58	1055.5	SULTR1;2	sulfate transporter 1;2 [Source:NCBI gene (formerly Entrezgene);Acc:844135]
AT4G21990	1.37286	1.45155e-08	660.464	662.17	1883.8	1959.72	1294.92	45750	protein_coding	45750
AT1G06923	1.37279	0.0096221	12.5998	5.98469	10.4924	23.6931	19.49	31.7864	AT1G06923	transcription repressor OFP17-like protein [Source:NCBI gene (formerly Entrezgene);Acc:3766672]
AT5G58130	1.37216	1.03675e-16	343.344	437.88	510.979	1145.47	1104.78	1094.76	ROS3	RNA-binding (RRM/RBD/RNP motifs) family protein [Source:NCBI gene (formerly Entrezgene);Acc:835925]
AT1G05400	1.37215	0.00396941	7.34987	18.9515	22.034	37.3621	55.3928	32.7213	AT1G05400	uncharacterized protein [Source:NCBI gene (formerly Entrezgene);Acc:837041]
AT1G64970	1.37096	1.57078e-07	54.599	58.8494	47.2157	171.319	115.914	128.081	G-TMT	gamma-tocopherol methyltransferase [Source:NCBI gene (formerly Entrezgene);Acc:842805]
AT4G35090	1.3709	4.48146e-23	5071.41	6120.34	6651.12	16761.9	14767.3	14618	CAT2	catalase 2 [Source:NCBI gene (formerly Entrezgene);Acc:829661]
AT1G42550	1.37079	4.09671e-22	2214.41	1717.61	1761.67	4858.9	4560.67	5303.66	PMI1	plastid movement impaired1 [Source:NCBI gene (formerly Entrezgene);Acc:840860]
AT2G32140	1.37065	0.00113158	15.7497	20.9464	12.5909	35.5396	36.9285	55.1588	AT2G32140	transmembrane receptor [Source:NCBI gene (formerly Entrezgene);Acc:817773]
AT4G24150	1.37063	0.00076139	17.8497	13.9643	23.0833	41.9185	37.9543	61.703	GRF8	growth-regulating factor 8 [Source:NCBI gene (formerly Entrezgene);Acc:828515]
AT1G15190	1.36819	0.00104929	20.9996	11.9694	14.6893	49.2087	37.9543	35.526	AT1G15190	Fasciclin-like arabinogalactan family protein [Source:NCBI gene (formerly Entrezgene);Acc:838085]
AT3G15570	1.36796	4.4619e-06	65.0989	162.584	146.893	333.525	283.119	350.585	AT3G15570	Phototropic-responsive NPH3 family protein [Source:NCBI gene (formerly Entrezgene);Acc:820797]
AT3G27880	1.36762	5.72692e-08	79.7986	148.62	147.943	366.331	321.073	284.208	AT3G27880
AT4G22070	1.36761	1.03883e-06	29.3995	38.9005	39.8711	102.974	89.2439	86.9452	WRKY31	WRKY DNA-binding protein 31 [Source:NCBI gene (formerly Entrezgene);Acc:828296]
AT1G22410	1.36595	1.26896e-15	5786.45	3761.38	4267.25	12553.7	11796.6	11256.1	AT1G22410	Class-II DAHP synthetase family protein [Source:NCBI gene (formerly Entrezgene);Acc:838847]
AT5G55110	1.36522	0.00300387	16.7997	6.98213	18.8863	37.3621	32.8253	39.2656	AT5G55110	Stigma-specific Stig1 family protein [Source:NCBI gene (formerly Entrezgene);Acc:835602]
AT5G24140	1.36478	9.25541e-08	56.6401	88.5025	210.336	201.583	147.774	SQP2	protein_coding	SQP2
AT1G61800	1.36409	6.64421e-05	440.992	163.581	293.787	870.264	972.451	469.317	GPT2	glucose-6-phosphate/phosphate translocator 2 [Source:NCBI gene (formerly Entrezgene);Acc:842477]
AT4G02730	1.36273	2.19958e-14	131.248	122.686	103.875	292.518	300.557	327.213	WDR5b	Transducin/WD40 repeat-like superfamily protein [Source:NCBI gene (formerly Entrezgene);Acc:828189]
AT4G12240	1.36239	6.58232e-06	118.648	55.8571	55.6097	193.19	208.236	189.784	AT4G12240	zinc finger (C2H2 type) family protein [Source:NCBI gene (formerly Entrezgene);Acc:826832]
AT4G36240	1.36171	1.63132e-13	133.348	97.7499	125.909	301.631	315.944	299.166	GATA7	GATA transcription factor 7 [Source:NCBI gene (formerly Entrezgene);Acc:829781]
AT1G65860	1.36168	2.1472e-19	222.596	184.528	219.291	538.562	561.108	509.518	FMO GS-OX1	flavin-monooxygenase glucosinolate S-oxygenase 1 [Source:NCBI gene (formerly Entrezgene);Acc:842897]
AT5G49480	1.36134	5.77439e-10	692.988	404.964	441.73	1486.28	1357.12	1111.59	CP1	Ca2+-binding protein 1 [Source:NCBI gene (formerly Entrezgene);Acc:835008]
AT3G52430	1.35866	1.44646e-10	167.997	205.474	263.359	607.818	442.116	582.439	PAD4	alpha/beta-Hydrolases superfamily protein [Source:NCBI gene (formerly Entrezgene);Acc:824408]
AT3G14740	1.35757	1.82175e-15	131.486	152.48	381.004	379.267	330.596	AT3G14740	protein_coding
AT1G63230	1.35688	3.25385e-08	52.4991	42.8903	51.4127	112.086	127.198	136.495	AT1G63230	Tetratricopeptide repeat (TPR)-like superfamily protein [Source:NCBI gene (formerly Entrezgene);Acc:842628]
AT3G47500	1.35659	1.62001e-06	103.948	50.8698	68.2005	191.367	218.494	160.802	CDF3	cycling DOF factor 3 [Source:NCBI gene (formerly Entrezgene);Acc:823904]
AT3G61400	1.35437	1.30194e-05	31.4995	48.8749	33.5756	82.0145	88.2181	121.536	AT3G61400	2-oxoglutarate (2OG) and Fe(II)-dependent oxygenase superfamily protein [Source:NCBI gene (formerly Entrezgene);Acc:825312]
AT2G33710	1.35413	4.98824e-05	32.5494	61.8418	36.7234	137.602	115.914	82.2707	AT2G33710	Integrase-type DNA-binding superfamily protein [Source:NCBI gene (formerly Entrezgene);Acc:817936]
AT1G36622	1.35405	0.0366069	10.4998	1.9949	13.6401	16.4029	28.7222	21.5026	AT1G36622	uncharacterized protein [Source:NCBI gene (formerly Entrezgene);Acc:5007772]
AT3G56300	1.35014	6.94149e-05	29.3995	22.9413	40.9203	61.0552	94.3728	82.2707	AT3G56300	Cysteinyl-tRNA synthetase, class Ia family protein [Source:NCBI gene (formerly Entrezgene);Acc:824797]
AT5G26300	1.3499	0.00771523	16.7997	11.9694	9.44315	48.2974	23.5932	25.2422	AT5G26300	TRAF-like family protein [Source:NCBI gene (formerly Entrezgene);Acc:832699]
AT5G23730	1.34788	3.09951e-10	140.698	89.7703	98.6284	298.897	267.732	270.185	RUP2	Transducin/WD40 repeat-like superfamily protein [Source:NCBI gene (formerly Entrezgene);Acc:832438]
AT2G46660	1.34477	8.81369e-11	93.0516	95.9666	268.456	242.107	209.346	CYP78A6	protein_coding	CYP78A6
AT1G44050	1.34414	2.26325e-08	54.599	52.8647	54.5604	146.715	149.766	114.992	AT1G44050	Cysteine/Histidine-rich C1 domain family protein [Source:NCBI gene (formerly Entrezgene);Acc:841006]
AT3G11260	1.34324	0.0210504	10.1143	10.663	30.4434	23.899	24.629	WOX5	protein_coding	WOX5
AT5G23990	1.34084	3.28997e-16	245.696	334.145	336.806	780.049	813.453	729.218	FRO5	ferric reduction oxidase 5 [Source:NCBI gene (formerly Entrezgene);Acc:832464]
AT5G20740	1.33954	1.18372e-13	129.148	108.722	105.973	311.655	284.144	273.924	AT5G20740	Plant invertase/pectin methylesterase inhibitor superfamily protein [Source:NCBI gene (formerly Entrezgene);Acc:832197]
AT3G09490	1.33943	7.23225e-12	87.1485	94.7575	93.3823	236.931	204.133	255.226	AT3G09490	Tetratricopeptide repeat (TPR)-like superfamily protein [Source:NCBI gene (formerly Entrezgene);Acc:820106]
AT5G15340	1.3391	4.43526e-05	40.4572	35.1878	76.5699	90.4006	120.303	AT5G15340	protein_coding
AT3G43580	1.33903	1.33014e-05	27.2995	40.8954	57.7081	95.6835	109.76	113.122	AT3G43580	Beta-galactosidase related protein [Source:NCBI gene (formerly Entrezgene);Acc:823455]
AT4G08870	1.33867	5.63859e-09	422.093	268.313	288.541	1051.61	721.132	702.106	ARGAH2	Arginase/deacetylase superfamily protein [Source:NCBI gene (formerly Entrezgene);Acc:826458]
AT4G12382	1.33833	0.0437235	8.39985	7.97958	2.09848	16.4029	16.4127	14.0234	AT4G12382	F-box family protein [Source:NCBI gene (formerly Entrezgene);Acc:6241074]
AT5G52570	1.3355	2.38025e-05	79.7986	47.8775	35.6741	163.118	127.198	121.536	BETA-OHASE 2	beta-carotene hydroxylase 2 [Source:NCBI gene (formerly Entrezgene);Acc:835334]
AT3G59900	1.33359	3.61661e-05	40.9493	33.9132	52.4619	141.247	101.553	77.5962	ARGOS	auxin-regulated involved in organ size [Source:NCBI gene (formerly Entrezgene);Acc:825160]
AT5G40330	1.3332	0.000198237	16.7997	28.926	28.3294	65.6116	71.8054	49.5494	MYB23	myb domain protein 23 [Source:NCBI gene (formerly Entrezgene);Acc:834031]
AT5G16970	1.33224	2.73274e-36	2008.61	1855.25	1972.57	5027.49	5098.19	4569.76	AER	alkenal reductase [Source:NCBI gene (formerly Entrezgene);Acc:831560]
AT5G23350	1.32995	0.000126674	18.8997	37.903	27.2802	80.1919	71.8054	59.8333	AT5G23350	GRAM domain protein/ABA-responsive-like protein [Source:NCBI gene (formerly Entrezgene);Acc:832399]
AT3G52740	1.32994	8.30942e-09	64.0489	61.8418	81.8406	189.545	147.714	184.174	AT3G52740	uncharacterized protein [Source:NCBI gene (formerly Entrezgene);Acc:824440]
AT2G30520	1.32992	9.59224e-40	1149.73	1201.92	1207.67	3070.99	3009.67	2867.32	RPT2	Phototropic-responsive NPH3 family protein [Source:NCBI gene (formerly Entrezgene);Acc:817601]
AT4G16447	1.32934	6.63186e-05	30.4495	80.7933	60.8559	133.957	171.307	128.081	AT4G16447	uncharacterized protein [Source:NCBI gene (formerly Entrezgene);Acc:827342]
AT5G50760	1.32925	1.11774e-10	112.348	89.7703	76.5944	239.664	239.009	221.57	AT5G50760	SAUR-like auxin-responsive protein family [Source:NCBI gene (formerly Entrezgene);Acc:835148]
AT1G26380	1.32573	0.0334	6.06858	12.7955	23.0632	23.899	23.6817	AT1G26380	protein_coding
AT5G15130	1.32311	1.66701e-10	98.6983	144.63	133.253	273.382	319.021	350.585	WRKY72	WRKY DNA-binding protein 72 [Source:NCBI gene (formerly Entrezgene);Acc:831365]
AT1G09950	1.32305	0.000193511	23.0996	19.949	29.3787	46.4749	63.5991	71.052	RAS1	RESPONSE TO ABA AND SALT 1 [Source:NCBI gene (formerly Entrezgene);Acc:837529]
AT5G60530	1.3228	3.16261e-15	293.995	425.91	399.76	955.924	965.27	880.671	AT5G60530	late embryosis abundant protein-related / LEA protein-like protein [Source:NCBI gene (formerly Entrezgene);Acc:836174]
AT4G39800	1.32144	2.72618e-21	707.688	702.203	610.657	1884.51	1652.55	1512.66	MIPS1	myo-inositol-1-phosphate synthase 1 [Source:NCBI gene (formerly Entrezgene);Acc:830139]
AT1G17300	1.32056	0.000395471	19.9497	14.9617	19.9355	45.5636	49.238	42.0703	AT1G17300	uncharacterized protein [Source:NCBI gene (formerly Entrezgene);Acc:838302]
AT4G30980	1.32037	2.73303e-05	57.749	143.632	121.712	331.703	216.442	258.966	LRL2	LJRHL1-like 2 [Source:NCBI gene (formerly Entrezgene);Acc:829223]
AT5G42830	1.31972	1.78617e-08	68.2488	53.8622	76.5944	149.449	158.998	186.979	AT5G42830	HXXXD-type acyl-transferase family protein [Source:NCBI gene (formerly Entrezgene);Acc:834294]
AT1G08810	1.31595	9.54068e-13	220.496	316.191	321.067	636.068	724.209	775.962	MYB60	myb domain protein 60 [Source:NCBI gene (formerly Entrezgene);Acc:837403]
AT3G53830	1.31568	0.000784275	29.3995	19.949	19.9355	68.3454	66.6765	37.3958	AT3G53830	Regulator of chromosome condensation (RCC1) family protein [Source:NCBI gene (formerly Entrezgene);Acc:824550]
AT5G48657	1.31531	2.76021e-05	55.649	105.729	146.893	304.365	219.519	243.073	AT5G48657	defense protein-like protein [Source:NCBI gene (formerly Entrezgene);Acc:2746202]
AT3G21720	1.31404	5.58738e-06	76.6487	112.712	154.238	235.108	244.138	374.893	ICL	isocitrate lyase [Source:NCBI gene (formerly Entrezgene);Acc:821726]
AT1G09520	1.31278	2.46963e-18	370.644	281.28	309.525	829.257	764.215	793.725	AT1G09520	uncharacterized protein [Source:NCBI gene (formerly Entrezgene);Acc:837478]
AT1G75100	1.31119	7.64345e-10	82.9486	103.735	115.416	282.494	213.365	253.356	JAC1	J-domain protein required for chloroplast accumulation response 1 [Source:NCBI gene (formerly Entrezgene);Acc:843847]
AT1G15870	1.31029	2.26633e-08	56.699	54.8596	68.2005	148.537	130.276	166.411	AT1G15870	Mitochondrial glycoprotein family protein [Source:NCBI gene (formerly Entrezgene);Acc:838157]
AT2G30040	1.30902	1.2159e-13	261.445	202.482	218.242	602.351	476.993	609.551	MAPKKK14	mitogen-activated protein kinase kinase kinase 14 [Source:NCBI gene (formerly Entrezgene);Acc:817555]
AT5G09470	1.30853	0.0156705	8.39985	5.98469	12.5909	26.4269	20.5158	19.6328	DIC3	dicarboxylate carrier 3 [Source:NCBI gene (formerly Entrezgene);Acc:830806]
AT1G18970	1.30712	3.07646e-06	29.3995	45.8826	48.265	105.708	95.3986	104.708	GLP4	germin-like protein 4 [Source:NCBI gene (formerly Entrezgene);Acc:838478]
AT3G22680	1.3067	1.98293e-08	129.148	236.395	220.34	534.916	426.729	488.015	RDM1	RNA-DIRECTED DNA METHYLATION 1 [Source:NCBI gene (formerly Entrezgene);Acc:821839]
AT2G32220	1.30509	4.30986e-19	326.544	261.331	306.378	781.871	728.312	698.366	AT2G32220	Ribosomal L27e protein family [Source:NCBI gene (formerly Entrezgene);Acc:817781]
AT2G35605	1.30425	9.73035e-15	215.246	259.336	293.787	691.655	573.418	631.989	AT2G35605	SWIB/MDM2 domain superfamily protein [Source:NCBI gene (formerly Entrezgene);Acc:818127]
AT1G10000	1.30355	0.00249716	13.6498	14.9617	32.5264	50.1199	60.5217	40.2005	AT1G10000	Ribonuclease H-like superfamily protein [Source:NCBI gene (formerly Entrezgene);Acc:837535]
AT2G26695	1.30325	2.28568e-09	78.7486	120.691	101.776	278.849	223.623	241.203	AT2G26695	Ran BP2/NZF zinc finger-like superfamily protein [Source:NCBI gene (formerly Entrezgene);Acc:2745562]
AT3G01060	1.30207	3.78262e-10	359.094	226.421	359.889	866.619	794.989	668.45	AT3G01060	lysine-tRNA ligase [Source:NCBI gene (formerly Entrezgene);Acc:821278]
AT4G02330	1.3011	5.6687e-11	314.995	257.342	365.135	929.497	633.939	745.111	ATPMEPCRB	Plant invertase/pectin methylesterase inhibitor superfamily [Source:NCBI gene (formerly Entrezgene);Acc:828064]
AT5G67300	1.30035	1.50345e-24	1749.27	1472.23	1444.8	3890.22	3560.52	4040.61	MYBR1	myb domain protein r1 [Source:NCBI gene (formerly Entrezgene);Acc:836865]
AT4G23750	1.29966	3.05053e-15	324.444	369.056	455.37	862.974	1016.56	948.918	CRF2	cytokinin response factor 2 [Source:NCBI gene (formerly Entrezgene);Acc:828475]
AT2G43540	1.29957	2.39112e-15	153.297	196.497	181.518	411.895	433.91	462.773	AT2G43540	uncharacterized protein [Source:NCBI gene (formerly Entrezgene);Acc:818956]
AT1G07150	1.29908	3.55887e-08	111.298	79.7958	119.613	273.382	201.055	288.882	MAPKKK13	mitogen-activated protein kinase kinase kinase 13 [Source:NCBI gene (formerly Entrezgene);Acc:837226]
AT2G22100	1.29753	1.12551e-22	257.915	266.574	609.791	703.462	621.408	AT2G22100	protein_coding
AT5G67450	1.29686	2.34902e-05	52.4991	44.8851	25.1817	94.7723	105.657	100.969	ZF1	zinc-finger protein 1 [Source:NCBI gene (formerly Entrezgene);Acc:836881]
AT2G18300	1.29555	7.86387e-10	610.039	1155.04	866.671	2136.02	2159.29	2166.15	HBI1	basic helix-loop-helix (bHLH) DNA-binding superfamily protein [Source:NCBI gene (formerly Entrezgene);Acc:816346]
AT2G46495	1.29555	0.0163782	14.6997	4.98724	10.4924	24.6043	28.7222	20.5677	AT2G46495	RING/U-box superfamily protein [Source:NCBI gene (formerly Entrezgene);Acc:819259]
AT1G24290	1.29412	0.000231899	40.9493	65.8316	25.1817	87.4821	121.043	115.927	AT1G24290	AAA-type ATPase family protein [Source:NCBI gene (formerly Entrezgene);Acc:839045]
AT1G21250	1.29349	0.0202099	538.641	212.456	321.067	1412.47	620.604	594.593	WAK1	cell wall-associated kinase [Source:NCBI gene (formerly Entrezgene);Acc:838721]
AT1G71870	1.29333	2.71065e-08	161.697	106.727	93.3823	322.59	295.428	268.315	AT1G71870	MATE efflux family protein [Source:NCBI gene (formerly Entrezgene);Acc:843518]
AT5G66080	1.29298	0.000164058	20.9996	52.8647	36.7234	92.9497	96.4244	82.2707	AT5G66080	Protein phosphatase 2C family protein [Source:NCBI gene (formerly Entrezgene);Acc:836740]
AT1G04770	1.29268	6.32821e-11	211.046	153.607	139.549	440.144	422.626	372.088	AT1G04770	Tetratricopeptide repeat (TPR)-like superfamily protein [Source:NCBI gene (formerly Entrezgene);Acc:839418]
AT5G67160	1.28782	1.86158e-06	59.849	83.7856	120.662	231.463	181.565	231.854	EPS1	HXXXD-type acyl-transferase family protein [Source:NCBI gene (formerly Entrezgene);Acc:836851]
AT3G44900	1.28647	0.0130037	12.5998	9.97448	6.29543	24.6043	20.5158	25.2422	CHX4	cation/H+ exchanger 4 [Source:NCBI gene (formerly Entrezgene);Acc:823624]
AT2G37470	1.2863	3.63827e-24	786.436	776.014	885.558	1995.69	1820.78	2153.06	AT2G37470	Histone superfamily protein [Source:NCBI gene (formerly Entrezgene);Acc:818324]
AT3G08040	1.28563	3.86366e-09	117.598	118.696	187.814	351.751	361.079	320.669	FRD3	MATE efflux family protein [Source:NCBI gene (formerly Entrezgene);Acc:819995]
AT4G15550	1.28552	5.07132e-05	244.766	272.972	833.966	586.045	472.687	IAGLU	protein_coding	IAGLU
AT4G21720	1.28452	8.3406e-07	44.0992	68.8239	74.496	164.94	161.049	130.885	AT4G21720	defensin-like protein [Source:NCBI gene (formerly Entrezgene);Acc:828260]
AT1G09680	1.28346	3.30839e-08	80.8486	52.8647	77.6437	177.698	161.049	174.825	AT1G09680	Pentatricopeptide repeat (PPR) superfamily protein [Source:NCBI gene (formerly Entrezgene);Acc:837496]
AT5G55090	1.28295	0.0135104	11.1257	15.9944	34.1336	35.329	29.3653	MAPKKK15	protein_coding	MAPKKK15
AT3G60080	1.28127	5.0389e-15	275.095	305.219	290.639	786.427	744.725	586.179	AT3G60080	RING/U-box superfamily protein [Source:NCBI gene (formerly Entrezgene);Acc:825178]
AT3G45330	1.2794	0.00566867	14.6997	8.97703	14.6893	32.8058	35.9027	24.3073	AT3G45330	Concanavalin A-like lectin protein kinase family protein [Source:NCBI gene (formerly Entrezgene);Acc:823671]
AT1G22640	1.27855	1.84078e-08	209.996	156.599	124.859	339.904	385.698	466.512	MYB3	myb domain protein 3 [Source:NCBI gene (formerly Entrezgene);Acc:838870]
AT5G25130	1.2779	0.00596989	16.1829	17.0607	41.5138	40.5244	38.838	CYP71B12	protein_coding	CYP71B12
AT2G23530	1.27682	2.60267e-08	50.3991	69.8213	60.8559	151.271	147.714	140.234	AT2G23530	Zinc-finger domain of monoamine-oxidase A repressor R1 [Source:NCBI gene (formerly Entrezgene);Acc:816885]
AT2G21350	1.27627	0.000149388	32.5494	19.949	40.9203	78.3694	82.0633	65.4426	AT2G21350	RNA-binding CRS1 / YhbY (CRM) domain protein [Source:NCBI gene (formerly Entrezgene);Acc:816674]
AT3G48520	1.27563	0.000334029	34.6494	36.9056	55.6097	82.9257	75.9086	148.648	CYP94B3	cytochrome P450, family 94, subfamily B, polypeptide 3 [Source:NCBI gene (formerly Entrezgene);Acc:824011]
AT1G22990	1.27455	0.014429	12.1372	14.9281	31.366	38.4462	28.418	HIPP22	protein_coding	HIPP22
AT1G10270	1.27323	2.00113e-18	397.943	475.783	509.93	1197.41	1035.02	1111.59	GRP23	glutamine-rich protein 23 [Source:NCBI gene (formerly Entrezgene);Acc:837566]
AT5G62420	1.27224	0.0333308	13.1486	10.663	36.9011	35.329	14.209	AT5G62420	protein_coding
AT4G27657	1.27093	0.00479821	10.4998	16.9566	13.6401	26.4269	31.7995	41.1354	AT4G27657	uncharacterized protein [Source:NCBI gene (formerly Entrezgene);Acc:828879]
AT1G14060	1.27076	2.88554e-11	772.787	463.813	547.703	1477.17	1390.97	1436	AT1G14060	GCK domain-containing protein [Source:NCBI gene (formerly Entrezgene);Acc:837966]
AT3G54400	1.27053	6.82225e-11	1141.33	1725.58	1903.32	4022.35	4080.6	3405.82	AT3G54400	Eukaryotic aspartyl protease family protein [Source:NCBI gene (formerly Entrezgene);Acc:824606]
AT3G58850	1.26976	9.66564e-05	26.2495	45.8826	44.068	112.998	70.7796	96.2941	PAR2	phy rapidly regulated 2 [Source:NCBI gene (formerly Entrezgene);Acc:825054]
AT5G49100	1.26905	3.36289e-19	302.395	378.033	374.578	831.991	871.923	839.535	AT5G49100	vitellogenin-like protein [Source:NCBI gene (formerly Entrezgene);Acc:834969]
AT1G36940	1.26894	0.000167777	32.5494	31.9183	50.3635	64.7003	115.914	96.2941	AT1G36940	myotubularin-like protein [Source:NCBI gene (formerly Entrezgene);Acc:840603]
AT2G37970	1.26859	9.51962e-08	182.697	101.74	111.219	335.348	306.712	310.385	SOUL-1	SOUL heme-binding family protein [Source:NCBI gene (formerly Entrezgene);Acc:818374]
AT5G43180	1.26747	1.10743e-14	219.446	245.372	278.048	626.044	522.128	639.468	AT5G43180	transmembrane protein, putative (Protein of unknown function, DUF599) [Source:NCBI gene (formerly Entrezgene);Acc:834336]
AT1G72240	1.2652	0.00287068	17.8497	35.9081	16.7878	50.1199	43.0833	76.6614	AT1G72240	uncharacterized protein [Source:NCBI gene (formerly Entrezgene);Acc:843556]
AT1G33810	1.26519	7.83544e-15	986.983	1465.25	1348.27	2975.3	2991.21	3169.29	AT1G33810	zinc finger/BTB domain protein [Source:NCBI gene (formerly Entrezgene);Acc:840273]
AT1G53163	1.26501	0.00465514	12.5998	19.949	11.5416	43.741	27.6964	34.5911	AT1G53163	membrane-associated kinase regulator [Source:NCBI gene (formerly Entrezgene);Acc:5007796]
AT1G03990	1.26264	4.80373e-08	53.5491	58.8494	72.3975	161.295	141.559	140.234	AT1G03990	Long-chain fatty alcohol dehydrogenase family protein [Source:NCBI gene (formerly Entrezgene);Acc:839342]
AT1G58983	1.26246	0.00222082	23.2629	22.3922	41.5138	63.3843	59.6779	AT1G58983	protein_coding
AT3G47480	1.25689	0.00114901	93.4484	50.8698	50.3635	245.132	102.579	116.862	AT3G47480	Calcium-binding EF-hand family protein [Source:NCBI gene (formerly Entrezgene);Acc:823902]
AT1G31350	1.25576	5.70308e-16	179.547	218.441	184.666	472.95	442.116	476.796	KUF1	KAR-UP F-box 1 [Source:NCBI gene (formerly Entrezgene);Acc:840024]
AT5G24280	1.25575	4.43263e-12	261.445	235.398	266.507	532.183	546.747	743.241	GMI1	gamma-irradiation and mitomycin c induced 1 [Source:NCBI gene (formerly Entrezgene);Acc:832495]
AT1G75335	1.25443	3.79599e-06	53.6058	53.3148	143.914	127.808	110.83	AT1G75335	protein_coding
AT3G53260	1.2543	2.87449e-22	2732.05	2216.33	2181.37	5858.57	5420.28	5728.1	PAL2	phenylalanine ammonia-lyase 2 [Source:NCBI gene (formerly Entrezgene);Acc:824493]
AT2G44670	1.25415	3.60499e-07	515.83	585.396	1298	1612.66	1029.68	AT2G44670	protein_coding
AT5G05130	1.254	9.03295e-13	138.598	118.696	114.367	280.672	292.351	313.19	AT5G05130	DNA/RNA helicase protein [Source:NCBI gene (formerly Entrezgene);Acc:830395]
AT3G01600	1.25228	6.04305e-10	143.847	142.635	190.961	366.331	325.176	445.01	NAC044	NAC domain containing protein 44 [Source:NCBI gene (formerly Entrezgene);Acc:819872]
AT4G14690	1.25179	0.000986161	69.2988	27.9285	74.496	186.811	101.553	119.667	ELIP2	Chlorophyll A-B binding family protein [Source:NCBI gene (formerly Entrezgene);Acc:827119]
AT5G66590	1.25044	4.06752e-09	145.947	91.7652	110.17	256.979	294.402	275.794	AT5G66590	CAP (Cysteine-rich secretory proteins, Antigen 5, and Pathosis-related 1 protein) superfamily protein [Source:NCBI gene (formerly Entrezgene);Acc:836791]
AT4G14365	1.24841	3.62624e-08	160.647	111.714	163.681	402.782	271.835	359.934	XBAT34	uncharacterized protein [Source:NCBI gene (formerly Entrezgene);Acc:827080]
AT5G47830	1.24773	5.03263e-12	133.348	148.62	112.269	303.453	298.505	334.692	AT5G47830	uncharacterized protein [Source:NCBI gene (formerly Entrezgene);Acc:834834]
AT4G09430	1.24564	0.0359231	10.1143	11.7293	32.2885	17.6645	27.4708	AT4G09430	protein_coding
AT1G77470	1.24535	5.62899e-18	440.992	350.104	396.612	884.845	1013.48	917.132	RFC3	replication factor C subunit 3 [Source:NCBI gene (formerly Entrezgene);Acc:844083]
AT3G13680	1.24516	0.0121366	9.44984	9.97448	11.5416	21.8705	21.5416	29.9166	AT3G13680	F-box and associated interaction domains-containing protein [Source:NCBI gene (formerly Entrezgene);Acc:820576]
AT5G19650	1.2444	0.0247512	11.1257	13.8618	37.8237	28.0554	22.7344	OFP8	protein_coding	ATOFP8
AT5G15830	1.24396	2.66868e-09	96.5983	122.686	121.712	287.051	300.557	220.635	bZIP3	basic leucine-zipper 3 [Source:NCBI gene (formerly Entrezgene);Acc:831440]
AT1G69900	1.24385	2.89504e-10	412.643	257.342	284.344	820.145	707.796	731.088	AT1G69900	Actin cross-linking protein [Source:NCBI gene (formerly Entrezgene);Acc:843326]
AT2G18190	1.24218	0.00271943	139.648	98.7473	77.6437	101.151	248.242	398.265	AT2G18190	P-loop containing nucleoside triphosphate hydrolases superfamily protein [Source:NCBI gene (formerly Entrezgene);Acc:816332]
AT3G04220	1.24182	1.27721e-05	35.6994	30.9209	31.4772	79.2806	75.9086	76.6614	AT3G04220	Disease resistance protein (TIR-NBS-LRR class) family [Source:NCBI gene (formerly Entrezgene);Acc:819577]
AT5G46790	1.2413	8.49863e-32	455.144	432.916	1087.66	1061.95	1000.31	PYL1	protein_coding	PYL1
AT5G08330	1.24073	3.60979e-15	493.491	696.219	656.824	1499.04	1379.69	1485.55	TCP11	TCP family transcription factor [Source:NCBI gene (formerly Entrezgene);Acc:830730]
AT2G24150	1.23948	1.92158e-15	558.59	731.129	797.422	1606.57	1625.88	1695.9	HHP3	heptahelical protein 3 [Source:NCBI gene (formerly Entrezgene);Acc:816949]
AT5G64480	1.23853	4.24984e-14	389.543	299.234	280.147	720.816	782.679	782.507	AT5G64480	uncharacterized protein [Source:NCBI gene (formerly Entrezgene);Acc:836569]
AT1G26420	1.23701	0.0270354	23.0996	3.98979	19.9355	46.4749	35.9027	28.0468	AT1G26420	FAD-binding Berberine family protein [Source:NCBI gene (formerly Entrezgene);Acc:839184]
AT1G31240	1.23569	0.0175347	23.2629	9.59666	25.8308	41.5635	49.2579	AT1G31240	protein_coding
AT5G41270	1.23417	1.14915e-12	148.047	143.632	121.712	331.703	297.48	343.106	AT5G41270	RNase P Rpr2/Rpp21 subunit domain protein [Source:NCBI gene (formerly Entrezgene);Acc:834128]
AT3G06990	1.23357	5.61546e-06	60.8989	70.8188	117.515	212.326	170.281	202.872	AT3G06990	Cysteine/Histidine-rich C1 domain family protein [Source:NCBI gene (formerly Entrezgene);Acc:819884]
AT2G04450	1.23331	0.000686125	62.9989	57.852	49.3142	201.391	72.8312	125.276	NUDT6	nudix hydrolase homolog 6 [Source:NCBI gene (formerly Entrezgene);Acc:814985]
AT5G42060	1.23284	9.49508e-18	214.196	234.4	238.177	571.367	506.741	535.695	AT5G42060	DEK, chromatin associated protein [Source:NCBI gene (formerly Entrezgene);Acc:834211]
AT5G22390	1.23279	9.21397e-08	90.2984	70.8188	61.9051	154.005	178.488	191.653	AT5G22390	FANTASTIC four-like protein (DUF3049) [Source:NCBI gene (formerly Entrezgene);Acc:832300]
AT2G21330	1.23232	3.2072e-31	7648.07	7978.58	8375.02	19844.8	17363.6	19181.2	FBA1	fructose-bisphosphate aldolase 1 [Source:NCBI gene (formerly Entrezgene);Acc:816672]
AT3G13610	1.2318	3.72818e-23	722.387	682.254	770.141	1797.94	1759.23	1550.06	AT3G13610	2-oxoglutarate (2OG) and Fe(II)-dependent oxygenase superfamily protein [Source:NCBI gene (formerly Entrezgene);Acc:820564]
AT1G78190	1.23169	2.95837e-07	140.698	83.7856	88.1361	264.269	218.494	250.552	AT1G78190	Trm112p-like protein [Source:NCBI gene (formerly Entrezgene);Acc:844155]
AT3G58990	1.23017	2.66118e-15	669.888	768.035	950.61	1890.89	1952.08	1760.41	IPMI1	isopropylmalate isomerase 1 [Source:NCBI gene (formerly Entrezgene);Acc:825068]
AT5G08420	1.23003	1.3508e-33	1586.52	1474.23	1432.21	3590.41	3484.61	3463.78	AT5G08420	RNA-binding KH domain-containing protein [Source:NCBI gene (formerly Entrezgene);Acc:830741]
AT4G11210	1.22923	7.90978e-06	55.649	112.712	66.102	187.722	180.539	182.304	AT4G11210	Disease resistance-responsive (dirigent-like protein) family protein [Source:NCBI gene (formerly Entrezgene);Acc:826723]
AT2G17670	1.22781	1.58095e-24	310.509	313.491	760.163	708.658	722.765	AT2G17670	protein_coding
AT1G31320	1.22565	5.87383e-12	244.646	180.538	173.124	452.902	484.174	461.838	LBD4	LOB domain-containing protein 4 [Source:NCBI gene (formerly Entrezgene);Acc:840020]
AT1G63380	1.22548	0.0003519	20.9996	29.9234	38.8218	55.5876	75.9086	78.5311	AT1G63380	NAD(P)-binding Rossmann-fold superfamily protein [Source:NCBI gene (formerly Entrezgene);Acc:842644]
AT2G47550	1.22533	6.31096e-07	82.9486	99.7448	147.943	272.47	219.519	280.468	AT2G47550	Plant invertase/pectin methylesterase inhibitor superfamily [Source:NCBI gene (formerly Entrezgene);Acc:819368]
AT5G06190	1.2252	0.0278079	8.09145	17.0607	32.2885	28.0554	27.4708	AT5G06190	protein_coding
AT1G62560	1.22288	2.19415e-06	326.544	164.579	172.075	486.619	557.005	503.908	FMO GS-OX3	flavin-monooxygenase glucosinolate S-oxygenase 3 [Source:NCBI gene (formerly Entrezgene);Acc:842553]
AT3G49660	1.22151	5.23204e-09	98.6983	69.8213	91.2838	200.48	211.313	193.523	WDR5a	Transducin/WD40 repeat-like superfamily protein [Source:NCBI gene (formerly Entrezgene);Acc:824128]
AT1G16650	1.22113	1.2763e-14	257.246	249.362	265.457	516.691	608.295	674.994	AT1G16650	S-adenosyl-L-methionine-dependent methyltransferases superfamily protein [Source:NCBI gene (formerly Entrezgene);Acc:838234]
AT5G23030	1.22079	0.00363399	14.6997	14.9617	14.6893	36.4509	38.9801	28.0468	TET12	tetraspanin12 [Source:NCBI gene (formerly Entrezgene);Acc:832367]
AT5G45730	1.22078	0.000114768	27.2995	38.9005	28.3294	87.4821	65.6507	67.3124	AT5G45730	Cysteine/Histidine-rich C1 domain family protein [Source:NCBI gene (formerly Entrezgene);Acc:834612]
AT5G45810	1.21929	0.0220057	16.1829	13.8618	40.5912	44.6808	19.8926	CIPK19	protein_coding	CIPK19
AT2G32560	1.2192	2.32066e-09	256.196	397.982	449.074	864.797	829.866	874.126	AT2G32560	F-box family protein [Source:NCBI gene (formerly Entrezgene);Acc:817817]
AT1G24575	1.21873	2.60233e-06	48.2992	61.8418	88.1361	158.561	144.637	157.997	AT1G24575	DEAD-box ATP-dependent RNA helicase-like protein [Source:NCBI gene (formerly Entrezgene);Acc:839072]
AT3G47530	1.2148	1.22079e-11	130.475	120.491	282.294	286.788	305.02	AT3G47530	protein_coding
AT2G15690	1.21405	1.75104e-14	153.297	159.592	161.583	338.082	381.595	381.437	AT2G15690	Tetratricopeptide repeat (TPR)-like superfamily protein [Source:NCBI gene (formerly Entrezgene);Acc:816062]
AT3G21740	1.21396	4.09439e-12	239.396	169.566	199.355	435.588	483.148	491.755	APO4	APO RNA-binding protein (DUF794) [Source:NCBI gene (formerly Entrezgene);Acc:821728]
AT4G17905	1.2133	0.00290533	19.9497	17.9541	16.7878	29.1607	49.238	48.6145	ATL4H	RING/U-box superfamily protein [Source:NCBI gene (formerly Entrezgene);Acc:6241286]
AT4G03130	1.21317	0.0100973	16.7997	14.9617	8.39391	39.1847	27.6964	26.177	AT4G03130	BRCT domain-containing DNA repair protein [Source:NCBI gene (formerly Entrezgene);Acc:828068]
AT1G21540	1.21295	6.202e-11	123.898	136.65	119.613	255.156	298.505	328.148	AT1G21540	AMP-dependent synthetase and ligase family protein [Source:NCBI gene (formerly Entrezgene);Acc:838755]
AT1G10400	1.21285	0.00639623	27.3086	13.8618	55.3517	43.6417	44.5216	AT1G10400	protein_coding
AT1G32730	1.21239	7.21576e-07	85.0485	68.8239	114.367	209.592	235.932	175.76	AT1G32730	electron carrier/iron ion-binding protein [Source:NCBI gene (formerly Entrezgene);Acc:840167]
AT5G44130	1.21155	1.88947e-15	1964.52	2364.95	2737.46	5997.08	5155.63	5212.97	FLA13	FASCICLIN-like arabinogalactan protein 13 [Source:NCBI gene (formerly Entrezgene);Acc:834436]
AT5G53045	1.21132	1.58029e-10	120.748	151.612	176.272	320.768	350.821	367.414	AT5G53045	transcription factor [Source:NCBI gene (formerly Entrezgene);Acc:835384]
AT2G47485	1.20935	4.9747e-07	90.2984	62.8392	56.6589	169.497	161.049	154.258	AT2G47485	uncharacterized protein [Source:NCBI gene (formerly Entrezgene);Acc:2745593]
AT1G16150	1.20875	0.026741	12.1372	12.7955	26.7533	33.2508	26.5235	WAKL4	protein_coding	WAKL4
AT3G14510	1.20866	0.0298947	12.1372	14.9281	21.2182	27.0163	45.4689	AT3G14510	protein_coding
AT4G23550	1.20841	1.09885e-13	173.966	164.21	426.208	393.814	352.384	WRKY29	protein_coding	WRKY29
AT1G60640	1.20825	2.75923e-19	551.24	439.874	508.881	1106.28	1193	1165.81	AT1G60640	stress response protein [Source:NCBI gene (formerly Entrezgene);Acc:842358]
AT3G12580	1.20819	2.32153e-07	611.916	706.954	1797.09	1593.96	1179.35	HSP70	protein_coding	HSP70
AT1G31040	1.20785	0.0123191	15.7497	7.97958	11.5416	23.6931	27.6964	29.9166	AT1G31040	PLATZ transcription factor family protein [Source:NCBI gene (formerly Entrezgene);Acc:839990]
AT3G14260	1.20678	1.28262e-05	50.3991	66.829	80.7914	123.933	140.533	192.588	AT3G14260	LURP-one-like protein (DUF567) [Source:NCBI gene (formerly Entrezgene);Acc:820646]
AT3G18320	1.2067	2.45216e-11	103.948	98.7473	103.875	247.866	237.984	221.57	AT3G18320	F-box and associated interaction domains-containing protein [Source:NCBI gene (formerly Entrezgene);Acc:821361]
AT2G10940	1.20558	3.35398e-15	10161.7	14268.5	13515.2	27365.5	28896.6	31252.6	AT2G10940	Bifunctional inhibitor/lipid-transfer protein/seed storage 2S albumin superfamily protein [Source:NCBI gene (formerly Entrezgene);Acc:815558]
AT5G03390	1.20371	4.89875e-10	112.348	150.615	159.484	314.389	301.583	357.13	AT5G03390
AT2G05075	1.20318	3.74142e-05	40.4572	50.1159	107.013	105.987	99.4631	AT2G05075	lncRNA
AT3G27050	1.201	2.07276e-13	322.344	238.39	261.26	675.252	588.804	624.51	AT3G27050	plant/protein [Source:NCBI gene (formerly Entrezgene);Acc:822323]
AT3G46090	1.20084	0.00146869	36.4115	21.3259	65.4995	58.1889	75.7814	ZAT7	protein_coding	ZAT7
AT5G55920	1.19981	1.15197e-38	1280.47	1586.65	3465.94	3320.92	3088.09	OLI2	protein_coding	OLI2
AT1G59600	1.1982	1.99335e-22	325.681	295.364	743.558	711.775	682.98	ZCW7	protein_coding	ZCW7
AT1G21120	1.19791	4.02612e-06	68.2488	89.7703	53.5112	164.94	185.668	135.56	IGMT2	O-methyltransferase family protein [Source:NCBI gene (formerly Entrezgene);Acc:838708]
AT4G14140	1.19782	0.0163027	14.6997	15.9592	7.34467	30.9832	35.9027	20.5677	DMT2	DNA methyltransferase 2 [Source:NCBI gene (formerly Entrezgene);Acc:827052]
AT3G16510	1.19738	7.5877e-07	58.799	98.7473	80.7914	190.456	161.049	195.393	AT3G16510	Calcium-dependent lipid-binding (CaLB domain) family protein [Source:NCBI gene (formerly Entrezgene);Acc:820899]
AT3G02610	1.19645	3.64041e-07	65.0989	60.8443	67.1513	123.022	170.281	149.583	AT3G02610	plant stearoyl-acyl-carrier desaturase family protein [Source:NCBI gene (formerly Entrezgene);Acc:820709]
AT1G80620	1.19548	7.6281e-14	942.884	738.111	647.38	1807.05	1713.07	1811.83	AT1G80620	S15/NS1, RNA-binding protein [Source:NCBI gene (formerly Entrezgene);Acc:844401]
AT2G29540	1.19258	1.30737e-14	223.646	210.461	212.995	511.223	532.386	435.661	RPC14	RNApolymerase 14 kDa subunit [Source:NCBI gene (formerly Entrezgene);Acc:817503]
AT2G04050	1.19257	7.88693e-05	583.79	439.874	614.854	694.389	1168.38	1881.94	AT2G04050	MATE efflux family protein [Source:NCBI gene (formerly Entrezgene);Acc:814939]
AT4G04490	1.19153	0.00391456	16.7997	12.9668	24.1325	49.2087	38.9801	34.5911	CRK36	cysteine-rich RLK (RECEPTOR-like protein kinase) 36 [Source:NCBI gene (formerly Entrezgene);Acc:825779]
AT4G15620	1.19095	1.24825e-06	92.3984	112.712	95.4807	215.06	296.454	175.76	AT4G15620	Uncharacterized protein family (UPF0497) [Source:NCBI gene (formerly Entrezgene);Acc:827239]
AT1G09240	1.18855	6.48239e-10	98.6983	108.722	101.776	262.446	208.236	233.724	NAS3	nicotianamine synthase 3 [Source:NCBI gene (formerly Entrezgene);Acc:837444]
AT3G06710	1.18664	0.000752608	19.9497	22.9413	38.8218	64.7003	57.4443	63.5728	AT3G06710	E3 ubiquitin ligase [Source:NCBI gene (formerly Entrezgene);Acc:819856]
AT2G29700	1.18402	6.14736e-37	1107.52	1016.18	2493.59	2161.3	2582.25	PH1	protein_coding	ATPH1
AT1G15550	1.1839	1.90122e-11	143.847	174.553	176.272	419.185	367.233	337.497	GA3OX1	gibberellin 3-oxidase 1 [Source:NCBI gene (formerly Entrezgene);Acc:838125]
AT4G35720	1.18358	0.00329487	71.3988	31.9183	23.0833	113.909	94.3728	78.5311	AT4G35720	DUF241 domain protein, putative (DUF241) [Source:NCBI gene (formerly Entrezgene);Acc:829724]
AT4G31070	1.18303	4.78796e-07	62.9989	56.8545	67.1513	119.377	153.869	151.453	AT4G31070	PPR superfamily protein [Source:NCBI gene (formerly Entrezgene);Acc:829234]
AT4G12730	1.18199	3.37089e-24	1987.62	2150.5	2402.76	5024.75	5068.44	4747.39	FLA2	FASCICLIN-like arabinogalactan 2 [Source:NCBI gene (formerly Entrezgene);Acc:826885]
AT1G64780	1.18187	1.56539e-07	450.442	380.028	253.916	915.828	877.052	667.515	AMT1;2	ammonium transporter 1;2 [Source:NCBI gene (formerly Entrezgene);Acc:842786]
AT1G71760	1.18046	0.0259266	12.1372	14.9281	34.1336	32.2117	25.5762	AT1G71760	protein_coding
AT2G28190	1.17888	1.12462e-10	477.742	689.236	752.304	1452.57	1342.76	1550.06	CSD2	copper/zinc superoxide dismutase 2 [Source:NCBI gene (formerly Entrezgene);Acc:817365]
AT5G44780	1.17611	3.86344e-08	74.5487	73.8111	84.9883	183.166	191.823	152.388	MORF4	high molecular weight subunit-like glutenin [Source:NCBI gene (formerly Entrezgene);Acc:834507]
AT5G57370	1.1754	3.28237e-31	505.715	545.943	1234.34	1135.72	1190.72	MSF19.3	protein_coding
AT4G14400	1.17461	3.9258e-05	184.797	189.515	196.208	643.358	368.259	275.794	ACD6	ankyrin repeat family protein [Source:NCBI gene (formerly Entrezgene);Acc:827085]
AT3G50750	1.17452	1.75599e-09	113.398	150.615	153.189	321.679	274.912	344.976	BEH1	BES1/BZR1 homolog 1 [Source:NCBI gene (formerly Entrezgene);Acc:824239]
AT4G10720	1.17405	0.0107127	12.5998	12.9668	11.5416	33.7171	25.6448	24.3073	AT4G10720	Ankyrin repeat family protein [Source:NCBI gene (formerly Entrezgene);Acc:826666]
AT2G39020	1.17384	3.89047e-16	657.289	824.889	864.573	1829.83	1820.78	1644.48	AT2G39020	Acyl-CoA N-acyltransferases (NAT) superfamily protein [Source:NCBI gene (formerly Entrezgene);Acc:818488]
AT2G36090	1.1721	2.73132e-07	125.998	92.7626	142.696	319.856	265.68	228.114	AT2G36090	F-box family protein [Source:NCBI gene (formerly Entrezgene);Acc:818182]
AT4G20830	1.17165	6.57552e-41	784.87	822.114	1890.26	1794.5	1743.92	AT4G20830	protein_coding
AT1G13160	1.17122	2.97791e-19	1182.28	933.611	985.235	2273.62	2400.35	2309.19	AT1G13160	ARM repeat superfamily protein [Source:NCBI gene (formerly Entrezgene);Acc:837874]
AT3G52748	1.17096	0.00893961	16.7997	17.9541	28.3294	57.4101	58.4701	26.177	AT3G52748	ncRNA [Source:NCBI gene (formerly Entrezgene);Acc:5008083]
AT3G50850	1.16967	0.0022692	23.0996	37.903	27.2802	90.2159	64.6249	43.94	AT3G50850	Putative methyltransferase family protein [Source:NCBI gene (formerly Entrezgene);Acc:824249]
AT5G06790	1.1681	0.000995107	22.0496	18.9515	35.6741	54.6763	58.4701	58.8984	AT5G06790	cotton fiber protein [Source:NCBI gene (formerly Entrezgene);Acc:830569]
AT5G03510	1.16743	6.9887e-05	39.8993	38.9005	67.1513	123.933	100.528	102.838	AT5G03510	C2H2-type zinc finger family protein [Source:NCBI gene (formerly Entrezgene);Acc:831818]
AT1G02650	1.16595	0.000807442	24.2743	51.1822	83.0276	80.0097	89.9904	AT1G02650	protein_coding
AT3G15080	1.16507	2.49355e-13	209.996	235.398	263.359	583.214	503.664	502.038	AT3G15080	Polynucleotidyl transferase, ribonuclease H-like superfamily protein [Source:NCBI gene (formerly Entrezgene);Acc:820738]
AT5G54060	1.16418	0.0135445	37.7993	10.9719	34.6249	84.7483	60.5217	41.1354	UF3GT	UDP-glucose:flavonoid 3-o-glucosyltransferase [Source:NCBI gene (formerly Entrezgene);Acc:835489]
AT1G11210	1.16365	6.45389e-15	203.298	199.397	488.94	427.065	436.69	AT1G11210	protein_coding
AT4G13540	1.16284	0.000341814	22.0496	28.926	31.4772	68.3454	55.3928	60.7681	AT4G13540	golgin family A protein [Source:NCBI gene (formerly Entrezgene);Acc:826986]
AT3G12700	1.16119	1.96562e-18	724.487	662.305	777.486	1758.75	1615.62	1464.98	NANA	Eukaryotic aspartyl protease family protein [Source:NCBI gene (formerly Entrezgene);Acc:820452]
AT2G22000	1.16072	1.54893e-05	40.9493	68.8239	47.2157	119.377	121.043	111.252	PROPEP6	elicitor peptide 6 [Source:NCBI gene (formerly Entrezgene);Acc:816736]
AT5G40010	1.16071	0.00605231	34.6494	13.9643	17.8371	54.6763	54.367	39.2656	AATP1	AAA-ATPase 1 [Source:NCBI gene (formerly Entrezgene);Acc:833998]
AT2G32190	1.15895	0.00306002	39.4458	18.127	59.0418	64.4234	70.0978	AT2G32190	protein_coding
AT3G26570	1.1588	5.59652e-19	978.583	996.45	1146.82	2517.84	2340.86	2110.99	PHT2;1	phosphate transporter 2;1 [Source:NCBI gene (formerly Entrezgene);Acc:822265]
AT4G01080	1.15865	0.000456067	28.3495	30.9209	38.8218	74.7243	90.2697	54.2239	TBL26	TRICHOME BIREFRINGENCE-LIKE 26 [Source:NCBI gene (formerly Entrezgene);Acc:827902]
AT1G03530	1.15731	1.46238e-29	481.441	534.214	1112.57	1113.9	1169.88	NAF1	protein_coding	ATNAF1
AT1G27060	1.15647	1.35523e-08	83.9985	88.7728	80.7914	194.101	205.158	166.411	AT1G27060	Regulator of chromosome condensation (RCC1) family protein [Source:NCBI gene (formerly Entrezgene);Acc:839595]
AT1G71780	1.15632	2.07163e-21	421.043	442.867	467.961	1016.07	1008.35	944.244	AT1G71780	WD repeat protein [Source:NCBI gene (formerly Entrezgene);Acc:843508]
AT1G10960	1.1563	3.69376e-13	2336.21	3014.29	3320.84	6768.93	6797.92	5760.82	FD1	ferredoxin 1 [Source:NCBI gene (formerly Entrezgene);Acc:837639]
AT1G15040	1.15548	0.000179007	39.4458	77.8396	142.069	97.6742	150.616	GAT1_2.1	protein_coding
AT2G39980	1.15497	9.13821e-09	156.772	200.464	514.771	322.117	354.278	AT2G39980	protein_coding
AT1G17180	1.15466	0.000280533	127.048	52.8647	64.0036	195.012	186.694	160.802	GSTU25	glutathione S-transferase TAU 25 [Source:NCBI gene (formerly Entrezgene);Acc:838289]
AT1G66160	1.15448	2.16564e-13	354.894	307.214	261.26	721.727	680.1	653.491	CMPG1	CYS, MET, PRO, and GLY protein 1 [Source:NCBI gene (formerly Entrezgene);Acc:842931]
AT2G32795	1.1532	9.28114e-05	51.583	41.5855	90.4078	110.143	110.83	AT2G32795	ncRNA
AT2G48090	1.15196	8.99071e-06	61.9489	41.8928	72.3975	125.755	135.405	129.95	AT2G48090	uncharacterized protein [Source:NCBI gene (formerly Entrezgene);Acc:819421]
AT1G19250	1.15189	0.00160232	32.3658	50.1159	120.851	97.6742	55.8888	FMO1	protein_coding	FMO1
AT5G10400	1.15166	9.24502e-14	669.888	917.652	833.096	1666.72	1746.92	1965.15	AT5G10400	Histone superfamily protein [Source:NCBI gene (formerly Entrezgene);Acc:830904]
AT1G07160	1.15079	0.0141995	15.1715	24.5248	32.2885	59.228	40.7325	AT1G07160	protein_coding
AT5G24460	1.15062	2.6711e-20	460.942	491.742	506.782	1161.87	1028.87	1048.95	AT5G24460	RING-H2 zinc finger protein [Source:NCBI gene (formerly Entrezgene);Acc:832517]
AT5G06550	1.15049	7.27995e-21	354.001	443.579	937.289	886.342	829.807	AT5G06550	protein_coding
AT5G25120	1.15037	2.92713e-11	127.048	128.671	113.318	284.317	277.99	257.096	CYP71B11	cytochrome p450, family 71, subfamily B, polypeptide 11 [Source:NCBI gene (formerly Entrezgene);Acc:832583]
AT4G31355	1.15013	0.0225331	14.6997	14.9617	11.5416	42.8298	31.7995	16.8281	AT4G31355	uncharacterized protein [Source:NCBI gene (formerly Entrezgene);Acc:28720194]
AT1G76240	1.14862	1.30479e-11	154.347	141.638	134.303	330.792	334.408	288.882	AT1G76240	DUF241 domain protein (DUF241) [Source:NCBI gene (formerly Entrezgene);Acc:843957]
AT1G12270	1.14843	1.65695e-22	1203.28	1032.36	1093.31	2604.41	2430.1	2343.78	Hop1	stress-inducible protein [Source:NCBI gene (formerly Entrezgene);Acc:837781]
AT5G18270	1.14773	2.34639e-05	163.797	168.569	215.094	313.477	312.866	586.179	ANAC087	NAC domain containing protein 87 [Source:NCBI gene (formerly Entrezgene);Acc:831945]
AT5G24840	1.14767	3.27433e-11	390.593	293.25	297.984	797.363	741.647	635.728	AT5G24840	tRNA (guanine-N-7) methyltransferase [Source:NCBI gene (formerly Entrezgene);Acc:832553]
AT4G15770	1.14699	5.75552e-12	1040.53	693.226	866.671	1951.94	2013.63	1792.19	AT4G15770	RNA binding protein [Source:NCBI gene (formerly Entrezgene);Acc:827257]
AT2G14660	1.14602	1.10466e-05	139.648	80.7933	90.2345	203.214	204.133	279.533	AT2G14660	thymocyte nuclear-like protein [Source:NCBI gene (formerly Entrezgene);Acc:815954]
AT4G02090	1.14562	3.46947e-06	52.4991	61.8418	51.4127	140.336	118.992	107.513	AT4G02090	multidrug resistance protein ABC transporter family protein [Source:NCBI gene (formerly Entrezgene);Acc:827380]
AT3G23390	1.1455	6.65734e-18	2149.31	2572.42	2797.27	5606.14	5258.21	5769.23	AT3G23390	Zinc-binding ribosomal protein family protein [Source:NCBI gene (formerly Entrezgene);Acc:821920]
AT4G29660	1.14529	1.4266e-15	240.446	223.428	210.897	503.022	474.942	514.192	EMB2752	embryo defective 2752 [Source:NCBI gene (formerly Entrezgene);Acc:829087]
AT5G12050	1.14522	8.84366e-07	328.644	239.387	164.73	554.964	547.773	517.932	AT5G12050	rho GTPase-activating protein [Source:NCBI gene (formerly Entrezgene);Acc:831078]
AT1G10550	1.14515	2.74546e-09	103.166	120.491	247.238	255.616	238.711	XTH33	protein_coding	XTH33
AT5G43690	1.14514	1.1078e-05	44.0992	42.8903	38.8218	86.5708	97.4502	94.4244	AT5G43690	P-loop containing nucleoside triphosphate hydrolases superfamily protein [Source:NCBI gene (formerly Entrezgene);Acc:834389]
AT2G36050	1.145	3.51256e-07	72.4487	96.7524	68.2005	159.473	189.771	176.695	OFP15	ovate family protein 15 [Source:NCBI gene (formerly Entrezgene);Acc:818178]
AT1G49920	1.14431	0.00817326	45.1492	23.9387	12.5909	55.5876	58.4701	66.3775	AT1G49920	MuDR family transposase [Source:NCBI gene (formerly Entrezgene);Acc:841415]
AT5G14760	1.14378	1.19456e-13	233.641	297.497	609.791	652.547	497.316	AO	protein_coding	AO
AT1G08710	1.1428	2.66134e-13	184.797	209.464	201.454	400.96	439.039	475.861	AT1G08710	F-box family protein [Source:NCBI gene (formerly Entrezgene);Acc:837392]
AT1G16060	1.14186	0.0118986	19.2172	26.6574	68.2671	52.9935	30.3126	ADAP	protein_coding	ADAP
AT4G38940	1.1416	3.18393e-09	103.948	105.729	120.662	217.794	236.958	273.924	AT4G38940	Galactose oxidase/kelch repeat superfamily protein [Source:NCBI gene (formerly Entrezgene);Acc:830049]
AT4G01870	1.14139	4.19991e-14	1461.57	1131.11	1219.22	3066.43	2897.86	2443.81	AT4G01870	tolB protein-like protein [Source:NCBI gene (formerly Entrezgene);Acc:828228]
AT1G52660	1.14123	0.037514	15.1715	17.0607	54.4292	17.6645	34.1016	AT1G52660	protein_coding
AT1G15370	1.14106	3.65798e-21	511.341	565.553	555.047	1268.49	1136.58	1193.86	AT1G15370	SNARE-like superfamily protein [Source:NCBI gene (formerly Entrezgene);Acc:838106]
AT1G72050	1.14097	1.70819e-37	814.202	853.037	1739.89	1829.83	1944.74	TFIIIA	protein_coding	TFIIIA
AT1G69600	1.14022	0.0039987	22.0496	33.9132	13.6401	46.4749	51.2896	56.0937	ZFHD1	zinc finger homeodomain 1 [Source:NCBI gene (formerly Entrezgene);Acc:843296]
AT1G14260	1.13587	0.0127198	18.2058	19.1933	45.2039	34.2899	43.5743	AT1G14260	protein_coding
AT4G01700	1.13434	4.45874e-10	216.296	202.482	253.916	582.303	438.013	455.294	AT4G01700	Chitinase family protein [Source:NCBI gene (formerly Entrezgene);Acc:828131]
AT1G13330	1.13367	0.000911971	45.1492	54.8596	22.034	96.5948	90.2697	81.3358	AHP2	Tat-binding protein 1(Tbp-1)-interacting protein (TBPIP) [Source:NCBI gene (formerly Entrezgene);Acc:837893]
AT1G78230	1.13366	4.77133e-07	70.3488	92.7626	73.4467	175.875	149.766	193.523	AT1G78230	Outer arm dynein light chain 1 protein [Source:NCBI gene (formerly Entrezgene);Acc:844159]
AT5G16080	1.13176	1.91999e-05	43.0492	52.8647	38.8218	99.3286	106.682	89.7499	CXE17	carboxyesterase 17 [Source:NCBI gene (formerly Entrezgene);Acc:831465]
AT2G42650	1.13167	1.2634e-08	180.597	114.706	144.795	322.59	322.099	318.799	AT2G42650	Ribosomal protein L1p/L10e family [Source:NCBI gene (formerly Entrezgene);Acc:818865]
AT2G34520	1.13116	6.56798e-29	561.344	671.766	1314.6	1358.09	1376.38	RPS14	protein_coding	RPS14
AT1G14280	1.12906	7.16378e-12	288.745	237.393	212.995	575.924	524.18	516.062	PKS2	phytochrome kinase substrate 2 [Source:NCBI gene (formerly Entrezgene);Acc:837989]
AT3G23030	1.12872	8.04625e-22	726.587	672.28	712.433	1546.43	1433.03	1636.07	IAA2	indole-3-acetic acid inducible 2 [Source:NCBI gene (formerly Entrezgene);Acc:821877]
AT3G06180	1.12572	1.26603e-08	106.048	108.722	117.515	234.197	281.067	210.351	AT3G06180	Ribosomal protein L34e superfamily protein [Source:NCBI gene (formerly Entrezgene);Acc:819792]
AT2G45860	1.12564	1.11493e-13	244.766	228.187	584.883	447.847	514.366	AT2G45860	protein_coding
AT4G17090	1.12531	0.00201616	380.298	589.662	1369.03	971.547	832.648	CT-BMY	protein_coding	CT-BMY
AT4G38400	1.12531	5.78644e-10	124.948	139.643	144.795	336.259	289.273	267.38	EXLA2	expansin-like A2 [Source:NCBI gene (formerly Entrezgene);Acc:829997]
AT2G41905	1.12425	0.0155249	18.2058	23.4585	35.9786	65.4625	35.0489	AT2G41905	protein_coding
AT5G49780	1.12222	0.000303909	40.4572	50.1159	97.788	118.456	79.5705	AT5G49780	protein_coding
AT3G58660	1.122	4.44847e-07	2053.76	1071.26	1260.14	3257.8	3093.79	3191.73	AT3G58660	Ribosomal protein L1p/L10e family [Source:NCBI gene (formerly Entrezgene);Acc:825035]
AT4G24310	1.12129	0.00184268	30.3429	29.8563	69.1896	68.5798	58.7306	AT4G24310	protein_coding
AT4G34810	1.12091	1.26079e-07	120.36	121.558	317.35	267.045	204.61	AT4G34810	protein_coding
AT3G59060	1.12069	3.53721e-15	869.385	732.127	644.233	1642.11	1644.34	1596.8	PIL6	phytochrome interacting factor 3-like 6 [Source:NCBI gene (formerly Entrezgene);Acc:825075]
AT3G16650	1.12037	3.35551e-09	118.648	91.7652	116.466	245.132	233.881	230.919	AT3G16650	Transducin/WD40 repeat-like superfamily protein [Source:NCBI gene (formerly Entrezgene);Acc:820917]
AT1G66650	1.12036	0.0215147	15.7497	11.9694	8.39391	20.9592	27.6964	29.9166	AT1G66650	Protein with RING/U-box and TRAF-like domain [Source:NCBI gene (formerly Entrezgene);Acc:842983]
AT5G51310	1.12033	0.00465952	24.1496	14.9617	27.2802	48.2974	59.4959	36.4609	AT5G51310	2-oxoglutarate (2OG) and Fe(II)-dependent oxygenase superfamily protein [Source:NCBI gene (formerly Entrezgene);Acc:835205]
AT4G27250	1.11977	0.021551	16.7997	6.98213	13.6401	27.3382	25.6448	28.0468	AT4G27250	NAD(P)-binding Rossmann-fold superfamily protein [Source:NCBI gene (formerly Entrezgene);Acc:828833]
AT5G16320	1.11801	2.74952e-06	150.147	111.714	80.7914	247.866	233.881	261.77	FRL1	FRIGIDA like 1 [Source:NCBI gene (formerly Entrezgene);Acc:831493]
AT3G19790	1.11743	1.03384e-06	176.397	112.712	104.924	280.672	305.686	268.315	AT3G19790	uncharacterized protein [Source:NCBI gene (formerly Entrezgene);Acc:821516]
AT5G27920	1.11686	4.67955e-28	648.327	670.7	1360.73	1351.85	1577.2	AT5G27920	protein_coding
AT3G19380	1.11671	5.52214e-15	242.743	247.381	472.335	570.459	552.257	PUB25	protein_coding	PUB25
AT1G21360	1.11621	0.0100579	22.2515	19.1933	39.6687	49.8762	45.4689	GLTP2	protein_coding	GLTP2
AT1G26540	1.11574	1.23358e-07	114.448	92.7626	101.776	191.367	262.603	215.961	AT1G26540	At domain-containing protein [Source:NCBI gene (formerly Entrezgene);Acc:839194]
AT4G20240	1.11571	3.07608e-12	251.996	267.316	221.389	592.327	534.438	478.666	CYP71A27	cytochrome P450, family 71, subfamily A, polypeptide 27 [Source:NCBI gene (formerly Entrezgene);Acc:827771]
AT4G12620	1.11555	1.02429e-10	326.544	231.408	249.719	548.586	619.578	581.504	ORC1B	origin of replication complex 1B [Source:NCBI gene (formerly Entrezgene);Acc:826875]
AT1G17640	1.11457	1.36359e-06	79.903	93.834	223.252	172.489	167.666	AT1G17640	protein_coding
AT4G19130	1.11318	8.4124e-07	100.798	102.737	80.7914	185.899	179.514	249.617	AT4G19130	Replication factor-A protein 1-like protein [Source:NCBI gene (formerly Entrezgene);Acc:827651]
AT1G68120	1.11284	0.0125779	14.16	27.7237	46.1264	45.7198	43.5743	BPC3	protein_coding	BPC3
AT4G12320	1.11272	4.63411e-07	185.847	143.632	238.177	463.837	343.64	418.833	CYP706A6	cytochrome P450, family 706, subfamily A, polypeptide 6 [Source:NCBI gene (formerly Entrezgene);Acc:826841]
AT5G63830	1.11194	1.22476e-06	217.346	140.64	124.859	330.792	383.646	329.083	AT5G63830	HIT-type Zinc finger family protein [Source:NCBI gene (formerly Entrezgene);Acc:836503]
AT1G16390	1.11162	1.0761e-11	202.646	185.525	176.272	376.355	388.775	454.359	45933	organic cation/carnitine transporter 3 [Source:NCBI gene (formerly Entrezgene);Acc:838209]
AT2G36630	1.11155	7.00569e-07	295.045	177.546	177.321	513.957	438.013	451.554	AT2G36630	Sulfite exporter TauE/SafE family protein [Source:NCBI gene (formerly Entrezgene);Acc:818235]
AT5G13210	1.11148	6.78655e-07	306.595	214.451	268.605	462.015	506.741	736.697	AT5G13210	Uncharacterized conserved protein UCP015417, vWA [Source:NCBI gene (formerly Entrezgene);Acc:831161]
AT1G77450	1.11133	2.82139e-08	102.155	105.563	226.942	237.951	208.399	NAC032	protein_coding	anac032
AT5G52470	1.1108	1.25585e-18	5883.05	4674.04	4891.55	11450.1	10646.7	11265.5	FIB1	fibrillarin 1 [Source:NCBI gene (formerly Entrezgene);Acc:835323]
AT2G23690	1.11077	3.64297e-08	111.298	101.74	99.6777	203.214	208.236	263.64	AT2G23690	HTH-type transcriptional regulator [Source:NCBI gene (formerly Entrezgene);Acc:816900]
AT3G21680	1.11044	0.000905501	27.2995	36.9056	27.2802	82.9257	59.4959	55.1588	AT3G21680	uncharacterized protein [Source:NCBI gene (formerly Entrezgene);Acc:28719297]
AT1G05160	1.10984	3.91089e-13	209.996	222.431	243.423	463.837	461.606	532.89	CYP88A3	cytochrome P450, family 88, subfamily A, polypeptide 3 [Source:NCBI gene (formerly Entrezgene);Acc:839311]
AT2G35260	1.1093	2.67209e-30	1083.24	1114.28	2686.4	2207.02	2215.66	AT2G35260	protein_coding
AT5G37440	1.10925	0.000105015	86.0985	45.8826	56.6589	130.312	117.966	157.997	AT5G37440	Chaperone DnaJ-domain superfamily protein [Source:NCBI gene (formerly Entrezgene);Acc:833720]
AT1G21210	1.10914	0.00107295	37.4229	51.1822	113.471	62.3452	109.883	WAK4	protein_coding	WAK4
AT5G41190	1.108	2.9854e-17	1447.92	1122.13	1318.89	2713.77	2776.82	2890.69	AT5G41190	RNA-binding NOB1-like protein [Source:NCBI gene (formerly Entrezgene);Acc:834121]
AT2G40480	1.10617	3.30277e-14	395.843	332.15	423.892	880.288	807.298	790.921	AT2G40480	WEB family protein (DUF827) [Source:NCBI gene (formerly Entrezgene);Acc:818643]
AT5G14340	1.1057	0.0214891	17.1943	20.2596	51.6616	42.6026	26.5235	MYB40	protein_coding	AtMYB40
AT3G02650	1.10513	1.4209e-29	709.013	630.181	1496.34	1471.35	1355.54	AT3G02650	protein_coding
AT5G27330	1.10489	1.63381e-28	607.87	678.164	1467.74	1377.83	1301.55	AT5G27330	protein_coding
AT3G02620	1.10484	2.04917e-13	366.444	424.913	467.961	842.926	869.871	995.663	AT3G02620	Plant stearoyl-acyl-carrier-protein desaturase family protein [Source:NCBI gene (formerly Entrezgene);Acc:820737]
AT5G64980	1.10478	8.13198e-06	64.0489	50.8698	81.8406	152.182	139.508	130.885	AT5G64980	transcription factor [Source:NCBI gene (formerly Entrezgene);Acc:836622]
AT5G50930	1.10459	0.00154449	32.3658	39.4529	91.3303	58.1889	81.465	AT5G50930	protein_coding
AT1G07050	1.10447	8.45203e-11	236.246	193.505	174.174	411.895	459.555	427.247	AT1G07050	CCT motif family protein [Source:NCBI gene (formerly Entrezgene);Acc:837216]
AT5G22100	1.1039	1.21699e-13	476.692	371.051	407.105	913.094	958.089	825.512	AT5G22100	RNA cyclase family protein [Source:NCBI gene (formerly Entrezgene);Acc:832271]
AT2G42060	1.10369	6.95536e-05	44.0992	33.9132	51.4127	86.5708	89.2439	101.904	AT2G42060	Cysteine/Histidine-rich C1 domain family protein [Source:NCBI gene (formerly Entrezgene);Acc:818806]
AT4G14110	1.10252	4.33707e-16	572.24	484.76	462.714	1031.56	1119.14	1112.52	COP9	COP9 signalosome, subunit CSN8 [Source:NCBI gene (formerly Entrezgene);Acc:827049]
AT5G02230	1.10198	0.000116828	206.846	150.615	117.515	353.573	440.065	226.244	AT5G02230	Haloacid dehalogenase-like hydrolase (HAD) superfamily protein [Source:NCBI gene (formerly Entrezgene);Acc:831784]
AT3G20830	1.10054	7.13212e-09	115.498	119.694	115.416	235.108	290.299	227.179	UCNL	AGC (cAMP-dependent, cGMP-dependent and protein kinase C) kinase family protein [Source:NCBI gene (formerly Entrezgene);Acc:821631]
AT2G02950	1.09963	3.73149e-15	418.943	534.632	448.025	1033.38	974.502	996.598	PKS1	phytochrome kinase substrate 1 [Source:NCBI gene (formerly Entrezgene);Acc:814823]
AT5G54160	1.09775	9.42286e-21	4925.46	4007.75	4495.99	9948.35	9349.07	9442.44	OMT1	O-methyltransferase 1 [Source:NCBI gene (formerly Entrezgene);Acc:835504]
AT5G19300	1.09775	9.69527e-16	380.093	349.107	388.218	870.264	737.544	782.507	AT5G19300	methyltransferase C9orf114 protein [Source:NCBI gene (formerly Entrezgene);Acc:832050]
AT3G22370	1.09755	1.80763e-05	851.625	960.732	1518.48	1886.98	2411.74	AOX1A	protein_coding	AOX1A
AT2G29420	1.09732	3.11607e-06	67.7659	85.3037	160.52	153.785	176.192	GSTU7	protein_coding	ATGSTU7
AT2G14820	1.09693	7.91029e-06	76.8687	88.5025	213.104	178.723	138.301	NPY2	protein_coding	NPY2
AT4G32040	1.09692	5.07717e-23	681.438	749.083	690.399	1552.81	1477.14	1507.05	KNAT5	homeobox protein knotted-1-like 5 [Source:NCBI gene (formerly Entrezgene);Acc:829335]
AT1G64500	1.09663	3.66455e-07	73.4987	61.8418	73.4467	154.916	140.533	150.518	AT1G64500	Glutaredoxin family protein [Source:NCBI gene (formerly Entrezgene);Acc:842758]
AT4G15400	1.09555	8.59864e-09	139.648	107.724	109.121	270.648	239.009	251.487	BIA1	HXXXD-type acyl-transferase family protein [Source:NCBI gene (formerly Entrezgene);Acc:827208]
AT4G37022	1.09453	0.014046	26.2495	10.9719	15.7386	41.9185	41.0317	29.9166	AT4G37022	uncharacterized protein [Source:NCBI gene (formerly Entrezgene);Acc:7922335]
AT5G41020	1.09421	8.89397e-23	403.561	455.308	898.543	892.576	957.688	AT5G41020	protein_coding
AT2G43140	1.09415	3.7124e-11	302.395	300.232	400.809	773.67	696.513	671.254	AT2G43140	basic helix-loop-helix (bHLH) DNA-binding superfamily protein [Source:NCBI gene (formerly Entrezgene);Acc:818916]
AT2G41090	1.09372	0.00349147	686.762	797.589	2199.31	1364.32	1187.87	AT2G41090	protein_coding
AT3G11050	1.09341	5.83896e-05	61.9489	44.8851	40.9203	103.885	117.966	93.4895	FER2	ferritin 2 [Source:NCBI gene (formerly Entrezgene);Acc:820276]
AT3G25870	1.09337	2.01526e-06	76.8687	99.1655	201.111	203.661	158.194	AT3G25870	protein_coding
AT2G39310	1.09288	4.36841e-42	3331.65	2973.9	7367.31	6287.52	6520.04	JAL22	protein_coding	JAL22
AT1G51680	1.0922	1.17517e-14	1865.82	1410.39	1516.15	3565.81	3468.2	3182.38	4CL1	4-coumarate:CoA ligase 1 [Source:NCBI gene (formerly Entrezgene);Acc:841593]
AT1G10300	1.09155	0.000683568	59.849	38.9005	29.3787	93.861	76.9344	101.904	AT1G10300	Nucleolar GTP-binding protein [Source:NCBI gene (formerly Entrezgene);Acc:837569]
AT1G07180	1.09126	2.41122e-10	236.675	300.695	668.833	439.534	606.251	NDA1	protein_coding	ATNDI1
AT5G04190	1.09018	0.00451517	62.9989	39.8979	19.9355	99.3286	76.9344	85.0754	PKS4	phytochrome kinase substrate 4 [Source:NCBI gene (formerly Entrezgene);Acc:830297]
AT2G37100	1.08964	6.96975e-08	76.6487	75.806	82.8899	166.763	158.998	174.825	AT2G37100	protamine P1 family protein [Source:NCBI gene (formerly Entrezgene);Acc:818286]
AT4G29560	1.08958	1.24486e-06	95.5483	111.714	75.5452	185.899	231.829	185.109	AT4G29560	fanconi anemia group E protein FANCE protein [Source:NCBI gene (formerly Entrezgene);Acc:829077]
AT2G46535	1.0895	5.05008e-11	151.715	166.342	350.561	346.016	318.282	AT2G46535	protein_coding
AT5G08180	1.0891	5.85202e-42	1144.94	1226.24	2642.12	2466.79	2455.32	AT5G08180	protein_coding
AT3G13080	1.08898	2.22061e-31	2077.48	2382.1	4242.71	4650.96	5334.06	ABCC3	protein_coding	ATMRP3
AT2G46600	1.08893	5.36735e-10	1099.33	741.104	749.157	1852.62	1767.44	1887.55	AT2G46600	Calcium-binding EF-hand family protein [Source:NCBI gene (formerly Entrezgene);Acc:819272]
AT3G46150	1.08868	0.0465844	12.1372	13.8618	29.5209	23.899	29.3653	AT3G46150	protein_coding
AT3G17690	1.08859	0.0129313	26.2972	17.0607	47.9715	37.4071	53.047	CNGC19	protein_coding	ATCNGC19
AT4G22640	1.0884	0.0489065	15.1715	10.663	25.8308	32.2117	24.629	AT4G22640	protein_coding
AT2G28400	1.08689	0.000462176	43.4915	40.5192	79.3374	98.7133	89.9904	AT2G28400	protein_coding
AT3G25930	1.0866	1.97881e-19	432.592	482.765	455.37	936.787	987.837	987.249	AT3G25930	Adenine nucleotide alpha hydrolases-like superfamily protein [Source:NCBI gene (formerly Entrezgene);Acc:822190]
AT4G08555	1.08635	0.00125206	35.6994	20.9464	28.3294	56.4988	67.7023	56.0937	AT4G08555	uncharacterized protein [Source:NCBI gene (formerly Entrezgene);Acc:826416]
AT5G27460	1.08629	2.68853e-14	208.355	228.187	467.722	464.472	457.53	AT5G27460	protein_coding
AT1G05680	1.08575	0.000989986	154.347	72.8137	133.253	172.23	236.958	355.26	UGT74E2	Uridine diphosphate glycosyltransferase 74E2 [Source:NCBI gene (formerly Entrezgene);Acc:837075]
AT5G46040	1.08512	0.035214	10.1143	22.3922	40.5912	30.1335	32.2071	AT5G46040	protein_coding
AT4G01270	1.08491	0.000712191	45.5144	39.4529	97.788	102.87	70.0978	AT4G01270	protein_coding
AT5G44080	1.08412	4.30347e-12	375.893	288.262	303.23	698.945	632.914	717.999	AT5G44080	Basic-leucine zipper (bZIP) transcription factor family protein [Source:NCBI gene (formerly Entrezgene);Acc:834431]
AT3G09440	1.08391	1.8348e-05	4828.87	2567.43	2576.93	7903.46	7732.42	5504.66	AT3G09440	Heat shock protein 70 (Hsp 70) family protein [Source:NCBI gene (formerly Entrezgene);Acc:820102]
AT5G10750	1.08366	1.45527e-16	330.744	313.199	293.787	667.051	681.126	639.468	AT5G10750	enhanced disease resistance-like protein (DUF1336) [Source:NCBI gene (formerly Entrezgene);Acc:830942]
AT2G41120	1.08207	0.000177503	42.4801	65.044	120.851	120.534	99.4631	AT2G41120	protein_coding
AT4G37400	1.08132	2.46175e-09	168.909	157.812	327.498	412.518	298.389	CYP81F3	protein_coding	CYP81F3
AT3G22660	1.08119	1.73422e-28	725.196	833.843	1762.03	1634.48	1548.78	AT3G22660	protein_coding
AT3G25882	1.08007	0.0186189	17.1943	26.6574	59.9643	30.1335	48.3107	NIMIN-2	protein_coding	NIMIN-2
AT5G17780	1.07914	0.000355488	48.5487	39.4529	95.0204	89.3615	94.7268	AT5G17780	protein_coding
AT3G50900	1.07879	8.274e-08	138.566	122.624	297.977	310.687	219.766	AT3G50900	protein_coding
AT3G03780	1.07864	6.23516e-37	3194.1	3491.05	7732.63	7190.48	6253.86	MS2	protein_coding	ATMS2
AT3G21870	1.07833	0.000323255	37.7993	34.9107	37.7726	76.5468	94.3728	62.6379	CYCP2;1	cyclin p2;1 [Source:NCBI gene (formerly Entrezgene);Acc:821742]
AT5G24990	1.07803	2.58828e-05	50.3991	47.8775	44.068	87.4821	106.682	106.578	AT5G24990	enhanced disease resistance-like protein (DUF1336) [Source:NCBI gene (formerly Entrezgene);Acc:832569]
AT2G04845	1.07761	1.4461e-08	111.257	132.221	249.083	245.225	275.655	AT2G04845	protein_coding
AT1G78370	1.07692	1.33808e-48	3780.73	4077.51	8992.81	7958.37	7910.63	GSTU20	protein_coding	ATGSTU20
AT2G19385	1.07647	4.79246e-15	267.018	345.48	641.157	687.876	607.199	AT2G19385	protein_coding
AT3G55090	1.07532	1.3246e-05	68.7773	71.4418	140.224	134.042	168.614	ABCG16	protein_coding
AT3G22910	1.07528	6.46463e-05	54.6173	57.58	128.231	115.339	110.83	AT3G22910	protein_coding
AT1G05035	1.07488	0.0344779	12.1372	19.1933	28.5984	33.2508	36.9434	AT1G05035	protein_coding
AT2G27550	1.07338	3.51702e-15	245.778	267.64	504.623	556.951	558.888	ATC	protein_coding	ATC
AT3G11690	1.07275	7.07606e-14	246.789	247.381	578.425	500.84	479.317	AT3G11690	protein_coding
AT4G15350	1.0725	0.0351782	23.0996	8.97703	13.6401	44.6523	28.7222	22.4375	CYP705A2	cytochrome P450, family 705, subfamily A, polypeptide 2 [Source:NCBI gene (formerly Entrezgene);Acc:827201]
AT1G61170	1.07203	1.63057e-08	121.798	122.686	97.5792	229.64	229.777	259.901	AT1G61170	uncharacterized protein [Source:NCBI gene (formerly Entrezgene);Acc:842410]
AT3G13160	1.07181	3.9491e-20	434.915	380.668	916.071	830.231	826.017	AT3G13160	protein_coding
AT1G14540	1.06976	0.0163664	31.4995	34.9107	13.6401	35.5396	76.9344	56.0937	PER4	Peroxidase superfamily protein [Source:NCBI gene (formerly Entrezgene);Acc:838016]
AT1G14520	1.06937	2.8088e-05	74.8459	78.9059	197.421	123.651	161.983	MIOX1	protein_coding	MIOX1
AT3G53690	1.06794	0.0192463	15.7497	9.97448	25.1817	42.8298	30.7738	32.7213	AT3G53690	RING/U-box superfamily protein [Source:NCBI gene (formerly Entrezgene);Acc:824536]
AT1G45233	1.06753	1.24523e-14	237.686	232.452	488.94	511.231	478.37	THO5	protein_coding	THO5
AT5G52750	1.06666	9.58643e-05	70.8002	62.9114	113.471	126.769	179.981	AT5G52750	protein_coding
AT1G65840	1.06607	9.00522e-35	2404.17	2421.56	5109.88	5587.17	4460.68	PAO4	protein_coding	ATPAO4
AT4G18040	1.06552	1.68317e-37	1387.68	1553.59	3278.67	2896.98	3053.99	EIF4E	protein_coding	EIF4E
AT3G43800	1.06532	1.25776e-14	526.041	562.561	551.9	1278.51	1144.78	1009.69	GSTU27	glutathione S-transferase tau 27 [Source:NCBI gene (formerly Entrezgene);Acc:823491]
AT1G22110	1.06357	0.00539246	23.2629	31.9889	58.1193	55.0716	59.6779	AT1G22110	protein_coding
AT2G25940	1.06326	0.00101254	42.4801	42.6518	111.626	81.0488	73.8869	ALPHA-VPE	protein_coding	ALPHA-VPE
AT2G25150	1.06318	0.0178895	32.5494	33.9132	17.8371	44.6523	37.9543	93.4895	AT2G25150	HXXXD-type acyl-transferase family protein [Source:NCBI gene (formerly Entrezgene);Acc:817053]
AT1G24530	1.06265	2.10475e-16	696.138	797.958	743.91	1416.12	1565.36	1694.03	NA
AT1G54060	1.06254	1.15129e-28	580.561	585.396	1210.36	1240.67	1202.08	ASIL1	protein_coding	ASIL1
AT5G01445	1.06084	0.00660692	25.1996	14.9617	33.5756	50.1199	60.5217	43.0051	AT5G01445	uncharacterized protein [Source:NCBI gene (formerly Entrezgene);Acc:5008195]
AT5G08640	1.06038	5.2987e-10	741.287	537.624	593.869	1481.73	1284.29	1138.7	FLS1	flavonol synthase 1 [Source:NCBI gene (formerly Entrezgene);Acc:830765]
AT3G49800	1.06036	2.18565e-34	837.465	791.191	1745.42	1676.05	1673.82	AT3G49800	protein_coding
AT2G43260	1.06002	1.11493e-13	215.435	232.452	448.349	486.293	466.056	AT2G43260	protein_coding
AT3G14530	1.05941	0.0212564	17.1943	20.2596	42.4363	39.4853	35.0489	AT3G14530	protein_coding
AT3G44120	1.05916	0.0065664	23.0996	19.949	23.0833	31.8945	58.4701	47.6796	AT3G44120	F-box and associated interaction domains-containing protein [Source:NCBI gene (formerly Entrezgene);Acc:823533]
AT5G46710	1.05893	5.50992e-08	267.745	283.275	300.082	509.401	510.844	752.59	AT5G46710	PLATZ transcription factor family protein [Source:NCBI gene (formerly Entrezgene);Acc:834714]
AT3G18790	1.05874	3.69591e-24	539.093	552.341	1117.18	1067.14	1224.82	AT3G18790	protein_coding
AT5G20070	1.05866	4.62136e-13	596.39	460.821	495.241	1114.49	997.07	1120.94	NUDX19	nudix hydrolase homolog 19 [Source:NCBI gene (formerly Entrezgene);Acc:832129]
AT4G14440	1.05864	2.12712e-28	644.281	630.181	1344.12	1380.95	1257.97	HCD1	protein_coding	ATECI3
AT2G47220	1.05772	4.52566e-09	182.697	156.599	209.848	345.372	424.678	373.023	DUF5	polyribonucleotide phosphorylase, putative (DOMAIN OF UNKNOWN FUNCTION 724 5) [Source:NCBI gene (formerly Entrezgene);Acc:819335]
AT4G04840	1.05727	1.03508e-09	475.642	389.005	356.741	984.173	805.247	751.655	MSRB6	methionine sulfoxide reductase B6 [Source:NCBI gene (formerly Entrezgene);Acc:825821]
AT2G02880	1.05636	1.54921e-07	110.246	163.143	286.906	316.922	248.184	AT2G02880	protein_coding
AT3G27520	1.05587	1.72154e-07	116.315	117.293	270.301	254.576	203.663	AT3G27520	protein_coding
AT5G47330	1.05585	0.0384213	39.8993	13.9643	18.8863	68.3454	57.4443	25.2422	AT5G47330	alpha/beta-Hydrolases superfamily protein [Source:NCBI gene (formerly Entrezgene);Acc:834780]
AT5G04690	1.05552	0.00147044	25.1996	24.9362	27.2802	61.0552	48.2122	51.4192	AT5G04690	Ankyrin repeat family protein [Source:NCBI gene (formerly Entrezgene);Acc:830347]
AT3G52561	1.05536	0.0485948	17.1943	11.7293	31.366	36.3681	22.7344	AT3G52561	protein_coding
AT3G27750	1.05412	3.28591e-09	153.737	129.022	307.202	276.397	297.442	EMB3123	protein_coding
AT5G64950	1.05314	1.69452e-05	77.6986	57.852	70.299	153.094	157.972	115.927	AT5G64950	Mitochondrial transcription termination factor family protein [Source:NCBI gene (formerly Entrezgene);Acc:836619]
AT4G12740	1.05288	0.00605619	34.6494	26.9311	33.5756	97.5061	45.1348	54.2239	AT4G12740	HhH-GPD base excision DNA repair family protein [Source:NCBI gene (formerly Entrezgene);Acc:826886]
AT2G30550	1.05285	2.03947e-05	669.888	342.125	357.79	1010.6	906.8	923.676	AT2G30550	alpha/beta-Hydrolases superfamily protein [Source:NCBI gene (formerly Entrezgene);Acc:817604]
AT1G70600	1.05257	3.76857e-23	8705.4	8573.06	9470.43	19532.2	17229.2	18720.3	AT1G70600	Ribosomal protein L18e/L15 superfamily protein [Source:NCBI gene (formerly Entrezgene);Acc:843397]
AT5G60730	1.05239	3.78526e-05	90.2984	55.8571	62.9543	136.691	164.127	132.755	AT5G60730	Anion-transporting ATPase [Source:NCBI gene (formerly Entrezgene);Acc:836194]
AT1G15760	1.05172	0.000397362	44.0992	36.9056	31.4772	69.2566	91.2955	72.9218	AT1G15760	Sterile alpha motif (SAM) domain-containing protein [Source:NCBI gene (formerly Entrezgene);Acc:838145]
AT5G50335	1.05154	0.00488228	30.4495	21.9439	26.231	62.8777	63.5991	36.4609	AT5G50335	uncharacterized protein [Source:NCBI gene (formerly Entrezgene);Acc:835100]
AT3G08730	1.05123	1.39277e-23	750.737	722.152	760.698	1535.49	1565.36	1527.62	PK1	protein-serine kinase 1 [Source:NCBI gene (formerly Entrezgene);Acc:820020]
AT1G31290	1.05064	0.000731861	41.9993	53.8622	33.5756	71.0792	86.1665	111.252	AGO3	ARGONAUTE 3 [Source:NCBI gene (formerly Entrezgene);Acc:840017]
AT2G42865	1.05035	0.00241054	35.4001	35.1878	84.8726	59.228	74.8342	AT2G42865	protein_coding
AT1G14780	1.05004	4.10413e-06	131.248	122.686	145.844	347.195	269.783	210.351	AT1G14780	MAC/Perforin domain-containing protein [Source:NCBI gene (formerly Entrezgene);Acc:838043]
AT1G44740	1.04951	0.00123168	38.4344	37.3204	79.3374	82.0879	73.8869	AT1G44740	protein_coding
AT1G15100	1.04943	0.000108453	805.336	385.015	451.173	1193.77	1327.37	875.996	RHA2A	RING-H2 finger A2A [Source:NCBI gene (formerly Entrezgene);Acc:838073]
AT4G24260	1.04839	0.00214622	32.5494	26.9311	27.2802	72.9017	61.5475	44.8749	GH9A3	glycosyl hydrolase 9A3 [Source:NCBI gene (formerly Entrezgene);Acc:828527]
AT3G57150	1.04825	3.98262e-49	3541.02	3916.5	8189.28	7498.05	7441.74	NAP57	protein_coding	NAP57
AT4G22758	1.0475	0.00942863	21.24	30.9226	47.0489	64.4234	50.2052	AT4G22758	protein_coding
AT1G17950	1.04687	0.0112904	15.7497	12.9668	19.9355	32.8058	34.8769	32.7213	MYB52	myb domain protein 52 [Source:NCBI gene (formerly Entrezgene);Acc:838374]
AT2G27470	1.04649	3.66423e-12	215.435	229.254	435.433	428.104	513.419	NF-YB11	protein_coding	NF-YB11
AT4G29420	1.04577	3.4543e-09	133.348	118.696	116.466	243.31	245.164	272.054	AT4G29420	F-box/RNI-like superfamily protein [Source:NCBI gene (formerly Entrezgene);Acc:829063]
AT3G16150	1.0455	0.00847113	20.2286	42.6518	71.0347	48.8371	73.8869	ASPGB1	protein_coding
AT4G31700	1.04484	2.3472e-71	8823.72	9407.93	19223.6	18255.7	18937.8	RPS6	protein_coding	RPS6
AT2G38730	1.04438	2.33454e-12	214.423	264.441	522.151	509.153	449.005	AT2G38730	protein_coding
AT5G09840	1.04427	2.34753e-09	267.745	220.436	235.029	567.722	501.612	421.637	AT5G09840	Putative endonuclease or glycosyl hydrolase [Source:NCBI gene (formerly Entrezgene);Acc:830844]
AT2G24570	1.04313	6.70695e-15	337.818	372.137	769.389	798.019	627.091	WRKY17	protein_coding	WRKY17
AT4G15700	1.04193	6.30018e-10	166.886	152.48	307.202	354.329	325.86	AT4G15700	protein_coding
AT4G37380	1.04187	8.26084e-08	135.532	166.342	312.737	365.759	253.868	AT4G37380	protein_coding
AT3G29010	1.04183	0.00022022	48.5487	55.4474	101.478	117.417	102.305	AT3G29010	protein_coding
AT5G07000	1.04139	2.50024e-10	219.446	172.558	201.454	403.693	436.987	380.502	ST2B	sulfotransferase 2B [Source:NCBI gene (formerly Entrezgene);Acc:830591]
AT1G32520	1.04124	9.97224e-06	129.148	77.8009	97.5792	184.077	210.287	231.854	AT1G32520	TLDc domain protein [Source:NCBI gene (formerly Entrezgene);Acc:840146]
AT2G12462	1.03991	1.57542e-08	175.347	158.594	136.401	365.42	296.454	304.776	AT2G12462	sterile alpha motif (SAM) domain protein [Source:NCBI gene (formerly Entrezgene);Acc:3768692]
AT2G44940	1.03964	2.74762e-11	205.796	175.551	208.799	382.734	421.6	408.549	AT2G44940	Integrase-type DNA-binding superfamily protein [Source:NCBI gene (formerly Entrezgene);Acc:819103]
AT2G18193	1.03794	0.011752	778.802	692.026	1017.55	1373.67	2138.93	AT2G18193	protein_coding
AT4G37260	1.03778	2.12697e-10	1385.98	1229.85	993.629	2368.4	2235.2	2806.55	MYB73	myb domain protein 73 [Source:NCBI gene (formerly Entrezgene);Acc:829880]
AT2G20940	1.03375	1.04257e-08	254.096	199.49	241.325	503.933	522.128	396.395	AT2G20940	transmembrane protein, putative (DUF1279) [Source:NCBI gene (formerly Entrezgene);Acc:816628]
AT5G12010	1.0323	1.74824e-14	343.886	375.336	836.733	727.361	641.3	AT5G12010	protein_coding
AT3G23810	1.03228	6.23934e-11	3728.13	3826.94	8820.29	7800.43	6556.99	SAHH2	protein_coding	SAHH2
AT1G12060	1.03206	3.65495e-06	85.0485	71.8162	100.727	164.94	162.075	199.133	BAG5	BCL-2-associated athano 5 [Source:NCBI gene (formerly Entrezgene);Acc:837758]
AT1G06040	1.03044	8.01597e-12	674.088	519.67	548.752	1157.32	1299.68	1102.24	STO	B-box zinc finger family protein [Source:NCBI gene (formerly Entrezgene);Acc:837113]
AT4G25340	1.02989	3.37289e-24	762.619	792.258	1742.66	1595	1423.74	FKBP53	protein_coding	FKBP53
AT4G04750	1.02816	0.000653601	52.5944	45.8507	119.006	100.791	81.465	AT4G04750	protein_coding
AT5G26731	1.02774	5.77696e-06	60.8989	64.8341	57.7081	119.377	121.043	133.69	AT5G26731	uncharacterized protein [Source:NCBI gene (formerly Entrezgene);Acc:832715]
AT2G44700	1.02757	0.00685119	31.4995	25.9336	18.8863	51.9425	37.9543	65.4426	AT2G44700	Galactose oxidase/kelch repeat superfamily protein [Source:NCBI gene (formerly Entrezgene);Acc:819078]
AT5G47680	1.02701	1.10907e-32	820.27	870.097	1766.64	1679.17	1719.29	TRM10	protein_coding	TRM10
AT2G46680	1.02632	1.00218e-08	208.355	147.149	396.687	367.837	323.018	HB-7	protein_coding	ATHB-7
AT3G10610	1.02418	6.52526e-34	982.099	1012.98	2131.96	1933.74	2018.63	AT3G10610	protein_coding
AT2G18520	1.02393	5.67375e-08	155.76	143.95	294.287	361.602	259.551	AT2G18520	protein_coding
AT2G01470	1.02358	8.5855e-41	1174.27	1217.71	2396.73	2425.23	2471.42	STL2P	protein_coding	STL2P
AT3G62420	1.02269	6.47088e-22	1515.12	1395.43	1378.7	2872.33	3041.47	2800.94	BZIP53	basic region/leucine zipper motif 53 [Source:NCBI gene (formerly Entrezgene);Acc:825415]
AT3G32040	1.0225	0.00250653	40.4572	34.1215	69.1896	90.4006	68.2033	AT3G32040	protein_coding
AT3G15810	1.02242	9.90471e-34	982.099	937.274	2040.63	1917.12	1890.75	AT3G15810	protein_coding
AT1G58380	1.02148	4.05934e-06	2987.2	1583.95	1809.94	4592.81	4252.93	4106.99	XW6	Ribosomal protein S5 family protein [Source:NCBI gene (formerly Entrezgene);Acc:842207]
AT4G11690	1.01973	0.00379131	44.0992	34.9107	20.9848	81.1032	63.5991	57.9635	AT4G11690	Pentatricopeptide repeat (PPR-like) superfamily protein [Source:NCBI gene (formerly Entrezgene);Acc:826774]
AT1G49450	1.0188	0.00035398	75.8573	47.9833	121.774	150.668	105.147	AT1G49450	protein_coding
AT5G20190	1.0185	4.14328e-26	1513.1	1901.21	3600.63	3619.14	3152.51	AT5G20190	protein_coding
AT1G08050	1.01802	3.4801e-07	145.947	105.729	114.367	271.559	240.035	229.049	AT1G08050	Zinc finger (C3HC4-type RING finger) family protein [Source:NCBI gene (formerly Entrezgene);Acc:837321]
AT5G08600	1.01762	5.84208e-11	181.046	202.596	408.68	367.837	387.433	AT5G08600	protein_coding
AT3G57750	1.01741	3.63835e-10	161.829	178.071	356.096	329.391	345.753	AT3G57750	protein_coding
AT1G20370	1.01627	2.22224e-20	467.281	525.684	1073.82	984.016	952.951	AT1G20370	protein_coding
AT2G39120	1.01505	0.000375104	62.7087	43.7181	109.781	111.182	102.305	WTF9	protein_coding
AT4G35180	1.01499	0.00112156	74.5487	35.9081	45.1173	112.998	92.3213	108.448	LHT7	LYS/HIS transporter 7 [Source:NCBI gene (formerly Entrezgene);Acc:829671]
AT3G11670	1.01412	1.41242e-10	350.694	313.199	272.802	609.641	697.538	585.244	DGD1	UDP-Glycosyltransferase superfamily protein [Source:NCBI gene (formerly Entrezgene);Acc:820339]
AT2G46440	1.01291	0.000544353	59.6744	53.3148	145.759	94.557	101.358	CNGC11	protein_coding	ATCNGC11
AT4G30800	1.01055	1.02112e-11	199.252	206.861	398.532	416.674	412.061	AT4G30800	protein_coding
AT1G66580	1.01033	1.63959e-61	5534.55	5913.68	11902.5	11264.7	11420.3	SAG24	protein_coding	SAG24
AT5G57450	1.0089	0.0297085	14.16	27.7237	44.2814	33.2508	48.3107	XRCC3	protein_coding	XRCC3
AT3G49370	1.0087	0.00109549	36.4115	59.7126	87.6402	97.6742	104.199	AT3G49370	protein_coding
AT5G02220	1.00866	0.0350472	19.2172	19.1933	25.8308	46.7589	43.5743	AT5G02220	protein_coding
AT1G07740	1.00825	1.02161e-05	103.166	99.1655	180.816	174.567	254.815	AT1G07740	protein_coding
AT2G44370	1.00818	3.60077e-06	119.698	84.7831	138.5	235.108	227.726	226.244	AT2G44370	Cysteine/Histidine-rich C1 domain family protein [Source:NCBI gene (formerly Entrezgene);Acc:819044]
AT3G26540	1.00693	1.84646e-10	183.069	187.668	390.23	342.899	383.643	AT3G26540	protein_coding
AT1G07450	1.00661	0.0186272	18.8997	13.9643	16.7878	41.9185	26.6706	30.8515	AT1G07450	NAD(P)-binding Rossmann-fold superfamily protein [Source:NCBI gene (formerly Entrezgene);Acc:837257]
AT5G46920	1.00536	5.27183e-07	725.537	498.724	422.843	1135.44	1117.09	1053.63	AT5G46920	Intron maturase, type II family protein [Source:NCBI gene (formerly Entrezgene);Acc:834738]
AT1G77940	1.00522	4.0178e-21	4345.87	4018.72	4705.84	8959.62	8639.22	8635.62	AT1G77940	Ribosomal protein L7Ae/L30e/S12e/Gadd45 family protein [Source:NCBI gene (formerly Entrezgene);Acc:844129]
AT3G18165	1.0051	1.93864e-31	804.088	857.302	1670.7	1677.09	1652.98	MOS4	protein_coding	MOS4
AT3G13110	1.00475	5.24465e-41	1518.16	1684.75	3241.76	3229.48	3166.72	SERAT2;2	protein_coding	ATSERAT2;2
AT4G34320	1.00422	0.0165493	25.1996	15.9592	12.5909	37.3621	33.8511	36.4609	AT4G34320	transmembrane protein, putative (DUF677) [Source:NCBI gene (formerly Entrezgene);Acc:829582]
AT5G08510	1.00419	5.80293e-09	150.703	143.95	307.202	283.671	295.548	AT5G08510	protein_coding
AT3G19150	1.00389	8.09334e-07	282.445	185.525	217.192	475.684	386.723	510.452	KRP6	KIP-related protein 6 [Source:NCBI gene (formerly Entrezgene);Acc:821449]
AT1G80120	1.00379	5.16296e-05	67.7659	71.4418	154.062	127.808	136.407	AT1G80120	protein_coding
AT5G07080	1.00293	4.89435e-09	175.347	161.587	138.5	308.921	339.537	304.776	AT5G07080	HXXXD-type acyl-transferase family protein [Source:NCBI gene (formerly Entrezgene);Acc:830599]
AT5G48930	1.00243	1.95579e-23	1854.27	1884.18	1773.21	3739.86	3801.58	3501.18	HCT	hydroxycinnamoyl-CoA shikimate/quinate hydroxycinnamoyl transferase [Source:NCBI gene (formerly Entrezgene);Acc:834951]
AT1G75580	1.00179	0.00358178	37.4229	34.1215	77.4924	77.9316	59.6779	AT1G75580	protein_coding
AT3G03820	1.00175	0.035258	22.2515	14.9281	44.2814	35.329	32.2071	SAUR29	protein_coding
AT2G39710	1.00175	1.90467e-07	150.147	106.727	129.056	261.535	242.087	268.315	AT2G39710	Eukaryotic aspartyl protease family protein [Source:NCBI gene (formerly Entrezgene);Acc:818555]
AT3G61630	1.00171	5.18195e-05	497.624	461.706	776.769	899.85	1204.92	CRF6	protein_coding	CRF6
AT5G52170	1.00107	0.00231755	57.749	25.9336	39.8711	77.4581	87.1923	82.2707	HDG7	homeodomain GLABROUS 7 [Source:NCBI gene (formerly Entrezgene);Acc:835293]
AT2G21320	1.00065	0.024777	14.16	31.9889	48.894	42.6026	46.4161	BBX18	protein_coding
AT3G17680	-1.00207	9.5822e-07	225.549	210.06	118.084	101.831	106.094	AT3G17680	protein_coding
AT3G20810	-1.00269	1.74948e-10	2239.61	2555.46	2528.67	980.528	1314.04	1361.21	JMJD5	2-oxoglutarate (2OG) and Fe(II)-dependent oxygenase superfamily protein [Source:NCBI gene (formerly Entrezgene);Acc:821629]
AT5G52860	-1.00391	8.10418e-06	167.898	226.055	104.246	91.4397	98.5158	ABCG8	protein_coding
AT2G01010	-1.00434	0.000112171	218.396	411.946	399.76	151.271	164.127	198.198	AT2G01010	18S ribosomal RNA [Source:NCBI gene (formerly Entrezgene);Acc:3767991]
AT1G34760	-1.00457	1.33897e-06	303.429	235.651	129.154	162.098	112.725	GRF11	protein_coding	GRF11
AT2G43230	-1.00627	0.0422453	45.5144	31.9889	25.8308	19.7427	12.3145	AT2G43230	protein_coding
AT5G65320	-1.00648	0.0148246	46.5258	55.4474	27.6759	20.7817	27.4708	AT5G65320	protein_coding
AT2G04690	-1.00683	8.63022e-13	575.504	506.49	259.23	256.655	291.758	AT2G04690	protein_coding
AT1G60095	-1.00697	3.01012e-05	142.612	203.662	83.0276	85.2052	89.9904	AT1G60095	protein_coding
AT3G61160	-1.00778	3.3756e-06	187.115	212.193	94.0979	112.221	91.885	AT3G61160	protein_coding
AT4G27730	-1.00795	0.000116569	496.641	881.744	935.921	338.993	317.995	493.624	OPT6	oligopeptide transporter 1 [Source:NCBI gene (formerly Entrezgene);Acc:828887]
AT1G58030	-1.00806	3.85119e-15	1866.87	2069.7	1692.42	873.91	955.012	970.421	CAT2	cationic amino acid transporter 2 [Source:NCBI gene (formerly Entrezgene);Acc:842170]
AT4G31510	-1.0085	7.39503e-09	292.304	336.949	151.295	153.785	163.877	AT4G31510	protein_coding
AT1G73655	-1.00904	2.91925e-27	1631.44	1533.33	764.776	839.583	755.92	AT1G73655	protein_coding
AT5G66790	-1.00951	1.03069e-06	229.595	201.53	99.6331	109.104	112.725	AT5G66790	protein_coding
AT3G60280	-1.0106	0.0346543	43.4915	31.9889	16.6055	20.7817	18.9454	UCC3	protein_coding	UCC3
AT3G57600	-1.0106	0.0214383	41.4687	46.917	23.9857	22.8599	18.9454	AT3G57600	protein_coding
AT4G22755	-1.01077	4.1869e-06	181.046	188.734	98.7105	87.2833	89.0432	AT4G22755	protein_coding
AT4G15780	-1.01158	3.60849e-18	1075.15	960.732	465.877	486.293	562.677	VAMP724	protein_coding	ATVAMP724
AT1G13700	-1.01178	0.000120218	175.989	190.867	85.7951	62.3452	124.092	PGL1	protein_coding	PGL1
AT2G36500	-1.01316	0.0246086	22.0496	39.8979	46.1665	20.048	20.5158	13.0885	AT2G36500	CBS / octicosapeptide/Phox/Bemp1 (PB1) domains-containing protein [Source:NCBI gene (formerly Entrezgene);Acc:818225]
AT3G27884	-1.01403	0.00950132	30.4495	48.8749	48.265	20.9592	24.619	17.763	AT3G27884	ncRNA [Source:NCBI gene (formerly Entrezgene);Acc:5008039]
AT4G36410	-1.01427	0.0241711	59.849	261.331	307.427	90.2159	110.786	110.318	UBC17	ubiquitin-conjugating enzyme 17 [Source:NCBI gene (formerly Entrezgene);Acc:829793]
AT1G13300	-1.01483	1.39349e-18	778.802	815.716	409.603	380.306	393.116	HRS1	protein_coding	HRS1
AT3G61210	-1.01508	0.00184648	115.498	305.219	238.177	100.24	125.147	100.969	AT3G61210	S-adenosyl-L-methionine-dependent methyltransferases superfamily protein [Source:NCBI gene (formerly Entrezgene);Acc:825293]
AT3G16770	-1.01727	8.27305e-18	4383.67	5275.5	5215.77	2398.47	2508.06	2442.88	EBP	ethylene-responsive element binding protein [Source:NCBI gene (formerly Entrezgene);Acc:820929]
AT3G27650	-1.01767	0.00704312	34.6494	57.852	60.8559	23.6931	30.7738	21.5026	LBD25	LOB domain-containing protein 25 [Source:NCBI gene (formerly Entrezgene);Acc:822387]
AT5G14390	-1.01817	1.02919e-16	717.104	760.269	356.096	395.892	342.911	AT5G14390	protein_coding
AT1G05467	-1.01879	0.0157187	33.5994	40.8954	66.102	19.1367	31.7995	18.6979	AT1G05467	ncRNA [Source:NCBI gene (formerly Entrezgene);Acc:28716316]
AT4G18490	-1.01883	0.005837	77.8802	67.1766	41.5138	22.8599	42.627	AT4G18490	protein_coding
AT5G22460	-1.01889	0.0281681	26.2495	37.903	27.2802	9.11272	18.4643	17.763	AT5G22460	alpha/beta-Hydrolases superfamily protein [Source:NCBI gene (formerly Entrezgene);Acc:832307]
AT4G22513	-1.0197	0.00604941	54.6173	74.6407	34.1336	29.0944	32.2071	AT4G22513	protein_coding
AT1G60140	-1.01993	2.7344e-22	4523.32	4743.86	4378.47	2120.53	2224.94	2383.98	TPS10	trehalose phosphate synthase [Source:NCBI gene (formerly Entrezgene);Acc:842309]
AT4G19410	-1.01994	1.2104e-10	4949.61	7182.62	6868.32	3132.04	3149.18	3088.89	AT4G19410	Pectinacetylesterase family protein [Source:NCBI gene (formerly Entrezgene);Acc:827682]
AT3G46130	-1.02029	0.000163351	132.298	243.377	238.177	88.3934	110.786	103.773	MYB48	myb domain protein 48 [Source:NCBI gene (formerly Entrezgene);Acc:823756]
AT4G12917	-1.02067	0.0018494	82.9373	76.7733	39.6687	41.5635	36.9434	AT4G12917	ncRNA
AT3G50190	-1.02331	0.0291056	30.4495	50.8698	53.5112	10.024	25.6448	30.8515	AT3G50190	transmembrane protein, putative (DUF247) [Source:NCBI gene (formerly Entrezgene);Acc:824181]
AT1G13570	-1.02337	3.44884e-12	431.542	490.744	478.453	236.019	214.39	238.398	AT1G13570	F-box/RNI-like superfamily protein [Source:NCBI gene (formerly Entrezgene);Acc:837918]
AT3G53960	-1.0258	0.000206482	91.3484	142.635	96.53	50.1199	55.3928	57.0286	AT3G53960	Major facilitator superfamily protein [Source:NCBI gene (formerly Entrezgene);Acc:824563]
AT4G33000	-1.02628	1.15895e-09	329.694	359.081	398.711	158.561	188.746	186.979	CBL10	calcineurin B-like protein 10 [Source:NCBI gene (formerly Entrezgene);Acc:829437]
AT1G10760	-1.02992	1.53404e-29	12357.2	12109	12174.3	6162.93	5717.76	6062.79	SEX1	Pyruvate phosphate dikinase, PEP/pyruvate binding domain-containing protein [Source:NCBI gene (formerly Entrezgene);Acc:837619]
AT3G01490	-1.02998	1.22869e-18	1103.47	1123.88	494.475	512.27	628.986	AT3G01490	protein_coding
AT1G31550	-1.03008	0.00373473	72.823	72.5081	44.2814	28.0554	34.1016	AT1G31550	protein_coding
AT1G56520	-1.03028	8.36465e-07	248.812	208.994	126.386	97.6742	111.778	AT1G56520	protein_coding
AT2G40130	-1.03088	0.000674376	118.337	84.2374	51.6616	48.8371	48.3107	AT2G40130	protein_coding
AT5G25880	-1.03153	0.00477565	72.823	57.58	32.2885	32.2117	31.2598	NADP-ME3	protein_coding	ATNADP-ME3
AT3G48490	-1.03171	0.00704461	97.0974	52.2485	26.7533	40.5244	42.627	AT3G48490	protein_coding
AT2G43820	-1.03331	4.60392e-22	1987.46	1967.32	1082.13	811.527	1002.21	UGT74F2	protein_coding	GT
AT1G29240	-1.03357	0.00018522	141.6	105.563	58.1193	66.5016	56.8361	AT1G29240	protein_coding
AT2G29320	-1.03737	8.3981e-09	247.796	269.311	278.048	134.868	111.811	140.234	AT2G29320	NAD(P)-binding Rossmann-fold superfamily protein [Source:NCBI gene (formerly Entrezgene);Acc:817481]
AT1G74460	-1.04065	4.66111e-08	299.384	276.171	145.759	157.941	116.514	AT1G74460	protein_coding
AT1G12790	-1.04078	0.00295967	67.1988	172.558	120.662	49.2087	63.5991	62.6379	AT1G12790	DNA ligase-like protein [Source:NCBI gene (formerly Entrezgene);Acc:837835]
AT2G40520	-1.0418	1.17877e-05	182.697	182.533	193.06	117.554	84.1149	69.1822	AT2G40520	Nucleotidyltransferase family protein [Source:NCBI gene (formerly Entrezgene);Acc:818647]
AT3G57860	-1.04338	6.40936e-05	161.829	156.745	55.3517	82.0879	94.7268	UVI4-LIKE	protein_coding	UVI4-LIKE
ATCG01020	-1.04532	0.000440084	199.252	120.491	55.3517	105.987	71.9924	rpl32	protein_coding	RPL32
AT4G16690	-1.04656	0.000449429	95.0745	111.961	55.3517	41.5635	53.047	MES16	protein_coding	ATMES16
AT5G38747	-1.0467	0.0328666	17.8497	32.9158	31.4772	15.4916	9.23213	14.9583	AT5G38747	uncharacterized protein [Source:NCBI gene (formerly Entrezgene);Acc:28721231]
AT3G15630	-1.04728	3.10923e-15	904.219	752.805	392.997	356.407	452.794	AT3G15630	protein_coding
AT3G17860	-1.04781	0.0013135	572.47	743.208	262.921	267.045	424.376	JAZ3	protein_coding	JAZ3
AT3G54363	-1.04856	0.000134967	138.566	109.828	60.8869	66.5016	53.047	AT3G54363	protein_coding
AT5G59130	-1.04879	0.00230065	100.132	159.944	77.4924	78.9706	32.2071	AT5G59130	protein_coding
AT5G54960	-1.04965	0.00013843	1917.27	3133.98	4233.68	1338.66	1187.87	1958.6	PDC2	pyruvate decarboxylase-2 [Source:NCBI gene (formerly Entrezgene);Acc:835587]
AT5G63190	-1.05069	2.38316e-18	790.636	799.953	783.781	376.355	372.362	397.33	AT5G63190	MA3 domain-containing protein [Source:NCBI gene (formerly Entrezgene);Acc:836440]
AT5G57540	-1.05174	9.34125e-05	97.6483	94.7575	81.8406	51.9425	38.9801	41.1354	XTH13	xyloglucan endotransglucosylase/hydrolase 13 [Source:NCBI gene (formerly Entrezgene);Acc:835858]
AT4G05330	-1.05244	1.78987e-09	488.521	383.866	241.702	172.489	215.977	AGD13	protein_coding	AGD13
AT5G63800	-1.0533	1.10091e-15	1054.92	798.656	444.659	417.713	477.423	MUM2	protein_coding	MUM2
AT1G69230	-1.05658	0.0339231	17.8497	48.8749	44.068	14.5803	14.3611	24.3073	SP1L2	SPIRAL1-like2 [Source:NCBI gene (formerly Entrezgene);Acc:843254]
AT1G10657	-1.05716	0.0154414	38.8493	44.8851	41.9696	10.024	21.5416	28.9817	AT1G10657	uncharacterized protein [Source:NCBI gene (formerly Entrezgene);Acc:5007676]
AT3G26170	-1.0576	0.0130162	44.0992	41.8928	37.7726	27.3382	10.2579	21.5026	CYP71B19	cytochrome P450, family 71, subfamily B, polypeptide 19 [Source:NCBI gene (formerly Entrezgene);Acc:822218]
AT4G27960	-1.0599	5.06334e-38	2611.51	2704.13	1189.14	1281.19	1354.59	UBC9	protein_coding	UBC9
ATCG00070	-1.0608	0.0158747	55.6287	44.7844	20.2956	34.2899	17.9981	psbK	protein_coding	PSBK
AT1G22430	-1.0608	7.7623e-22	974.008	885.025	447.426	438.495	450.899	AT1G22430	protein_coding
AT1G22890	-1.06093	0.0332465	32.5494	186.523	156.337	53.765	75.9086	50.4843	AT1G22890	uncharacterized protein [Source:NCBI gene (formerly Entrezgene);Acc:838896]
AT1G15880	-1.06453	1.17426e-17	723.173	757.07	343.181	329.391	388.38	GOS11	protein_coding	GOS11
AT1G75550	-1.06763	0.0167599	25.1996	36.9056	41.9696	11.8465	15.3869	22.4375	AT1G75550	glycine-rich protein [Source:NCBI gene (formerly Entrezgene);Acc:843891]
AT1G02850	-1.06808	1.69406e-17	1504.62	1453.28	1513	734.485	768.318	630.119	BGLU11	beta glucosidase 11 [Source:NCBI gene (formerly Entrezgene);Acc:839435]
AT4G04630	-1.06937	0.0348301	48.5487	27.7237	12.9154	23.899	17.9981	AT4G04630	protein_coding
AT1G73640	-1.06972	0.0056995	63.7201	58.6463	28.5984	36.3681	22.7344	RABA6a	protein_coding	AtRABA6a
AT1G64370	-1.06994	8.62939e-25	1764.95	1571.72	781.382	718.009	883.801	AT1G64370	protein_coding
AT3G10200	-1.07013	0.00122268	74.8459	93.834	43.3588	33.2508	43.5743	AT3G10200	protein_coding
AT5G24490	-1.07188	1.68978e-22	7576.67	8087.31	6996.32	3478.32	3498.98	3802.22	AT5G24490	30S ribosomal protein [Source:NCBI gene (formerly Entrezgene);Acc:832520]
AT5G13080	-1.07198	0.0413259	14.6997	50.8698	41.9696	19.1367	12.3095	19.6328	WRKY75	WRKY DNA-binding protein 75 [Source:NCBI gene (formerly Entrezgene);Acc:831147]
AT5G05730	-1.0721	1.12463e-17	1588.62	1367.5	1444.8	699.857	650.352	742.306	ASA1	anthranilate synthase alpha subunit 1 [Source:NCBI gene (formerly Entrezgene);Acc:830457]
AT4G26400	-1.07296	4.37995e-18	996.259	808.252	419.75	410.44	456.583	AT4G26400	protein_coding
AT1G47960	-1.07308	1.38631e-06	209.366	276.171	109.781	94.557	141.143	C/VIF1	protein_coding	C/VIF1
AT2G05160	-1.07681	0.00407092	63.7201	61.8452	25.8308	34.2899	29.3653	AT2G05160	protein_coding
AT4G16500	-1.07926	2.12488e-10	875.685	680.259	819.456	402.782	312.866	407.614	AT4G16500	Cystatin/monellin superfamily protein [Source:NCBI gene (formerly Entrezgene);Acc:827348]
AT2G21200	-1.08056	0.0457808	12.5998	31.9183	30.4279	11.8465	14.3611	9.34895	AT2G21200	SAUR-like auxin-responsive protein family [Source:NCBI gene (formerly Entrezgene);Acc:816657]
AT1G19540	-1.08487	0.0125995	73.4987	133.658	151.09	45.5636	27.6964	95.3592	AT1G19540	NmrA-like negative transcriptional regulator family protein [Source:NCBI gene (formerly Entrezgene);Acc:838541]
AT4G32480	-1.08705	0.0231885	585.618	778.396	264.766	214.052	484.054	AT4G32480	protein_coding
AT1G75380	-1.08717	9.10465e-37	4073.03	3698.98	1714.98	1748.78	2023.36	BBD1	protein_coding	ATBBD1
AT2G46550	-1.08788	1.11038e-24	1254.17	1252.9	556.285	555.912	656.457	AT2G46550	protein_coding
AT1G71890	-1.09023	0.0364138	16.7997	30.9209	38.8218	18.2254	8.20633	14.0234	SUC5	Major facilitator superfamily protein [Source:NCBI gene (formerly Entrezgene);Acc:843520]
AT5G55720	-1.09039	0.021894	36.4115	52.2485	20.2956	29.0944	13.2617	AT5G55720	protein_coding
AT4G28850	-1.09265	0.00416051	43.0492	104.732	110.17	44.6523	37.9543	38.3307	XTH26	xyloglucan endotransglucosylase/hydrolase 26 [Source:NCBI gene (formerly Entrezgene);Acc:829006]
AT1G03610	-1.09271	1.70344e-07	522.891	653.328	721.876	236.931	280.041	373.023	AT1G03610	plant/protein (DUF789) [Source:NCBI gene (formerly Entrezgene);Acc:838961]
AT1G18180	-1.09575	1.68745e-05	115.498	102.737	93.3823	48.2974	43.0833	54.2239	AT1G18180	3-oxo-5-alpha-steroid 4-dehydrogenase (DUF1295) [Source:NCBI gene (formerly Entrezgene);Acc:838397]
AT4G13210	-1.09584	0.00377819	47.2492	36.9056	54.5604	26.4269	21.5416	16.8281	AT4G13210	Pectin lyase-like superfamily protein [Source:NCBI gene (formerly Entrezgene);Acc:826936]
AT1G67105	-1.09765	0.00205102	78.8916	67.1766	29.5209	31.1726	41.6798	AT1G67105	ncRNA
AT4G17620	-1.09831	1.35006e-13	953.383	782.996	822.603	388.202	365.182	441.27	AT4G17620	glycine-rich protein [Source:NCBI gene (formerly Entrezgene);Acc:827482]
AT1G65970	-1.0985	3.35398e-07	409.493	391.997	288.541	195.012	179.514	134.625	TPX2	thioredoxin-dependent peroxidase 2 [Source:NCBI gene (formerly Entrezgene);Acc:842909]
AT4G39180	-1.0995	3.35205e-05	133.348	130.666	93.3823	51.0312	65.6507	50.4843	SEC14	Sec14p-like phosphatidylinositol transfer family protein [Source:NCBI gene (formerly Entrezgene);Acc:830073]
AT5G18170	-1.10152	3.3489e-24	2229.11	2304.1	2183.47	1011.51	1001.17	1117.2	GDH1	glutamate dehydrogenase 1 [Source:NCBI gene (formerly Entrezgene);Acc:831935]
AT5G09220	-1.10474	3.9417e-19	1367.08	1610.88	1490.97	724.461	695.487	658.166	AAP2	amino acid permease 2 [Source:NCBI gene (formerly Entrezgene);Acc:830781]
AT5G63625	-1.10717	0.0315409	16.7997	21.9439	25.1817	9.11272	11.2837	9.34895	AT5G63625	uncharacterized protein [Source:NCBI gene (formerly Entrezgene);Acc:28721286]
AT3G60290	-1.10734	0.00245242	69.7887	71.4418	28.5984	42.6026	27.4708	AT3G60290	protein_coding
AT3G45140	-1.10863	4.06767e-08	2496.86	1792.41	2442.63	1279.43	1037.08	804.944	LOX2	lipoxygenase 2 [Source:NCBI gene (formerly Entrezgene);Acc:823650]
AT1G60960	-1.1114	1.27408e-19	1276.78	1263.77	1104.85	554.964	574.443	558.132	IRT3	iron regulated transporter 3 [Source:NCBI gene (formerly Entrezgene);Acc:842387]
AT3G23150	-1.11168	9.54351e-05	1254.73	1400.42	1823.58	612.375	424.678	1034.93	ETR2	Signal transduction histidine kinase, hybrid-type, ethylene sensor [Source:NCBI gene (formerly Entrezgene);Acc:821891]
AT1G58180	-1.11709	8.27825e-14	738.137	688.239	624.297	305.276	352.872	287.948	BCA6	beta carbonic anhydrase 6 [Source:NCBI gene (formerly Entrezgene);Acc:842185]
AT4G36648	-1.118	1.45135e-29	2305.76	2318.07	2311.47	1099.9	1044.26	1050.82	AT4G36648	ncRNA [Source:NCBI gene (formerly Entrezgene);Acc:5008185]
AT5G58840	-1.11947	0.0226963	18.8997	28.926	29.3787	9.11272	15.3869	11.2187	AT5G58840	Subtilase family protein [Source:NCBI gene (formerly Entrezgene);Acc:836001]
AT1G73066	-1.1215	0.031026	29.3315	35.1878	15.683	14.5472	14.209	AT1G73066	protein_coding
AT3G53310	-1.12326	0.00606176	51.4491	36.9056	46.1665	12.7578	28.7222	20.5677	AT3G53310	AP2/B3-like transcriptional factor family protein [Source:NCBI gene (formerly Entrezgene);Acc:824499]
AT2G05540	-1.12363	1.31778e-07	658.339	921.642	556.097	297.986	305.686	376.763	AT2G05540	Glycine-rich protein family [Source:NCBI gene (formerly Entrezgene);Acc:815103]
AT4G32840	-1.12384	0.00742721	765.653	780.528	289.674	251.459	522.892	PFK6	protein_coding	PFK6
AT3G28480	-1.12387	3.16001e-05	832.408	992.721	385.617	338.742	531.417	AT3G28480	protein_coding
AT1G53490	-1.12391	0.000328287	81.8986	106.727	77.6437	50.1199	44.109	28.0468	HEI10	RING/U-box superfamily protein [Source:NCBI gene (formerly Entrezgene);Acc:841784]
AT4G17860	-1.12419	0.00660664	30.4495	38.9005	38.8218	20.048	17.4385	12.1536	AT4G17860	carboxyl-terminal proteinase-like protein, putative (DUF239) [Source:NCBI gene (formerly Entrezgene);Acc:827509]
AT2G28210	-1.1254	0.0199481	43.0492	45.8826	33.5756	7.29017	27.6964	21.5026	ACA2	alpha carbonic anhydrase 2 [Source:NCBI gene (formerly Entrezgene);Acc:817367]
AT4G37560	-1.1278	0.00055007	66.1488	50.8698	56.6589	25.5156	29.748	24.3073	AT4G37560	Acetamidase/Formamidase family protein [Source:NCBI gene (formerly Entrezgene);Acc:829911]
AT1G58602	-1.13012	2.7421e-28	4875.06	5008.19	4627.14	2331.94	2112.11	2184.85	AT1G58602	LRR and NB-ARC domains-containing disease resistance protein [Source:NCBI gene (formerly Entrezgene);Acc:842220]
AT2G16005	-1.13086	4.59161e-06	254.881	185.535	132.844	83.127	85.2541	AT2G16005	protein_coding
AT5G43403	-1.13121	5.81468e-06	95.5483	103.735	97.5792	43.741	44.109	47.6796	AT5G43403	ncRNA [Source:NCBI gene (formerly Entrezgene);Acc:5008291]
AT5G14180	-1.13176	0.0265776	15.7497	25.9336	27.2802	10.9353	10.2579	10.2838	MPL1	Myzus persicae-induced lipase 1 [Source:NCBI gene (formerly Entrezgene);Acc:831268]
AT1G21840	-1.13198	5.71759e-05	135.532	111.961	65.4995	46.7589	56.8361	UREF	protein_coding	UREF
AT5G58980	-1.13223	6.5292e-11	316.044	371.051	317.919	137.602	152.843	168.281	AT5G58980	Neutral/alkaline non-lysosomal ceramidase [Source:NCBI gene (formerly Entrezgene);Acc:836015]
AT1G05840	-1.13541	4.4634e-12	582.74	760.055	801.618	325.324	330.305	320.669	AT1G05840	Eukaryotic aspartyl protease family protein [Source:NCBI gene (formerly Entrezgene);Acc:837094]
AT5G64260	-1.13861	8.26946e-42	8220.91	8239.27	3606.16	3371.84	4234.29	EXL2	protein_coding	EXL2
AT5G21170	-1.13873	1.66912e-06	629.989	1235.84	1033.5	457.458	379.543	479.601	AKINBETA1	5'-AMP-activated protein kinase beta-2 subunit protein [Source:NCBI gene (formerly Entrezgene);Acc:832243]
AT4G32940	-1.13923	3.69285e-17	1131.88	1353.54	1268.53	578.658	608.295	517.932	GAMMA-VPE	gamma vacuolar processing enzyme [Source:NCBI gene (formerly Entrezgene);Acc:829431]
AT4G37870	-1.14278	2.65809e-16	8605.65	8720.69	9099	3589.5	3652.84	4724.96	PCK1	phosphoenolpyruvate carboxykinase 1 [Source:NCBI gene (formerly Entrezgene);Acc:829943]
AT5G38850	-1.14297	3.17451e-10	245.696	285.27	261.26	111.175	113.863	133.69	AT5G38850	Disease resistance protein (TIR-NBS-LRR class) [Source:NCBI gene (formerly Entrezgene);Acc:833876]
AT2G36770	-1.14346	0.0491123	20.9996	34.9107	25.1817	11.8465	4.10317	20.5677	AT2G36770	UDP-Glycosyltransferase superfamily protein [Source:NCBI gene (formerly Entrezgene);Acc:818249]
AT2G28120	-1.14438	8.28107e-09	251.996	286.268	257.064	102.062	112.837	144.909	AT2G28120	Major facilitator superfamily protein [Source:NCBI gene (formerly Entrezgene);Acc:817358]
AT5G66052	-1.14704	2.5021e-06	643.639	1188.96	1237.05	404.605	453.4	528.215	AT5G66052	uncharacterized protein [Source:NCBI gene (formerly Entrezgene);Acc:836736]
AT3G15353	-1.14757	0.0427185	1033.18	4064.6	3732.14	1323.17	1276.08	1386.45	MT3	metallothionein 3 [Source:NCBI gene (formerly Entrezgene);Acc:820771]
AT1G19330	-1.14802	1.23612e-05	124.948	191.51	192.011	70.1679	65.6507	93.4895	AT1G19330	histone deacetylase complex subunit [Source:NCBI gene (formerly Entrezgene);Acc:838515]
AT1G62200	-1.14843	6.62102e-18	658.441	711.219	279.526	302.374	344.805	PTR6	protein_coding
AT5G55120	-1.14997	6.37613e-20	707.688	670.285	678.858	304.365	316.97	305.711	VTC5	GDP-L-galactose phosphorylase VITAMIN C DEFECTIVE 5 (VTC5) [Source:NCBI gene (formerly Entrezgene);Acc:835603]
AT5G42900	-1.15011	1.02014e-12	1130.83	1515.12	1266.43	512.135	628.81	622.64	COR27	cold regulated protein 27 [Source:NCBI gene (formerly Entrezgene);Acc:834301]
AT5G24770	-1.15016	0.00990586	27.2995	26.9311	32.5264	15.4916	12.3095	11.2187	VSP2	vegetative storage protein 2 [Source:NCBI gene (formerly Entrezgene);Acc:832546]
AT3G01425	-1.15087	0.0451498	26.2972	26.6574	11.0703	11.43	13.2617	AT3G01425	lncRNA
AT3G20395	-1.15098	0.000900762	299.245	659.313	781.683	254.245	168.23	360.869	AT3G20395	RING/U-box superfamily protein [Source:NCBI gene (formerly Entrezgene);Acc:5008015]
AT3G28080	-1.15211	1.10559e-06	214.423	237.784	90.4078	136.12	79.5705	UMAMIT47	protein_coding
AT3G21950	-1.15298	0.000825086	75.5987	94.7575	91.2838	50.1199	46.1606	21.5026	AT3G21950	S-adenosyl-L-methionine-dependent methyltransferases superfamily protein [Source:NCBI gene (formerly Entrezgene);Acc:821753]
AT3G59710	-1.15379	0.000313688	56.699	63.8367	80.7914	30.072	25.6448	34.5911	AT3G59710	NAD(P)-binding Rossmann-fold superfamily protein [Source:NCBI gene (formerly Entrezgene);Acc:825140]
AT5G54940	-1.15512	4.14956e-53	3975.93	3925.03	1881.96	1777.88	1661.51	AT5G54940	protein_coding
AT4G24040	-1.15547	6.43763e-07	186.897	237.393	285.393	107.53	88.2181	122.471	TRE1	trehalase 1 [Source:NCBI gene (formerly Entrezgene);Acc:828504]
AT5G56810	-1.15584	0.0240731	17.8497	34.9107	40.9203	9.11272	13.3353	19.6328	AT5G56810	F-box/RNI-like/FBD-like domains-containing protein [Source:NCBI gene (formerly Entrezgene);Acc:835783]
AT4G13560	-1.15753	0.00718014	49.3491	31.9183	62.9543	19.1367	30.7738	14.9583	UNE15	Late embryosis abundant protein (LEA) family protein [Source:NCBI gene (formerly Entrezgene);Acc:826989]
AT2G37130	-1.15861	2.52454e-35	4969.16	3916.5	2100.6	1909.84	1959.9	AT2G37130	protein_coding
AT1G71050	-1.16027	0.00431776	38.8493	51.8673	30.4279	19.1367	15.3869	19.6328	HIPP20	Heavy metal transport/detoxification superfamily protein [Source:NCBI gene (formerly Entrezgene);Acc:843445]
AT3G04000	-1.16125	7.1911e-10	212.096	237.393	227.685	111.175	90.2697	100.969	AT3G04000	NAD(P)-binding Rossmann-fold superfamily protein [Source:NCBI gene (formerly Entrezgene);Acc:819555]
AT2G02710	-1.16264	3.71118e-17	1194.88	1188.96	981.038	495.732	478.019	529.15	PLPB	PAS/LOV protein B [Source:NCBI gene (formerly Entrezgene);Acc:814800]
AT3G18960	-1.16624	0.00231551	62.9989	78.7984	71.3482	22.7818	21.5416	50.4843	AT3G18960	AP2/B3-like transcriptional factor family protein [Source:NCBI gene (formerly Entrezgene);Acc:821429]
AT1G54010	-1.16779	1.59594e-50	3906.15	4438.99	1870.89	1917.12	1783.71	AT1G54010	protein_coding
AT4G16060	-1.16887	5.95612e-10	501.891	376.038	371.431	176.787	207.21	172.021	AT4G16060	uncharacterized protein [Source:NCBI gene (formerly Entrezgene);Acc:827291]
AT1G31820	-1.17017	9.98798e-07	169.047	137.648	120.662	68.3454	62.5733	58.8984	PUT1	Amino acid permease family protein [Source:NCBI gene (formerly Entrezgene);Acc:840072]
AT5G13900	-1.17068	0.0355848	25.2858	34.1215	16.6055	12.469	10.4199	AT5G13900	protein_coding
AT1G32540	-1.17166	7.06093e-05	223.646	502.714	531.964	182.254	174.385	201.937	LOL1	lsd one like 1 [Source:NCBI gene (formerly Entrezgene);Acc:840148]
AT5G10050	-1.17222	1.62238e-05	788.916	929.81	326.575	328.352	488.79	AT5G10050	protein_coding
AT2G40610	-1.17254	0.000103694	141.6	116.226	65.4995	36.3681	69.1505	EXPA8	protein_coding	ATEXPA8
AT1G09753	-1.17369	0.026339	35.4001	28.79	12.9154	16.6254	13.2617	AT1G09753	lncRNA
AT3G09160	-1.17515	0.0219652	25.1996	37.903	18.8863	8.20145	12.3095	15.8932	AT3G09160	RNA-binding (RRM/RBD/RNP motifs) family protein [Source:NCBI gene (formerly Entrezgene);Acc:820071]
AT5G13740	-1.17622	2.44801e-12	650.989	536.627	522.521	240.576	228.752	287.013	ZIF1	zinc induced facilitator 1 [Source:NCBI gene (formerly Entrezgene);Acc:831219]
AT2G07180	-1.17729	3.09799e-15	1820.67	1565.99	1328.34	718.993	684.203	681.538	AT2G07180	Protein kinase superfamily protein [Source:NCBI gene (formerly Entrezgene);Acc:815287]
AT2G31810	-1.18153	2.037e-30	3829.28	4069.59	3939.89	1778.8	1631.01	1809.02	AT2G31810	ACT domain-containing small subunit of acetolactate synthase protein [Source:NCBI gene (formerly Entrezgene);Acc:817738]
AT5G44730	-1.18224	0.000112599	999.294	1275.29	415.138	436.417	651.72	AT5G44730	protein_coding
AT4G00780	-1.18426	4.8951e-23	1183.33	1281.72	1217.12	501.199	554.953	564.676	AT4G00780	TRAF-like family protein [Source:NCBI gene (formerly Entrezgene);Acc:828009]
ATCG00270	-1.18627	0.00236672	121.798	77.8009	114.367	22.7818	70.7796	44.8749	psbD
AT5G55930	-1.18748	6.77322e-10	373.793	446.857	387.169	217.794	155.92	156.127	OPT1	oligopeptide transporter 1 [Source:NCBI gene (formerly Entrezgene);Acc:835691]
AT4G39480	-1.18883	0.0267437	24.1496	65.8316	71.3482	20.048	11.2837	39.2656	CYP96A9	cytochrome P450, family 96, subfamily A, polypeptide 9 [Source:NCBI gene (formerly Entrezgene);Acc:830103]
AT4G29050	-1.18984	0.000483471	58.799	93.7601	96.53	34.6283	26.6706	47.6796	AT4G29050	Concanavalin A-like lectin protein kinase family protein [Source:NCBI gene (formerly Entrezgene);Acc:829026]
AT1G72850	-1.19075	0.00951385	31.4995	49.8724	36.7234	9.11272	18.4643	24.3073	AT1G72850	Disease resistance protein (TIR-NBS class) [Source:NCBI gene (formerly Entrezgene);Acc:843616]
AT5G27280	-1.19416	6.26511e-16	464.247	506.49	223.252	197.427	215.03	AT5G27280	protein_coding
AT2G31200	-1.19558	2.49801e-13	1706.22	1316.63	1216.07	608.73	662.661	579.635	ADF6	actin depolymerizing factor 6 [Source:NCBI gene (formerly Entrezgene);Acc:817676]
AT2G18280	-1.19564	4.03388e-09	1233.73	2173.44	1909.61	755.444	792.937	773.158	TLP2	tubby like protein 2 [Source:NCBI gene (formerly Entrezgene);Acc:816344]
AT5G42930	-1.19597	0.00304593	56.699	30.9209	48.265	16.4029	19.49	23.3724	AT5G42930	alpha/beta-Hydrolases superfamily protein [Source:NCBI gene (formerly Entrezgene);Acc:834305]
AT3G44880	-1.19612	1.54048e-17	1440.57	1663.74	1763.77	637.89	712.925	774.093	ACD1	Pheophorbide a oxygenase family protein with Rieske 2Fe-2S domain-containing protein [Source:NCBI gene (formerly Entrezgene);Acc:823622]
AT4G12330	-1.19639	0.000134753	112.348	100.742	69.2498	48.2974	44.109	30.8515	CYP706A7	cytochrome P450, family 706, subfamily A, polypeptide 7 [Source:NCBI gene (formerly Entrezgene);Acc:826842]
AT5G48790	-1.19842	1.89468e-18	656.239	754.07	661.02	297.986	292.351	312.255	AT5G48790	LOW PSII ACCUMULATION protein (DUF1995) [Source:NCBI gene (formerly Entrezgene);Acc:834937]
AT5G61610	-1.19851	0.00024726	111.257	79.9722	33.211	44.6808	47.3634	AT5G61610	protein_coding
AT1G33050	-1.20352	0.000137068	2359.67	2368.24	833.043	870.755	1375.43	AT1G33050	protein_coding
AT3G15510	-1.20382	1.56343e-05	133.348	175.551	238.177	67.4341	71.8054	98.1639	NAC2	NAC domain containing protein 2 [Source:NCBI gene (formerly Entrezgene);Acc:820790]
AT5G44582	-1.20506	0.0242998	29.3995	35.9081	24.1325	10.024	22.5674	6.54426	AT5G44582	uncharacterized protein [Source:NCBI gene (formerly Entrezgene);Acc:5008301]
AT4G23590	-1.20557	0.00246766	35.6994	38.9005	39.8711	13.6691	15.3869	20.5677	AT4G23590	Tyrosine transaminase family protein [Source:NCBI gene (formerly Entrezgene);Acc:828459]
AT3G50440	-1.20773	8.52024e-07	358.044	601.461	612.755	214.149	187.72	278.599	MES10	methylesterase [Source:NCBI gene (formerly Entrezgene);Acc:824208]
AT4G02520	-1.21165	2.09424e-10	805.336	577.522	637.937	346.283	266.706	258.966	GSTF2	glutathione S-transferase PHI 2 [Source:NCBI gene (formerly Entrezgene);Acc:827931]
AT3G28100	-1.21192	3.81809e-10	261.961	256.977	103.323	117.417	115.567	UMAMIT45	protein_coding
AT4G25940	-1.21226	3.61172e-12	325.681	329.485	138.379	133.003	152.51	AT4G25940	protein_coding
AT3G02240	-1.21279	0.00870578	25.1996	30.9209	46.1665	15.4916	18.4643	10.2838	RGF7	root meristem growth factor-like protein [Source:NCBI gene (formerly Entrezgene);Acc:820386]
AT1G15125	-1.21319	1.58923e-07	1570.75	1843.63	904.078	686.837	617.619	AT1G15125	protein_coding
AT2G19970	-1.2138	1.05129e-08	255.146	312.201	357.79	107.53	148.74	143.039	AT2G19970	CAP (Cysteine-rich secretory proteins, Antigen 5, and Pathosis-related 1 protein) superfamily protein [Source:NCBI gene (formerly Entrezgene);Acc:816516]
AT3G03110	-1.21427	3.52268e-21	1054.18	1148.06	1157.31	449.257	529.309	470.252	XPO1B	exportin 1B [Source:NCBI gene (formerly Entrezgene);Acc:821074]
AT3G23260	-1.21444	0.00450501	48.5487	50.1159	23.0632	20.7817	19.8926	AT3G23260	protein_coding
AT4G13310	-1.21555	0.00398458	72.4487	29.9234	74.496	29.1607	21.5416	25.2422	CYP71A20	cytochrome P450, family 71, subfamily A, polypeptide 20 [Source:NCBI gene (formerly Entrezgene);Acc:826961]
AT4G01360	-1.21752	0.0116154	51.583	93.834	23.0632	13.5081	56.8361	BPS3	protein_coding
AT5G03840	-1.22119	0.0104582	63.7201	33.0552	27.6759	14.5472	19.8926	TFL1	protein_coding	TFL1
AT1G07040	-1.22223	9.36636e-12	655.189	866.782	748.107	267.914	370.311	335.627	AT1G07040	plant/protein [Source:NCBI gene (formerly Entrezgene);Acc:837215]
AT5G56520	-1.2257	2.49445e-09	295.045	267.316	206.7	102.974	113.863	112.187	AT5G56520	uncharacterized protein [Source:NCBI gene (formerly Entrezgene);Acc:835753]
AT1G04973	-1.22844	0.00772624	27.2995	29.9234	28.3294	10.024	16.4127	10.2838	AT1G04973	ncRNA [Source:NCBI gene (formerly Entrezgene);Acc:28716218]
AT1G67920	-1.23234	0.0293598	29.3315	26.6574	11.9929	11.43	12.3145	AT1G67920	protein_coding
AT1G14890	-1.23344	8.09874e-13	379.043	355.091	314.772	158.561	154.895	132.755	AT1G14890	Plant invertase/pectin methylesterase inhibitor superfamily protein [Source:NCBI gene (formerly Entrezgene);Acc:838054]
AT3G06355	-1.23449	3.0488e-29	2248.41	2797.96	952.049	1057.79	1206.82	AT3G06355	lncRNA
AT4G32535	-1.23867	0.0229888	27.3086	35.1878	14.7605	14.5472	10.4199	AT4G32535	protein_coding
AT3G55710	-1.24036	0.00305894	33.5994	29.9234	45.1173	14.5803	17.4385	14.0234	AT3G55710	UDP-Glycosyltransferase superfamily protein [Source:NCBI gene (formerly Entrezgene);Acc:824737]
AT1G52710	-1.24589	3.34847e-14	452.542	452.841	391.366	205.036	170.281	171.086	AT1G52710	Rubredoxin-like superfamily protein [Source:NCBI gene (formerly Entrezgene);Acc:841704]
AT4G19420	-1.24823	4.88348e-14	644.689	908.675	802.668	340.816	320.047	330.953	AT4G19420	Pectinacetylesterase family protein [Source:NCBI gene (formerly Entrezgene);Acc:827683]
AT2G19990	-1.2483	0.000415109	68.2488	55.8571	94.4315	38.2734	21.5416	31.7864	PR-1-LIKE	pathosis-related protein-1-like protein [Source:NCBI gene (formerly Entrezgene);Acc:816518]
AT1G46554	-1.24834	1.77623e-05	75.5987	95.755	123.81	41.0072	43.0833	40.2005	AT1G46554	ncRNA [Source:NCBI gene (formerly Entrezgene);Acc:6241141]
AT4G29990	-1.25104	0.00248801	55.649	32.9158	41.9696	13.6691	23.5932	17.763	AT4G29990	Leucine-rich repeat transmembrane protein kinase protein [Source:NCBI gene (formerly Entrezgene);Acc:829122]
AT3G03270	-1.2537	0.0489211	731.837	2471.68	2992.43	733.574	618.552	1246.21	AT3G03270	Adenine nucleotide alpha hydrolases-like superfamily protein [Source:NCBI gene (formerly Entrezgene);Acc:821303]
AT1G02620	-1.25393	0.0121356	17.8497	30.9209	28.3294	12.7578	9.23213	10.2838	AT1G02620	Ras-related small GTP-binding family protein [Source:NCBI gene (formerly Entrezgene);Acc:839269]
AT1G70290	-1.25478	9.9856e-11	2239.61	1956	1460.54	774.581	667.79	927.415	TPS8	trehalose-6-phosphatase synthase S8 [Source:NCBI gene (formerly Entrezgene);Acc:843365]
AT2G26355	-1.25958	7.13206e-10	217.346	242.38	182.568	85.6595	89.2439	93.4895	AT2G26355	ncRNA [Source:NCBI gene (formerly Entrezgene);Acc:6240611]
AT2G20670	-1.25976	1.1861e-09	1437.42	1667.73	985.235	575.012	494.432	638.533	AT2G20670	sugar phosphate exchanger, putative (DUF506) [Source:NCBI gene (formerly Entrezgene);Acc:816595]
AT5G14650	-1.26103	2.32202e-07	174.297	200.487	190.961	102.062	74.8828	58.8984	AT5G14650	Pectin lyase-like superfamily protein [Source:NCBI gene (formerly Entrezgene);Acc:831317]
AT1G59660	-1.26265	3.73127e-15	639.224	819.981	253.695	287.827	370.382	AT1G59660	protein_coding
AT3G02885	-1.2668	1.72458e-12	436.792	369.056	361.987	143.981	187.72	154.258	GASA5	GAST1 protein homolog 5 [Source:NCBI gene (formerly Entrezgene);Acc:821194]
AT1G33475	-1.26987	0.0235008	32.3658	28.79	9.22528	17.6645	11.3672	AT1G33475	protein_coding
AT3G45300	-1.27094	1.31839e-22	1736.67	1542.05	1477.33	671.607	601.114	697.431	IVD	isovaleryl-CoA-dehydrogenase [Source:NCBI gene (formerly Entrezgene);Acc:823668]
AT1G72920	-1.27206	0.000743141	72.4487	108.722	95.4807	31.8945	22.5674	59.8333	AT1G72920	Toll-Interleukin-Resistance (TIR) domain family protein [Source:NCBI gene (formerly Entrezgene);Acc:843623]
AT5G61160	-1.27533	9.87084e-06	289.795	187.52	368.283	143.07	121.043	85.0754	AACT1	anthocyanin 5-aromatic acyltransferase 1 [Source:NCBI gene (formerly Entrezgene);Acc:836237]
AT1G21100	-1.27545	7.91701e-14	1223.23	1249.8	1265.38	418.274	490.328	635.728	IGMT1	O-methyltransferase family protein [Source:NCBI gene (formerly Entrezgene);Acc:838706]
AT5G58310	-1.27839	3.57338e-05	91.0288	107.696	42.4363	41.5635	38.838	MES18	protein_coding	ATMES18
AT1G69410	-1.28683	3.34739e-22	1962.42	2285.15	2278.95	915.828	962.193	797.465	ELF5A-3	eukaryotic elongation factor 5A-3 [Source:NCBI gene (formerly Entrezgene);Acc:843273]
AT3G51180	-1.28833	0.00483816	64.7316	46.917	17.528	36.3681	15.1563	AT3G51180	protein_coding
AT5G14120	-1.29244	2.08061e-28	9806.83	11775.9	11129.3	4298.47	4339.1	4717.48	AT5G14120	Major facilitator superfamily protein [Source:NCBI gene (formerly Entrezgene);Acc:831262]
AT4G30110	-1.29433	5.96108e-10	178.497	181.535	210.897	71.0792	88.2181	73.8567	HMA2	heavy metal atpase 2 [Source:NCBI gene (formerly Entrezgene);Acc:829134]
AT2G14878	-1.29452	9.18525e-21	603.739	659.313	576.032	256.067	242.087	251.487	AT2G14878	ncRNA [Source:NCBI gene (formerly Entrezgene);Acc:10723065]
AT1G06430	-1.29748	1.85423e-11	2502.11	1688.68	1638.91	899.425	731.39	740.436	FTSH8	FTSH protease 8 [Source:NCBI gene (formerly Entrezgene);Acc:837154]
AT3G18773	-1.29857	0.0236892	14.6997	57.852	61.9051	10.024	19.49	25.2422	AT3G18773	RING/U-box superfamily protein [Source:NCBI gene (formerly Entrezgene);Acc:821409]
AT4G01460	-1.29937	0.000381677	51.4491	92.7626	53.5112	23.6931	29.748	27.1119	AT4G01460	basic helix-loop-helix (bHLH) DNA-binding superfamily protein [Source:NCBI gene (formerly Entrezgene);Acc:828089]
AT3G48360	-1.3006	4.40486e-36	7528.37	8224.95	7235.55	3013.58	3137.9	3181.45	BT2	BTB and TAZ domain protein 2 [Source:NCBI gene (formerly Entrezgene);Acc:823994]
AT5G09480	-1.30196	3.98546e-07	222.596	235.398	145.844	87.4821	91.2955	66.3775	AT5G09480	hydroxyproline-rich glycoprotein family protein [Source:NCBI gene (formerly Entrezgene);Acc:830807]
AT5G18600	-1.30313	3.82346e-11	530.241	719.16	543.506	268.825	263.628	194.458	AT5G18600	Thioredoxin superfamily protein [Source:NCBI gene (formerly Entrezgene);Acc:831978]
AT4G38932	-1.30386	9.32211e-17	660.438	582.509	546.653	236.931	268.757	219.7	AT4G38932	ncRNA [Source:NCBI gene (formerly Entrezgene);Acc:10723029]
AT5G24205	-1.3104	0.0171004	17.8497	43.8877	38.8218	14.5803	6.15475	19.6328	AT5G24205	ncRNA [Source:NCBI gene (formerly Entrezgene);Acc:5008221]
AT1G23130	-1.31253	4.55658e-39	5810.6	5659.52	5410.92	2212.57	2193.14	2390.53	AT1G23130	Polyketide cyclase/dehydrase and lipid transport superfamily protein [Source:NCBI gene (formerly Entrezgene);Acc:838921]
AT1G74890	-1.31259	0.0122578	38.4344	44.7844	9.22528	13.5081	27.4708	ARR15	protein_coding	ARR15
AT5G65010	-1.31659	3.90466e-22	27609.3	23449	23491.4	8821.11	11208.8	9901.47	ASN2	asparagine synthetase 2 [Source:NCBI gene (formerly Entrezgene);Acc:836625]
AT4G05130	-1.31673	0.00178696	44.0992	59.8469	37.7726	12.7578	27.6964	16.8281	ENT4	equilibrative nucleoside transporter 4 [Source:NCBI gene (formerly Entrezgene);Acc:825858]
AT4G18220	-1.31998	0.00239054	83.9488	54.3811	44.2814	17.6645	20.8399	AT4G18220	protein_coding
AT1G03090	-1.32068	8.39521e-23	1971.87	1649.78	1566.51	698.945	672.919	704.91	MCCA	methylcrotonyl-CoA carboxylase alpha chain [Source:NCBI gene (formerly Entrezgene);Acc:838362]
AT2G40420	-1.321	5.28303e-12	312.895	439.874	365.135	156.739	134.379	156.127	AT2G40420	Transmembrane amino acid transporter family protein [Source:NCBI gene (formerly Entrezgene);Acc:818635]
AT3G27770	-1.32666	0.00815439	2556.71	7131.75	7519.89	1870.84	2051.58	2938.37	AT3G27770	plant/protein [Source:NCBI gene (formerly Entrezgene);Acc:822398]
AT4G08290	-1.32841	8.70255e-09	411.593	392.994	249.719	128.489	133.353	157.997	UMAMIT20	nodulin MtN21 /EamA-like transporter family protein [Source:NCBI gene (formerly Entrezgene);Acc:826383]
AT1G72210	-1.33027	6.29491e-07	131.486	157.812	64.577	48.8371	58.7306	AT1G72210	protein_coding
AT4G04900	-1.33074	0.037166	11.5498	14.9617	18.8863	6.3789	4.10317	7.47916	RIC10	ROP-interactive CRIB motif-containing protein 10 [Source:NCBI gene (formerly Entrezgene);Acc:825829]
AT1G19660	-1.33148	3.4925e-23	1599.12	1839.29	1466.84	628.777	638.042	682.473	AT1G19660	Wound-responsive family protein [Source:NCBI gene (formerly Entrezgene);Acc:838553]
AT3G48115	-1.33487	9.51953e-15	383.243	447.854	432.286	180.432	179.514	141.169	AT3G48115	ncRNA [Source:NCBI gene (formerly Entrezgene);Acc:5008073]
AT3G03020	-1.34067	2.95737e-05	281.395	688.239	763.846	210.504	199.004	274.859	AT3G03020	uncharacterized protein [Source:NCBI gene (formerly Entrezgene);Acc:821156]
AT1G69680	-1.34115	6.03254e-11	325.494	466.806	481.601	165.851	149.766	186.979	AT1G69680	ran guanine nucleotide release factor, putative (Mog1/PsbP/DUF1795-like photosystem II reaction center PsbP family protein) [Source:NCBI gene (formerly Entrezgene);Acc:843304]
AT2G35380	-1.34433	6.4106e-05	80.8486	166.574	109.121	36.4509	46.1606	57.9635	AT2G35380	Peroxidase superfamily protein [Source:NCBI gene (formerly Entrezgene);Acc:818105]
AT3G06345	-1.34549	3.97957e-06	163.797	308.211	369.332	117.554	97.4502	115.927	ath-MIR5642a	ath-MIR5642a [Source:miRBase;Acc:MI0019215]
AT4G35810	-1.34874	0.00149202	71.3988	40.8954	39.8711	13.6691	26.6706	19.6328	AT4G35810	2-oxoglutarate (2OG) and Fe(II)-dependent oxygenase superfamily protein [Source:NCBI gene (formerly Entrezgene);Acc:829735]
AT5G44550	-1.3488	2.90738e-06	138.598	294.247	257.064	83.837	98.476	88.815	AT5G44550	Uncharacterized protein family (UPF0497) [Source:NCBI gene (formerly Entrezgene);Acc:834482]
AT4G39675	-1.35547	0.0188222	423.143	626.397	981.038	178.609	165.152	449.684	AT4G39675	uncharacterized protein [Source:NCBI gene (formerly Entrezgene);Acc:830122]
AT1G55990	-1.35634	1.79343e-06	174.978	117.293	61.8094	45.7198	63.4669	AT1G55990	protein_coding
AT1G72852	-1.35826	0.0253834	54.6173	21.3259	6.4577	12.469	25.5762	AT1G72852	lncRNA
AT5G64570	-1.35851	2.01237e-24	2265.86	2030.8	1912.76	747.243	778.576	895.629	XYL4	beta-D-xylosidase 4 [Source:NCBI gene (formerly Entrezgene);Acc:836578]
AT3G26740	-1.35905	2.25514e-62	8058.07	6654.75	2950.25	2750.46	2902.43	CCL	protein_coding	CCL
AT5G25970	-1.36027	0.00895298	36.4115	42.6518	23.0632	13.5081	9.47268	AT5G25970	protein_coding
AT2G39850	-1.36343	1.7998e-05	99.7483	149.617	87.0868	51.0312	31.7995	47.6796	AT2G39850	Subtilisin-like serine endopeptidase family protein [Source:NCBI gene (formerly Entrezgene);Acc:818572]
AT1G49032	-1.36832	1.19872e-18	437.842	518.673	499.438	189.545	199.004	175.76	AT1G49032	uncharacterized protein [Source:NCBI gene (formerly Entrezgene);Acc:6240812]
AT2G28840	-1.37048	5.93156e-40	6164.44	6955.2	6214.64	2477.75	2528.58	2471.86	XBAT31	uncharacterized protein [Source:NCBI gene (formerly Entrezgene);Acc:817433]
AT4G21760	-1.37368	0.00198462	28.3495	36.9056	36.7234	9.11272	16.4127	14.0234	BGLU47	beta-glucosidase 47 [Source:NCBI gene (formerly Entrezgene);Acc:828264]
AT4G14980	-1.37601	0.0150337	17.8497	55.8571	111.219	22.7818	18.4643	29.9166	AT4G14980	Cysteine/Histidine-rich C1 domain family protein [Source:NCBI gene (formerly Entrezgene);Acc:827157]
AT5G25980	-1.37695	8.60358e-13	3366.24	5808.14	4958.7	1801.58	1791.03	1849.22	TGG2	glucoside glucohydrolase 2 [Source:NCBI gene (formerly Entrezgene);Acc:832667]
AT2G23540	-1.37731	8.8097e-11	365.394	315.193	239.226	112.086	113.863	128.081	AT2G23540	GDSL-like Lipase/Acylhydrolase superfamily protein [Source:NCBI gene (formerly Entrezgene);Acc:816886]
AT1G27020	-1.38094	2.68748e-12	9314.39	5902.9	5792.85	2631.75	2956.33	2479.34	AT1G27020	plant/protein [Source:NCBI gene (formerly Entrezgene);Acc:839591]
AT3G18080	-1.38249	2.87361e-34	3789.38	4081.56	3709.06	1606.57	1435.08	1399.54	BGLU44	B-S glucosidase 44 [Source:NCBI gene (formerly Entrezgene);Acc:821333]
AT2G15890	-1.38521	1.9677e-23	3923.78	4389.77	4198	1694.05	1342.76	1751.99	MEE14	maternal effect embryo arrest 14 [Source:NCBI gene (formerly Entrezgene);Acc:816085]
AT1G72910	-1.38528	0.00214911	57.749	215.449	100.727	34.6283	44.109	64.5077	AT1G72910	Toll-Interleukin-Resistance (TIR) domain-containing protein [Source:NCBI gene (formerly Entrezgene);Acc:843622]
AT5G41300	-1.38732	0.0242691	28.3201	22.3922	10.1478	11.43	7.57814	AT5G41300	protein_coding
AT5G52320	-1.39033	0.000321936	46.1992	50.8698	71.3482	23.6931	26.6706	14.0234	CYP96A4	cytochrome P450, family 96, subfamily A, polypeptide 4 [Source:NCBI gene (formerly Entrezgene);Acc:835308]
AT1G56220	-1.39135	1.30521e-29	4721.77	4836.62	4119.31	1590.17	1780.77	1843.61	AT1G56220	Dormancy/auxin associated family protein [Source:NCBI gene (formerly Entrezgene);Acc:842075]
AT1G62510	-1.39663	0.0125208	37.4229	25.5911	11.0703	14.5472	10.4199	AT1G62510	protein_coding
AT3G10020	-1.39912	6.65797e-14	1587.57	1289.7	1060.78	485.708	433.91	573.09	AT3G10020	plant/protein [Source:NCBI gene (formerly Entrezgene);Acc:820163]
AT1G12780	-1.39945	1.15207e-25	2472.71	2568.43	2170.88	894.869	828.84	1009.69	UGE1	UDP-D-glucose/UDP-D-galactose 4-epimerase 1 [Source:NCBI gene (formerly Entrezgene);Acc:837834]
AT1G01190	-1.40158	1.00622e-10	204.746	163.581	173.124	70.1679	61.5475	72.9218	CYP78A8	cytochrome P450, family 78, subfamily A, polypeptide 8 [Source:NCBI gene (formerly Entrezgene);Acc:839233]
AT5G19120	-1.41108	1.27947e-16	2564.06	2300.11	1837.22	785.516	758.06	976.03	AT5G19120	Eukaryotic aspartyl protease family protein [Source:NCBI gene (formerly Entrezgene);Acc:832032]
AT5G52450	-1.413	3.20995e-16	323.394	330.155	365.135	132.134	138.482	112.187	AT5G52450	MATE efflux family protein [Source:NCBI gene (formerly Entrezgene);Acc:835321]
AT5G12030	-1.41678	0.00133422	39.8993	46.88	36.7234	8.20145	21.5416	16.8281	HSP17.6A	heat shock protein 17.6A [Source:NCBI gene (formerly Entrezgene);Acc:831076]
AT1G72800	-1.42551	1.82146e-09	160.647	166.574	187.814	53.765	57.4443	80.4009	AT1G72800	RNA-binding (RRM/RBD/RNP motifs) family protein [Source:NCBI gene (formerly Entrezgene);Acc:843611]
AT5G49360	-1.42735	5.84919e-15	5396.91	5123.89	3677.58	2005.71	1484.32	1788.45	BXL1	beta-xylosidase 1 [Source:NCBI gene (formerly Entrezgene);Acc:834996]
AT2G15880	-1.43523	7.12363e-05	3222.42	2929.11	1007.4	839.583	1564.89	AT2G15880	protein_coding
AT5G62165	-1.43633	0.000214911	47.2492	68.8239	58.7574	16.4029	31.7995	16.8281	AGL42	AGAMOUS-like 42 [Source:NCBI gene (formerly Entrezgene);Acc:836337]
AT4G25200	-1.4382	0.0065324	17.8497	48.8749	68.2005	11.8465	17.4385	20.5677	HSP23.6-MITO	mitochondrion-localized small heat shock protein 23.6 [Source:NCBI gene (formerly Entrezgene);Acc:828623]
AT1G76705	-1.43895	0.000107011	50.3991	58.8494	52.4619	15.4916	27.6964	16.8281	AT1G76705	calmodulin binding protein [Source:NCBI gene (formerly Entrezgene);Acc:844004]
AT5G01775	-1.43918	0.0157626	11.5498	21.9439	31.4772	6.3789	9.23213	8.41405	AT5G01775	ncRNA [Source:NCBI gene (formerly Entrezgene);Acc:28720412]
AT5G19550	-1.44416	0.00342445	9017.92	11227	2797.11	2727.6	5635.3	ASP2	protein_coding	ASP2
AT1G69880	-1.44756	2.60717e-05	81.8986	150.615	187.814	46.4749	42.0575	65.4426	TH8	thioredoxin H-type 8 [Source:NCBI gene (formerly Entrezgene);Acc:843324]
AT1G60190	-1.45019	0.00432924	18.8997	36.9056	27.2802	10.9353	8.20633	11.2187	PUB19	ARM repeat superfamily protein [Source:NCBI gene (formerly Entrezgene);Acc:842314]
AT2G08435	-1.45338	0.000643839	33.5994	36.9056	49.3142	19.1367	12.3095	12.1536	AT2G08435	ncRNA [Source:NCBI gene (formerly Entrezgene);Acc:28717956]
AT2G05518	-1.45377	0.00300005	38.8493	28.926	46.1665	6.3789	20.5158	14.9583	AT2G05518	ncRNA [Source:NCBI gene (formerly Entrezgene);Acc:7922291]
AT4G16770	-1.4556	8.90375e-13	363.294	264.324	301.132	97.5061	115.914	125.276	AT4G16770	2-oxoglutarate (2OG) and Fe(II)-dependent oxygenase superfamily protein [Source:NCBI gene (formerly Entrezgene);Acc:827383]
AT1G60260	-1.45605	2.78162e-11	163.797	207.469	222.439	75.6356	67.7023	72.9218	NA
AT4G25434	-1.45827	0.0197704	27.3086	22.3922	9.22528	10.3909	7.57814	NUDT10	protein_coding	ATNUDT10
AT2G15960	-1.46579	1.67888e-22	1183.33	1452.28	1205.58	512.135	412.368	465.577	AT2G15960	stress-induced protein [Source:NCBI gene (formerly Entrezgene);Acc:816091]
AT5G57320	-1.46644	0.0012605	30.4495	45.8826	40.9203	10.9353	21.5416	10.2838	VLN5	actin filament bundling protein P-115-ABP protein [Source:NCBI gene (formerly Entrezgene);Acc:835837]
AT5G02160	-1.46733	6.45687e-24	3743.18	5044.09	4611.4	1496.31	1712.05	1637.94	AT5G02160	uncharacterized protein [Source:NCBI gene (formerly Entrezgene);Acc:831910]
AT5G40720	-1.46893	8.81716e-10	117.598	133.658	147.943	46.4749	48.2122	49.5494	AT5G40720	C3H4 type zinc finger protein (DUF23) [Source:NCBI gene (formerly Entrezgene);Acc:834072]
AT5G16110	-1.47025	1.79107e-17	1668.42	2476.66	1986.21	784.605	658.558	769.418	AT5G16110	uncharacterized protein [Source:NCBI gene (formerly Entrezgene);Acc:831468]
AT3G01015	-1.47061	0.0437293	15.1715	22.3922	8.30276	7.27361	4.73634	AT3G01015	protein_coding
AT5G57655	-1.47573	1.97104e-29	5640.5	4986.24	4685.9	1696.79	1772.57	2036.2	AT5G57655	xylose isomerase family protein [Source:NCBI gene (formerly Entrezgene);Acc:835871]
AT1G54100	-1.47723	1.65698e-35	3410.34	3084.11	3362.81	1203.79	1069.9	1265.85	ALDH7B4	aldehyde dehydrogenase 7B4 [Source:NCBI gene (formerly Entrezgene);Acc:841849]
AT1G35516	-1.47806	7.03127e-18	1162.33	964.532	797.422	371.799	336.46	341.237	AT1G35516	myb-like transcription factor family protein [Source:NCBI gene (formerly Entrezgene);Acc:5007770]
AT5G59170	-1.48101	0.0127665	23.2629	40.5192	6.4577	16.6254	11.3672	AT5G59170	protein_coding
AT1G58590	-1.482	1.25904e-06	132.298	91.7652	98.6284	30.072	34.8769	50.4843	AT1G58590	ncRNA [Source:NCBI gene (formerly Entrezgene);Acc:5007816]
AT1G78460	-1.48211	7.9486e-23	1572.87	2137.53	2046.02	693.478	667.79	699.301	AT1G78460	SOUL heme-binding family protein [Source:NCBI gene (formerly Entrezgene);Acc:844182]
AT1G58235	-1.48456	2.24858e-17	469.342	590.489	501.536	164.029	213.365	181.37	AT1G58235	uncharacterized protein [Source:NCBI gene (formerly Entrezgene);Acc:842192]
AT1G08900	-1.49249	2.01512e-12	232.046	241.382	249.719	99.3286	92.3213	65.4426	AT1G08900	Major facilitator superfamily protein [Source:NCBI gene (formerly Entrezgene);Acc:837411]
AT5G09730	-1.49851	0.000140918	71.3988	42.8903	53.5112	13.6691	20.5158	25.2422	BXL3	beta-xylosidase 3 [Source:NCBI gene (formerly Entrezgene);Acc:830833]
AT4G13570	-1.50123	0.0255342	19.2172	24.5248	9.22528	7.27361	6.63087	HTA4	protein_coding	HTA4
AT5G51070	-1.50202	3.27173e-28	7891.66	6738.76	6101.32	2362.93	2315.21	2641.08	ERD1	Clp ATPase [Source:NCBI gene (formerly Entrezgene);Acc:835180]
AT4G05070	-1.50463	5.25284e-10	1073.08	748.086	543.506	246.043	276.964	310.385	AT4G05070	Wound-responsive family protein [Source:NCBI gene (formerly Entrezgene);Acc:825849]
AT1G31835	-1.50805	0.000494606	66.1488	28.926	49.3142	16.4029	18.4643	15.8932	AT1G31835	uncharacterized protein [Source:NCBI gene (formerly Entrezgene);Acc:2745771]
AT5G10230	-1.50954	0.00736212	35.6994	40.8954	13.6401	7.29017	13.3353	11.2187	ANNAT7	annexin 7 [Source:NCBI gene (formerly Entrezgene);Acc:830887]
AT4G18280	-1.51108	4.28541e-13	222.596	197.495	228.734	63.789	77.9602	86.0103	AT4G18280	glycine-rich cell wall protein-like protein [Source:NCBI gene (formerly Entrezgene);Acc:827554]
AT5G23240	-1.51245	1.86832e-44	1619.07	1625.84	1664.09	552.231	593.933	574.96	AT5G23240	DNAJ heat shock N-terminal domain-containing protein [Source:NCBI gene (formerly Entrezgene);Acc:832388]
AT1G80920	-1.52264	1.85048e-28	1988.67	2400.86	1955.78	759.089	673.945	775.028	J8	Chaperone DnaJ-domain superfamily protein [Source:NCBI gene (formerly Entrezgene);Acc:844432]
AT3G27220	-1.52336	0.0401053	514.491	1500.16	1959.98	264.269	287.222	831.121	AT3G27220	Galactose oxidase/kelch repeat superfamily protein [Source:NCBI gene (formerly Entrezgene);Acc:822341]
AT1G63350	-1.52499	3.93968e-11	305.545	194.502	225.586	82.9257	83.0891	86.0103	AT1G63350	Disease resistance protein (CC-NBS-LRR class) family [Source:NCBI gene (formerly Entrezgene);Acc:842641]
AT1G01390	-1.52534	0.00104527	24.1496	35.9081	41.9696	11.8465	14.3611	9.34895	AT1G01390	UDP-Glycosyltransferase superfamily protein [Source:NCBI gene (formerly Entrezgene);Acc:837790]
AT5G56550	-1.52627	0.000102554	70.3488	164.579	94.4315	41.9185	23.5932	48.6145	OXS3	oxidative stress 3 [Source:NCBI gene (formerly Entrezgene);Acc:835756]
AT3G26320	-1.52905	2.91519e-05	88.1985	54.8596	65.0528	31.8945	17.4385	22.4375	CYP71B36	cytochrome P450, family 71, subfamily B, polypeptide 36 [Source:NCBI gene (formerly Entrezgene);Acc:822236]
AT5G15120	-1.54334	0.0228991	466.192	887.728	1048.19	157.65	145.662	520.736	AT5G15120	2-aminoethanethiol dioxygenase, putative (DUF1637) [Source:NCBI gene (formerly Entrezgene);Acc:831364]
AT4G16600	-1.54437	0.00139655	34.3886	74.6407	14.7605	15.5863	25.5762	PGSIP8	protein_coding
AT5G19140	-1.55293	5.66752e-10	2900.05	4723.91	5527.39	1396.07	1167.35	1918.4	AILP1	aluminum induced protein with YGL and LRDR motifs [Source:NCBI gene (formerly Entrezgene);Acc:832034]
AT2G08610	-1.55488	0.00426112	30.4495	25.9336	18.8863	8.20145	5.12896	12.1536	AT2G08610	ncRNA [Source:NCBI gene (formerly Entrezgene);Acc:28717990]
AT4G36740	-1.55535	0.0433821	7.34987	27.9285	9.44315	6.3789	5.12896	3.73958	HB40	homeobox protein 40 [Source:NCBI gene (formerly Entrezgene);Acc:829827]
AT3G26200	-1.56984	4.30064e-08	229.946	165.576	126.958	71.0792	52.3154	52.3541	CYP71B22	cytochrome P450, family 71, subfamily B, polypeptide 22 [Source:NCBI gene (formerly Entrezgene);Acc:822221]
AT2G29300	-1.57131	0.00692137	15.7497	76.8035	38.8218	10.024	18.4643	15.8932	AT2G29300	NAD(P)-binding Rossmann-fold superfamily protein [Source:NCBI gene (formerly Entrezgene);Acc:817479]
AT3G26230	-1.57268	0.00248696	32.5494	30.9209	52.4619	8.20145	8.20633	22.4375	CYP71B24	cytochrome P450, family 71, subfamily B, polypeptide 24 [Source:NCBI gene (formerly Entrezgene);Acc:822224]
AT2G05510	-1.57697	1.71759e-11	161.697	209.464	172.075	51.0312	70.7796	60.7681	AT2G05510	Glycine-rich protein family [Source:NCBI gene (formerly Entrezgene);Acc:815100]
AT4G02970	-1.57914	1.60703e-12	804.286	709.185	691.448	213.238	186.694	337.497	AT7SL-1	7SL RNA1 [Source:NCBI gene (formerly Entrezgene);Acc:828121]
AT4G13572	-1.58139	0.00382656	30.4495	24.9362	20.9848	11.8465	4.10317	9.34895	AT4G13572	uncharacterized protein [Source:NCBI gene (formerly Entrezgene);Acc:7922478]
AT4G01060	-1.58464	0.00166568	34.6494	30.9209	25.1817	13.6691	5.12896	11.2187	CPL3	CAPRICE-like MYB3 [Source:NCBI gene (formerly Entrezgene);Acc:827917]
AT5G39030	-1.59257	9.57374e-06	70.3488	57.852	75.5452	19.1367	16.4127	31.7864	AT5G39030	Protein kinase superfamily protein [Source:NCBI gene (formerly Entrezgene);Acc:833895]
AT1G72645	-1.59733	8.47637e-11	151.197	242.38	224.537	65.6116	67.7023	71.052	AT1G72645	uncharacterized protein [Source:NCBI gene (formerly Entrezgene);Acc:2745853]
AT5G38780	-1.6027	0.000215587	45.1492	36.9056	61.9051	17.3142	9.23213	20.5677	AT5G38780	S-adenosyl-L-methionine-dependent methyltransferases superfamily protein [Source:NCBI gene (formerly Entrezgene);Acc:833869]
AT1G56280	-1.60379	4.68463e-44	4533.82	5170.77	4376.38	1509.07	1523.3	1600.54	DI19	drought-induced 19 [Source:NCBI gene (formerly Entrezgene);Acc:842081]
AT3G28930	-1.60781	3.49252e-12	815.836	481.767	503.635	220.528	189.771	180.435	AIG2	AIG2-like (avirulence induced family protein [Source:NCBI gene (formerly Entrezgene);Acc:822529]
AT4G21650	-1.60972	4.46293e-06	55.649	83.7856	74.496	17.3142	29.748	23.3724	AT4G21650	Subtilase family protein [Source:NCBI gene (formerly Entrezgene);Acc:828252]
AT3G48390	-1.61428	3.72726e-06	71.3988	51.8673	57.7081	20.9592	17.4385	20.5677	AT3G48390	MA3 domain-containing protein [Source:NCBI gene (formerly Entrezgene);Acc:823997]
AT3G01970	-1.6198	1.55444e-08	111.298	170.564	192.011	61.9665	47.1864	44.8749	WRKY45	WRKY DNA-binding protein 45 [Source:NCBI gene (formerly Entrezgene);Acc:821270]
AT2G15080	-1.6345	7.34178e-07	150.147	284.273	310.575	112.086	68.728	58.8984	RLP19	receptor like protein 19 [Source:NCBI gene (formerly Entrezgene);Acc:815997]
AT3G15450	-1.64179	4.92865e-13	10310.8	6746.74	5543.13	2367.48	2048.51	2826.19	AT3G15450	aluminum induced protein with YGL and LRDR motifs [Source:NCBI gene (formerly Entrezgene);Acc:820784]
AT1G67100	-1.64312	0.0314972	17.1943	40.5192	4.61264	2.07817	20.8399	LBD40	protein_coding	LBD40
AT3G30720	-1.64332	0.000548729	31.4995	99.7448	68.2005	15.4916	18.4643	29.9166	QQS	qua-quine starch [Source:NCBI gene (formerly Entrezgene);Acc:822807]
AT3G07970	-1.65223	0.0168756	8.39985	26.9311	15.7386	4.55636	6.15475	5.60937	QRT2	Pectin lyase-like superfamily protein [Source:NCBI gene (formerly Entrezgene);Acc:819988]
AT5G56870	-1.65668	1.93664e-13	5017.86	3150.94	2622.05	1118.13	1061.69	1242.47	BGAL4	beta-galactosidase 4 [Source:NCBI gene (formerly Entrezgene);Acc:835789]
AT4G10843	-1.65995	0.00715059	24.1496	18.9515	17.8371	6.3789	10.2579	2.80468	AT4G10843	uncharacterized protein [Source:NCBI gene (formerly Entrezgene);Acc:826681]
AT5G54400	-1.66579	0.00155483	32.5494	24.9362	25.1817	5.46763	13.3353	7.47916	AT5G54400	S-adenosyl-L-methionine-dependent methyltransferases superfamily protein [Source:NCBI gene (formerly Entrezgene);Acc:835528]
AT5G20830	-1.67121	0.0175921	3084.86	5057.44	800.755	771.003	2263.02	SUS1	protein_coding	SUS1
AT5G45240	-1.6742	0.00256628	32.5494	23.9387	25.1817	7.29017	4.10317	14.0234	AT5G45240	Disease resistance protein (TIR-NBS-LRR class) [Source:NCBI gene (formerly Entrezgene);Acc:834560]
AT1G68110	-1.67951	1.65107e-10	125.998	207.469	176.272	53.765	49.238	56.0937	AT1G68110	ENTH/ANTH/VHS superfamily protein [Source:NCBI gene (formerly Entrezgene);Acc:843139]
AT1G13990	-1.68116	1.5422e-24	1297.78	966.527	961.103	342.638	340.563	322.539	AT1G13990	plant/protein [Source:NCBI gene (formerly Entrezgene);Acc:837959]
AT3G03470	-1.68634	1.79937e-24	489.291	589.492	606.46	166.763	164.127	192.588	CYP89A9	cytochrome P450, family 87, subfamily A, polypeptide 9 [Source:NCBI gene (formerly Entrezgene);Acc:821250]
AT1G31173	-1.68807	0.0448265	5.24991	16.9566	26.231	5.46763	1.02579	8.41405	ath-MIR167d	ath-MIR167d [Source:miRBase;Acc:MI0000975]
AT3G59010	-1.68975	3.13592e-07	80.8486	173.556	163.681	42.8298	40.0059	46.7447	PME61	pectin methylesterase 61 [Source:NCBI gene (formerly Entrezgene);Acc:825070]
AT2G28755	-1.68984	0.039576	17.1943	13.8618	6.4577	4.15635	3.78907	AT2G28755	protein_coding
AT1G25460	-1.6915	0.033473	26.2972	11.7293	3.69011	10.3909	3.78907	AT1G25460	protein_coding
AT5G65207	-1.6917	0.0115693	337.044	466.806	716.63	112.086	67.7023	290.752	AT5G65207	uncharacterized protein [Source:NCBI gene (formerly Entrezgene);Acc:836645]
AT3G21460	-1.69371	0.0161016	25.1996	23.9387	32.5264	19.1367	3.07738	2.80468	AT3G21460	Glutaredoxin family protein [Source:NCBI gene (formerly Entrezgene);Acc:5008019]
AT4G34881	-1.69388	3.83989e-07	69.2988	114.706	134.303	36.4509	34.8769	27.1119	AT4G34881	uncharacterized protein [Source:NCBI gene (formerly Entrezgene);Acc:6240750]
AT5G65070	-1.7049	4.42514e-05	68.2488	50.8698	48.265	25.5156	15.3869	10.2838	MAF4	K-box region and MADS-box transcription factor family protein [Source:NCBI gene (formerly Entrezgene);Acc:836631]
AT5G03495	-1.70658	5.04608e-06	64.0489	73.8111	50.3635	13.6691	25.6448	18.6979	AT5G03495	RNA-binding (RRM/RBD/RNP motifs) family protein [Source:NCBI gene (formerly Entrezgene);Acc:5008197]
AT3G26220	-1.70885	4.31554e-09	93.4484	147.622	130.106	32.8058	35.9027	44.8749	CYP71B3	cytochrome P450, family 71, subfamily B, polypeptide 3 [Source:NCBI gene (formerly Entrezgene);Acc:822223]
AT2G33830	-1.7094	4.17326e-38	6373.39	7639.45	6014.24	2047.63	1920.28	2155.87	AT2G33830	Dormancy/auxin associated family protein [Source:NCBI gene (formerly Entrezgene);Acc:817950]
AT4G25580	-1.71043	0.000264896	87.1485	37.903	37.7726	19.1367	18.4643	12.1536	AT4G25580	CAP160 protein [Source:NCBI gene (formerly Entrezgene);Acc:828663]
AT2G14580	-1.71217	8.38307e-06	49.3491	59.8469	50.3635	11.8465	15.3869	21.5026	PRB1	basic pathosis-related protein 1 [Source:NCBI gene (formerly Entrezgene);Acc:815945]
AT5G64110	-1.71966	2.67858e-14	402.143	250.359	293.787	97.5061	93.347	96.2941	AT5G64110	Peroxidase superfamily protein [Source:NCBI gene (formerly Entrezgene);Acc:836532]
AT1G04247	-1.7523	0.0400862	24.2743	8.53037	4.61264	7.27361	2.8418	AT1G04247	lncRNA
AT1G31690	-1.76485	1.0764e-14	246.746	262.329	273.851	86.5708	53.3412	89.7499	AT1G31690	Copper amine oxidase family protein [Source:NCBI gene (formerly Entrezgene);Acc:840056]
AT3G06120	-1.77062	0.00481644	17.8497	27.9285	16.7878	4.55636	10.2579	3.73958	MUTE	basic helix-loop-helix (bHLH) DNA-binding superfamily protein [Source:NCBI gene (formerly Entrezgene);Acc:819785]
AT3G05727	-1.77291	9.72724e-41	944.984	1105.17	1066.03	308.921	292.351	310.385	AT3G05727	S locus-related glycoprotein 1 (SLR1) binding pollen coat protein family [Source:NCBI gene (formerly Entrezgene);Acc:3768785]
AT4G11880	-1.77834	0.000902522	19.9497	26.9311	38.8218	7.29017	11.2837	6.54426	AGL14	AGAMOUS-like 14 [Source:NCBI gene (formerly Entrezgene);Acc:826795]
AT5G18300	-1.78088	0.00135909	24.1496	30.9209	20.9848	6.3789	11.2837	4.67447	NAC088	NAC domain containing protein 88 [Source:NCBI gene (formerly Entrezgene);Acc:831948]
AT4G13575	-1.78341	6.53712e-07	58.799	59.8469	68.2005	23.6931	16.4127	14.0234	AT4G13575	uncharacterized protein [Source:NCBI gene (formerly Entrezgene);Acc:6240258]
AT5G66985	-1.78472	0.0212147	504.704	826.379	123.619	97.6742	358.067	AT5G66985	protein_coding
AT1G67860	-1.78636	2.11367e-12	134.398	159.592	164.73	51.9425	33.8511	46.7447	AT1G67860	uncharacterized protein [Source:NCBI gene (formerly Entrezgene);Acc:843113]
AT5G02200	-1.794	3.08733e-06	79.903	94.9003	15.683	24.9381	35.0489	FHL	protein_coding	FHL
AT5G10210	-1.80113	2.24756e-06	83.9985	73.8111	86.0376	23.6931	11.2837	34.5911	AT5G10210	nitric oxide synthase-interacting protein [Source:NCBI gene (formerly Entrezgene);Acc:830885]
AT5G07570	-1.81062	0.00573896	9.44984	45.8826	43.0188	6.3789	14.3611	7.47916	AT5G07570	glycine/proline-rich protein [Source:NCBI gene (formerly Entrezgene);Acc:830650]
AT1G48300	-1.82146	8.3855e-21	5345.46	4081.56	3335.53	1020.62	1222.74	1367.75	DGAT3	diacylglycerol acyltransferase [Source:NCBI gene (formerly Entrezgene);Acc:841250]
AT1G68620	-1.8366	0.00228362	43.0492	18.9515	26.231	13.6691	7.18054	3.73958	AT1G68620	alpha/beta-Hydrolases superfamily protein [Source:NCBI gene (formerly Entrezgene);Acc:843192]
AT5G21020	-1.84222	1.19654e-44	1747.17	2111.6	1834.07	494.821	542.644	550.653	AT5G21020	uncharacterized protein [Source:NCBI gene (formerly Entrezgene);Acc:832226]
AT2G20520	-1.85365	0.0060586	38.4344	26.6574	2.76759	6.23452	17.9981	FLA6	protein_coding	FLA6
AT2G43930	-1.85777	0.00257259	12.5998	30.9209	25.1817	7.29017	4.10317	7.47916	AT2G43930	Protein kinase superfamily protein [Source:NCBI gene (formerly Entrezgene);Acc:818997]
AT1G37150	-1.86151	4.68767e-06	41.9993	51.8673	52.4619	13.6691	17.4385	9.34895	HCS2	holocarboxylase synthetase 2 [Source:NCBI gene (formerly Entrezgene);Acc:840632]
AT5G21940	-1.86174	1.28165e-17	2349.86	1672.72	1348.27	407.338	530.334	540.369	AT5G21940	hybrid signal transduction histidine kinase M-like protein [Source:NCBI gene (formerly Entrezgene);Acc:832254]
AT3G43850	-1.86445	2.89371e-05	43.0492	52.8647	62.9543	11.8465	8.20633	23.3724	AT3G43850	uncharacterized protein [Source:NCBI gene (formerly Entrezgene);Acc:823498]
AT4G05685	-1.86614	1.9939e-09	122.848	78.7984	97.5792	30.9832	26.6706	24.3073	AT4G05685	ncRNA [Source:NCBI gene (formerly Entrezgene);Acc:28719657]
AT1G21400	-1.86924	3.24668e-20	1154.98	832.869	744.96	274.293	212.339	260.836	AT1G21400	thiamine diphosphate-binding fold (THDP-binding) superfamily protein [Source:NCBI gene (formerly Entrezgene);Acc:838739]
AT2G01520	-1.87387	9.78203e-25	3875.48	5425.12	3464.59	1180.1	1240.18	1062.98	MLP328	MLP-like protein 328 [Source:NCBI gene (formerly Entrezgene);Acc:814681]
AT2G34850	-1.88923	0.00692568	19.9497	9.97448	26.231	8.20145	3.07738	3.73958	MEE25	NAD(P)-binding Rossmann-fold superfamily protein [Source:NCBI gene (formerly Entrezgene);Acc:818050]
AT1G67865	-1.89226	4.2638e-07	155.397	429.9	311.624	88.3934	48.2122	104.708	AT1G67865	uncharacterized protein [Source:NCBI gene (formerly Entrezgene);Acc:28717407]
AT1G52030	-1.89502	0.00395381	20.9996	18.9515	23.0833	7.29017	1.02579	8.41405	MBP2	myrosinase-binding protein 2 [Source:NCBI gene (formerly Entrezgene);Acc:841632]
AT1G13150	-1.89674	0.00063043	33.5994	26.9311	20.9848	5.46763	5.12896	11.2187	CYP86C4	cytochrome P450, family 86, subfamily C, polypeptide 4 [Source:NCBI gene (formerly Entrezgene);Acc:837873]
AT3G49620	-1.89753	5.99655e-15	690.888	373.045	648.43	167.674	147.714	143.974	DIN11	2-oxoglutarate (2OG) and Fe(II)-dependent oxygenase superfamily protein [Source:NCBI gene (formerly Entrezgene);Acc:824124]
AT2G06002	-1.89863	0.000531798	36.7494	31.9183	24.1325	3.64509	8.20633	13.0885	AT2G06002	ncRNA [Source:NCBI gene (formerly Entrezgene);Acc:6241398]
AT4G27460	-1.90647	0.00112906	26.2495	51.8673	20.9848	9.11272	4.10317	13.0885	CBSX5	Cystathionine beta-synthase (CBS) family protein [Source:NCBI gene (formerly Entrezgene);Acc:828855]
AT5G62360	-1.91085	1.72905e-44	701.388	706.193	699.842	179.521	200.029	181.37	AT5G62360	Plant invertase/pectin methylesterase inhibitor superfamily protein [Source:NCBI gene (formerly Entrezgene);Acc:836357]
AT3G06435	-1.91287	0.0329294	23.0996	156.599	169.977	20.048	19.49	53.289	AT3G06435	uncharacterized protein [Source:NCBI gene (formerly Entrezgene);Acc:28718918]
AT5G03615	-1.91955	0.0371303	10.4998	15.9592	15.7386	9.11272	0	1.86979	AT5G03615	ncRNA [Source:NCBI gene (formerly Entrezgene);Acc:28720572]
AT5G65080	-1.93978	1.93473e-05	59.849	32.9158	39.8711	9.11272	14.3611	11.2187	MAF5	K-box region/MADS-box transcription factor family protein [Source:NCBI gene (formerly Entrezgene);Acc:836632]
AT1G29720	-1.95813	2.65444e-07	47.2492	59.8469	52.4619	13.6691	14.3611	13.0885	AT1G29720	Leucine-rich repeat transmembrane protein kinase [Source:NCBI gene (formerly Entrezgene);Acc:839850]
AT1G66173	-1.97498	0.0486827	12.1372	12.7955	6.4577	1.03909	1.89454	AT1G66173	ncRNA
AT3G60940	-1.97516	0.0196668	8.39985	8.97703	12.5909	2.73382	2.05158	2.80468	AT3G60940	Putative endonuclease or glycosyl hydrolase [Source:NCBI gene (formerly Entrezgene);Acc:825265]
AT3G62740	-1.98278	3.5102e-06	41.9993	37.903	48.265	10.024	9.23213	13.0885	BGLU7	beta glucosidase 7 [Source:NCBI gene (formerly Entrezgene);Acc:825449]
AT5G45310	-1.98752	0.000371384	25.1996	21.9439	25.1817	5.46763	8.20633	4.67447	AT5G45310	coiled-coil protein [Source:NCBI gene (formerly Entrezgene);Acc:834567]
AT4G15990	-1.995	0.000136853	66.1488	31.9183	30.4279	10.9353	6.15475	14.9583	AT4G15990	uncharacterized protein [Source:NCBI gene (formerly Entrezgene);Acc:827283]
AT5G55460	-1.99744	0.0130061	7.34987	18.9515	11.5416	3.64509	2.05158	3.73958	AT5G55460	Bifunctional inhibitor/lipid-transfer protein/seed storage 2S albumin superfamily protein [Source:NCBI gene (formerly Entrezgene);Acc:835639]
AT1G02470	-2.01959	5.18341e-05	41.9993	41.8928	28.3294	12.7578	10.2579	4.67447	AT1G02470	Polyketide cyclase/dehydrase and lipid transport superfamily protein [Source:NCBI gene (formerly Entrezgene);Acc:837812]
AT2G14247	-2.01993	0.0256157	56.699	160.589	190.961	17.3142	11.2837	71.9869	AT2G14247	uncharacterized protein [Source:NCBI gene (formerly Entrezgene);Acc:2745524]
AT1G09647	-2.02428	0.00553021	9.44984	18.9515	17.8371	4.55636	2.05158	4.67447	AT1G09647	ncRNA [Source:NCBI gene (formerly Entrezgene);Acc:28717131]
AT4G06080	-2.02758	0.00412279	26.2972	21.3259	5.53517	8.3127	3.78907	AT4G06080	lncRNA
AT5G39890	-2.04034	0.0220445	223.646	737.114	1003.07	74.7243	81.0375	321.604	AT5G39890	2-aminoethanethiol dioxygenase, putative (DUF1637) [Source:NCBI gene (formerly Entrezgene);Acc:833986]
AT3G23550	-2.04225	3.61267e-27	1127.68	737.114	836.243	216.883	226.7	212.221	AT3G23550	MATE efflux family protein [Source:NCBI gene (formerly Entrezgene);Acc:821934]
AT3G08240	-2.06017	0.000501523	19.9497	22.9413	20.9848	4.55636	6.15475	4.67447	AT3G08240	ncRNA [Source:NCBI gene (formerly Entrezgene);Acc:28719088]
AT2G16060	-2.07692	0.00348926	2852.8	7117.79	8836.69	957.747	818.582	2681.28	HB1	hemoglobin 1 [Source:NCBI gene (formerly Entrezgene);Acc:816103]
AT5G07560	-2.0819	0.0366941	3.14995	36.9056	9.44315	0.911272	7.18054	3.73958	GRP20	glycine-rich protein 20 [Source:NCBI gene (formerly Entrezgene);Acc:830649]
AT4G30140	-2.08749	1.93001e-25	875.685	1297.68	1372.4	270.648	249.267	314.125	CDEF1	GDSL-like Lipase/Acylhydrolase superfamily protein [Source:NCBI gene (formerly Entrezgene);Acc:829137]
AT1G02940	-2.09352	0.0276661	4.19993	12.9668	11.5416	0.911272	3.07738	2.80468	GSTF5	glutathione S-transferase (class phi) 5 [Source:NCBI gene (formerly Entrezgene);Acc:839479]
AT5G62330	-2.13325	0.0157456	7.34987	17.9541	15.7386	5.46763	0	3.73958	AT5G62330	uncharacterized protein [Source:NCBI gene (formerly Entrezgene);Acc:836354]
AT2G32160	-2.13744	0.0436058	22.2515	3.19889	3.69011	3.11726	1.89454	AT2G32160	protein_coding
AT1G64360	-2.13994	0.0295572	23.2629	8.53037	0	6.23452	4.73634	AT1G64360	protein_coding
AT4G24540	-2.14741	1.92242e-07	51.4491	42.8903	53.5112	13.6691	10.2579	9.34895	AGL24	AGAMOUS-like 24 [Source:NCBI gene (formerly Entrezgene);Acc:828556]
AT5G48350	-2.15842	0.0107262	17.8497	23.9387	13.6401	0	3.07738	9.34895	AT5G48350	Polynucleotidyl transferase, ribonuclease H-like superfamily protein [Source:NCBI gene (formerly Entrezgene);Acc:834888]
AT4G15530	-2.16198	9.14537e-21	3800.93	2161.47	2284.19	689.833	501.612	650.687	PPDK	pyruvate orthophosphate dikinase [Source:NCBI gene (formerly Entrezgene);Acc:827226]
AT1G75250	-2.16747	0.0268937	5.24991	7.97958	12.5909	0.911272	2.05158	2.80468	RL6	RAD-like 6 [Source:NCBI gene (formerly Entrezgene);Acc:843862]
AT4G23515	-2.1738	0.00103678	16.7997	17.9541	25.1817	7.29017	3.07738	2.80468	AT4G23515	Toll-Interleukin-Resistance (TIR) domain family protein [Source:NCBI gene (formerly Entrezgene);Acc:2745721]
AT4G23600	-2.17817	1.0809e-21	808.486	1163.02	1412.28	251.511	203.107	292.622	CORI3	Tyrosine transaminase family protein [Source:NCBI gene (formerly Entrezgene);Acc:828460]
AT5G25756	-2.18088	0.0468372	13.1486	7.46407	0.922528	3.11726	2.8418	AT5G25756	protein_coding
AT3G61028	-2.1889	0.0121136	17.1943	14.9281	3.69011	2.07817	4.73634	AT3G61028	protein_coding
AT1G73290	-2.19512	0.00011326	32.5494	25.9336	25.1817	6.3789	9.23213	2.80468	scpl5	serine carboxypeptidase-like 5 [Source:NCBI gene (formerly Entrezgene);Acc:843663]
AT3G23480	-2.19934	0.0138221	6.29989	42.8903	19.9355	2.73382	1.02579	11.2187	AT3G23480	Cyclopropane-fatty-acyl-phospholipid synthase [Source:NCBI gene (formerly Entrezgene);Acc:821929]
AT5G50790	-2.2353	0.00309637	18.8997	24.9362	10.4924	4.55636	6.15475	0.934895	SWEET10	Nodulin MtN3 family protein [Source:NCBI gene (formerly Entrezgene);Acc:835151]
AT5G42600	-2.24269	3.18709e-24	411.593	290.257	315.821	78.3694	75.9086	60.7681	MRN1	marneral synthase [Source:NCBI gene (formerly Entrezgene);Acc:834267]
AT3G20520	-2.24575	0.00652279	10.4998	23.9387	23.0833	8.20145	0	3.73958	SVL3	SHV3-like 3 [Source:NCBI gene (formerly Entrezgene);Acc:821598]
AT1G53990	-2.24633	1.33085e-05	36.7494	32.9158	35.6741	4.55636	12.3095	5.60937	GLIP3	GDSL-motif lipase 3 [Source:NCBI gene (formerly Entrezgene);Acc:841837]
AT5G47590	-2.27601	6.49754e-35	332.844	400.974	381.923	71.9905	81.0375	77.5962	AT5G47590	Heat shock protein HSP20/alpha crystallin family [Source:NCBI gene (formerly Entrezgene);Acc:834809]
AT1G19530	-2.28303	0.0207236	962.882	1489.62	142.069	84.1661	529.523	AT1G19530	protein_coding
AT5G14780	-2.29127	5.36389e-40	10356	7217.53	6869.37	1598.37	1717.18	1678.14	FDH	formate dehydrogenase [Source:NCBI gene (formerly Entrezgene);Acc:831330]
AT1G70760	-2.29455	0.0292268	12.1372	12.7955	5.53517	1.03909	0.947268	NdhL	protein_coding	CRR23
AT1G77120	-2.29689	0.0468246	5632.1	15207.1	22763.2	893.958	735.493	7243.56	ADH1	alcohol dehydrogenase 1 [Source:NCBI gene (formerly Entrezgene);Acc:844047]
AT1G08630	-2.33535	1.36727e-14	196.347	132.661	144.795	37.3621	20.5158	35.526	THA1	threonine aldolase 1 [Source:NCBI gene (formerly Entrezgene);Acc:837385]
AT4G15210	-2.34415	6.6498e-07	48.2992	32.9158	39.8711	9.11272	7.18054	7.47916	BAM5	beta-amylase 5 [Source:NCBI gene (formerly Entrezgene);Acc:827185]
AT1G66100	-2.3752	1.12071e-05	24.1496	77.8009	70.299	16.4029	9.23213	7.47916	AT1G66100	Plant thionin [Source:NCBI gene (formerly Entrezgene);Acc:842924]
AT3G27660	-2.39513	0.013405	8.39985	17.9541	9.44315	1.82254	5.12896	0	OLEO4	oleosin 4 [Source:NCBI gene (formerly Entrezgene);Acc:822388]
AT1G09267	-2.41024	0.00380012	18.8997	6.98213	14.6893	2.73382	2.05158	2.80468	AT1G09267	ncRNA [Source:NCBI gene (formerly Entrezgene);Acc:28717042]
AT1G24580	-2.41402	0.00308449	9.44984	12.9668	49.3142	1.82254	5.12896	6.54426	AT1G24580	RING/U-box superfamily protein [Source:NCBI gene (formerly Entrezgene);Acc:2745762]
AT4G22517	-2.42363	3.24165e-11	240.446	703.201	758.6	80.1919	125.147	112.187	AT4G22517	Bifunctional inhibitor/lipid-transfer protein/seed storage 2S albumin superfamily protein [Source:NCBI gene (formerly Entrezgene);Acc:5008159]
AT1G48100	-2.43448	0.00463828	19.9497	7.97958	30.4279	0.911272	8.20633	1.86979	AT1G48100	Pectin lyase-like superfamily protein [Source:NCBI gene (formerly Entrezgene);Acc:841228]
AT1G53540	-2.46459	2.44129e-09	54.599	47.8775	55.6097	10.024	9.23213	9.34895	AT1G53540	HSP20-like chaperones superfamily protein [Source:NCBI gene (formerly Entrezgene);Acc:841789]
AT1G10770	-2.4658	8.2537e-06	27.2995	40.8954	26.231	7.29017	4.10317	5.60937	AT1G10770	Plant invertase/pectin methylesterase inhibitor superfamily protein [Source:NCBI gene (formerly Entrezgene);Acc:837620]
AT1G29395	-2.47634	2.3596e-22	152.247	179.541	156.337	29.1607	26.6706	31.7864	COR413IM1	COLD REGULATED 314 INNER MEMBRANE 1 [Source:NCBI gene (formerly Entrezgene);Acc:839815]
AT4G26260	-2.51838	0.0087572	12.5998	6.98213	18.8863	0	2.05158	4.67447	MIOX4	myo-inositol oxygenase 4 [Source:NCBI gene (formerly Entrezgene);Acc:828732]
AT1G43800	-2.52282	0.0106444	2200.76	7797.05	10890	523.07	496.483	2614.9	FTM1	Plant stearoyl-acyl-carrier-protein desaturase family protein [Source:NCBI gene (formerly Entrezgene);Acc:840977]
AT1G14250	-2.53964	0.000801883	26.2495	22.9413	11.5416	6.3789	3.07738	0.934895	AT1G14250	GDA1/CD39 nucleoside phosphatase family protein [Source:NCBI gene (formerly Entrezgene);Acc:837986]
AT4G22475	-2.5973	0.0285226	2.09996	13.9643	13.6401	0	4.10317	0.934895	AT4G22475	uncharacterized protein [Source:NCBI gene (formerly Entrezgene);Acc:28720169]
AT2G32870	-2.62337	5.12659e-42	561.74	513.686	449.074	83.837	67.7023	95.3592	AT2G32870	TRAF-like family protein [Source:NCBI gene (formerly Entrezgene);Acc:817848]
AT5G51480	-2.62906	0.0269605	17.1943	6.39777	0.922528	0	4.73634	SKS2	protein_coding	SKS2
AT4G35770	-2.63474	1.54629e-45	1694.67	2731.01	2302.03	349.017	364.156	370.218	SEN1	Rhodanese/Cell cycle control phosphatase superfamily protein [Source:NCBI gene (formerly Entrezgene);Acc:829730]
AT1G80660	-2.64487	0.00474275	8.39985	22.9413	10.4924	3.64509	3.07738	0	HA9	H[+]-ATPase 9 [Source:NCBI gene (formerly Entrezgene);Acc:844405]
AT2G42530	-2.64747	1.77317e-12	258.295	114.706	121.712	28.2494	21.5416	28.9817	COR15B	cold regulated 15b [Source:NCBI gene (formerly Entrezgene);Acc:818853]
AT3G24310	-2.66564	0.000566625	18.8997	25.9336	9.44315	2.73382	2.05158	3.73958	MYB305	myb domain protein 305 [Source:NCBI gene (formerly Entrezgene);Acc:822019]
AT1G10070	-2.67173	5.27797e-33	332.844	336.14	354.643	51.9425	38.9801	69.1822	BCAT-2	branched-chain amino acid transaminase 2 [Source:NCBI gene (formerly Entrezgene);Acc:837543]
AT1G12805	-2.75984	0.0131229	132.497	189.801	11.0703	6.23452	53.9943	AT1G12805	protein_coding
AT5G10140	-2.76213	2.15929e-05	35.6994	27.9285	20.9848	5.46763	6.15475	0.934895	FLC	K-box region and MADS-box transcription factor family protein [Source:NCBI gene (formerly Entrezgene);Acc:830878]
AT3G43840	-2.77664	0.000129477	15.7497	19.949	23.0833	1.82254	2.05158	4.67447	AT3G43840	3-oxo-5-alpha-steroid 4-dehydrogenase family protein [Source:NCBI gene (formerly Entrezgene);Acc:823497]
AT2G02930	-2.7896	0.00475395	10.4998	15.9592	6.29543	2.73382	1.02579	0.934895	GSTF3	glutathione S-transferase F3 [Source:NCBI gene (formerly Entrezgene);Acc:814822]
AT1G13609	-2.825	0.000229741	47.2492	30.9209	11.5416	0.911272	8.20633	3.73958	AT1G13609	Defensin-like (DEFL) family protein [Source:NCBI gene (formerly Entrezgene);Acc:3766721]
AT3G47340	-2.89483	1.37678e-18	498.741	295.245	300.082	71.9905	28.7222	45.8098	ASN1	glutamine-dependent asparagine synthase 1 [Source:NCBI gene (formerly Entrezgene);Acc:823888]
AT1G09500	-2.93081	1.06688e-22	142.798	162.584	167.878	26.4269	22.5674	13.0885	AT1G09500	NAD(P)-binding Rossmann-fold superfamily protein [Source:NCBI gene (formerly Entrezgene);Acc:837475]
AT1G08697	-2.98249	0.00738657	16.1829	9.59666	0.922528	3.11726	0.947268	AT1G08697	lncRNA
AT5G53048	-2.98717	0.00486581	7.34987	8.97703	13.6401	1.82254	0	1.86979	AT5G53048	ncRNA [Source:NCBI gene (formerly Entrezgene);Acc:6241185]
AT2G22750	-2.98927	0.00533793	8.39985	13.9643	8.39391	0.911272	3.07738	0	AT2G22750	basic helix-loop-helix (bHLH) DNA-binding superfamily protein [Source:NCBI gene (formerly Entrezgene);Acc:816805]
AT2G30766	-3.00159	0.000595658	9.44984	33.9132	16.7878	3.64509	0	3.73958	AT2G30766	uncharacterized protein [Source:NCBI gene (formerly Entrezgene);Acc:6240993]
AT2G40450	-3.01645	0.0435277	0	10.9719	12.5909	0.911272	2.05158	0	AT2G40450	BTB/POZ domain-containing protein [Source:NCBI gene (formerly Entrezgene);Acc:818639]
AT4G32630	-3.06635	0.0372231	23.0996	161.587	199.355	3.64509	1.02579	41.1354	AT4G32630	ArfGap/RecO-like zinc finger domain-containing protein [Source:NCBI gene (formerly Entrezgene);Acc:829398]
AT5G44578	-3.12094	3.84657e-07	36.7494	21.9439	40.9203	3.64509	3.07738	4.67447	AT5G44578	uncharacterized protein [Source:NCBI gene (formerly Entrezgene);Acc:5008300]
AT2G41850	-3.18863	1.63669e-10	52.4991	42.8903	52.4619	7.29017	5.12896	3.73958	PGAZAT	polygalacturonase ADPG2-like protein [Source:NCBI gene (formerly Entrezgene);Acc:818785]
AT2G38240	-3.26788	5.54993e-05	30.4495	9.97448	32.5264	4.55636	1.02579	1.86979	AT2G38240	2-oxoglutarate (2OG) and Fe(II)-dependent oxygenase superfamily protein [Source:NCBI gene (formerly Entrezgene);Acc:818403]
AT2G32290	-3.29738	0.000348078	10.4998	18.9515	17.8371	1.82254	3.07738	0	BAM6	beta-amylase 6 [Source:NCBI gene (formerly Entrezgene);Acc:817789]
AT1G11362	-3.29884	0.00137739	11.5498	8.97703	16.7878	0.911272	0	2.80468	AT1G11362	Plant invertase/pectin methylesterase inhibitor superfamily protein [Source:NCBI gene (formerly Entrezgene);Acc:6240451]
AT2G44798	-3.33066	0.0117358	14.6997	408.954	501.536	20.048	9.23213	62.6379	AT2G44798	ncRNA [Source:NCBI gene (formerly Entrezgene);Acc:5007962]
AT1G20120	-3.35026	0.00714366	10.1143	15.9944	0	0	3.78907	AT1G20120	protein_coding
AT4G19840	-3.46893	6.37801e-105	1552.92	1872.21	1829.87	139.425	183.617	152.388	PP2-A1	phloem protein 2-A1 [Source:NCBI gene (formerly Entrezgene);Acc:827728]
AT4G27450	-3.49264	0.00136397	1312.48	6203.13	7273.32	164.029	135.405	1014.36	AT4G27450	aluminum induced protein with YGL and LRDR motifs [Source:NCBI gene (formerly Entrezgene);Acc:828854]
AT5G56490	-3.53149	0.000877242	12.5998	10.9719	19.9355	3.64509	0	0	GulLO4	D-arabinono-1,4-lactone oxidase family protein [Source:NCBI gene (formerly Entrezgene);Acc:835750]
AT5G44420	-3.80422	2.20667e-15	58.799	93.7601	126.958	9.11272	6.15475	4.67447	PDF1.2	plant defensin 1.2 [Source:NCBI gene (formerly Entrezgene);Acc:834469]
AT3G29970	-3.88429	0.000161031	4.19993	46.88	47.2157	0	1.02579	5.60937	AT3G29970	B12D protein [Source:NCBI gene (formerly Entrezgene);Acc:822700]
AT2G04032	-4.13169	0.00348697	5.24991	4.98724	23.0833	0	0	1.86979	ZIP7	zinc transporter 7 [Source:NCBI gene (formerly Entrezgene);Acc:814931]
AT4G37990	-4.18137	8.10567e-07	74.5487	15.9592	29.3787	2.73382	0	3.73958	ELI3-2	cinnamyl alcohol dehydrogenase 8 [Source:NCBI gene (formerly Entrezgene);Acc:829955]
AT2G26020	-4.35394	1.96445e-10	38.8493	38.9005	58.7574	3.64509	2.05158	0.934895	PDF1.2b	plant defensin 1.2b [Source:NCBI gene (formerly Entrezgene);Acc:817143]
AT2G39030	-4.37504	0.000645131	17.8497	6.98213	14.6893	0	0	1.86979	NATA1	Acyl-CoA N-acyltransferases (NAT) superfamily protein [Source:NCBI gene (formerly Entrezgene);Acc:818489]
AT3G47720	-4.57952	0.000268282	7.34987	95.755	193.06	1.82254	3.07738	7.47916	SRO4	uncharacterized protein [Source:NCBI gene (formerly Entrezgene);Acc:823926]
AT2G26010	-4.63693	1.17541e-17	75.5987	220.436	161.583	1.82254	11.2837	5.60937	PDF1.3	plant defensin 1.3 [Source:NCBI gene (formerly Entrezgene);Acc:817142]
AT2G33380	-4.6599	8.89717e-05	14.6997	16.9566	16.7878	0	1.02579	0.934895	RD20	Caleosin-related family protein [Source:NCBI gene (formerly Entrezgene);Acc:817901]
AT2G17845	-4.71969	0.0227333	2.09996	42.8903	78.6929	0	0	4.67447	AT2G17845	NAD(P)-binding Rossmann-fold superfamily protein [Source:NCBI gene (formerly Entrezgene);Acc:816294]
AT5G44430	-4.75199	2.74795e-09	27.2995	42.8903	57.7081	1.82254	0	2.80468	PDF1.2c	plant defensin 1.2C [Source:NCBI gene (formerly Entrezgene);Acc:834470]
AT1G28330	-4.93867	8.07308e-152	3881.78	3515.01	2773.14	125.755	89.2439	115.927	DYL1	dormancy-associated protein-like 1 [Source:NCBI gene (formerly Entrezgene);Acc:839729]
AT1G27565	-5.18215	1.92793e-05	9.44984	25.9336	33.5756	0.911272	0	0.934895	AT1G27565	uncharacterized protein [Source:NCBI gene (formerly Entrezgene);Acc:5007731]
AT3G06955	-5.77611	2.52179e-18	101.848	86.778	125.909	2.73382	3.07738	0	AT3G06955	ncRNA [Source:NCBI gene (formerly Entrezgene);Acc:28718964]
AT4G10250	-6.1797	9.44646e-06	11.5498	10.9719	15.7386	0	0	0	ATHSP22.0	HSP20-like chaperones superfamily protein [Source:NCBI gene (formerly Entrezgene);Acc:826616]

## Sheet: DEGs_dxo1-cDXO1(Mock)
Gene_ID	log2FoldChange	pvalue	WT_M1	WT_M2	WT_M3	Cd_M1	Cd_M2	Cd_M3	gene_name	description
AT1G01060	8.66097	9.67962e-09	0	0	72.1282	80.1952	ath-MIR158a	miRNA	3768869
AT1G01130	8.06538	1.74731e-07	0	0	44.4626	56.3276	AT5G53240	protein_coding	835405
AT1G01190	7.61953	4.66147e-10	1.03734	0	0	71.4833	79.69	64.7995	ath-MIR158a	ath-MIR158a [Source:miRBase;Acc:MI0000188]
AT1G01390	6.37138	7.42648e-13	1.03734	0	2.08237	96.9431	76.8439	80.274	AT5G55270
AT1G01810	6.33557	1.95439e-05	0	0	0	14.6884	3.79476	27.0804	AT3G60950	C2 calcium/lipid-binding endonuclease/exonuclease/phosphatase [Source:NCBI gene (formerly Entrezgene);Acc:825266]
AT1G02335	6.33284	6.40704e-09	2.07467	0	0	44.0651	55.9727	64.7995	AT5G53240
AT1G02800	6.0683	0.000791626	0	0	12.8447	12.4112	AT4G37230	protein_coding	829877
AT1G02950	5.96189	0.00132013	0	0	16.797	6.68293	HDG4	protein_coding	827492
AT1G02620	5.94583	7.34651e-06	0	0	1.04119	23.5014	13.2817	30.949	RLP43	receptor like protein 43 [Source:NCBI gene (formerly Entrezgene);Acc:822523]
AT1G03010	5.83123	0.00183362	0	0	12.8447	8.59234	AT1G47130	protein_coding	28717332
AT1G02820	5.78077	9.49033e-05	0	0	0	16.6468	6.64083	7.73725	HDG4	homeodomain GLABROUS 4 [Source:NCBI gene (formerly Entrezgene);Acc:827492]
AT1G02850	5.77446	8.37461e-05	0	0	0	12.7299	12.333	5.80294	AT4G37230	Photosystem II manganese-stabilising protein (PsbO) family [Source:NCBI gene (formerly Entrezgene);Acc:829877]
AT1G03140	5.61693	0.00356659	0	0	9.88057	8.59234	AT1G47265	protein_coding	6240711
AT1G03180	5.61693	0.00356659	0	0	9.88057	8.59234	AT4G16980	protein_coding	827406
AT1G02980	5.58892	0.000256611	0	0	0	12.7299	3.79476	10.6387	AT1G20130	GDSL-like Lipase/Acylhydrolase superfamily protein [Source:NCBI gene (formerly Entrezgene);Acc:838602]
AT1G03090	5.54397	3.53839e-05	0	0	1.04119	21.5429	13.2817	16.4417	AT1G73325	Kunitz family trypsin and protease inhibitor protein [Source:NCBI gene (formerly Entrezgene);Acc:843667]
AT1G03120	5.53331	0.000217579	0	0	0	11.7507	6.64083	7.73725	AT3G12410	Polynucleotidyl transferase, ribonuclease H-like superfamily protein [Source:NCBI gene (formerly Entrezgene);Acc:820420]
AT1G03530	5.52807	0.00516879	0	0	4.94029	12.4112	AT5G24275	protein_coding	28721193
AT1G03130	5.52798	0.000203644	0	0	0	6.85456	9.4869	9.67157	SARA1A	secretion-associated RAS super family 1 [Source:NCBI gene (formerly Entrezgene);Acc:837438]
AT1G03840	5.41425	0.0010476	0.996447	0	16.797	26.7317	AT1G47915	protein_coding	841209
AT1G04770	5.09685	0.0026537	0	1.05034	21.7373	13.3659	AT1G73325	protein_coding	843667
AT1G03610	5.09358	1.57053e-11	0	4.94032	0	52.8781	60.7162	59.9637	AT1G47920	RNI-like superfamily protein [Source:NCBI gene (formerly Entrezgene);Acc:841210]
AT1G03800	4.92183	2.65397e-05	1.03734	0.988064	0	23.5014	15.179	23.2118	AT1G30170
AT1G03870	4.81321	0.000787302	0	0.988064	0	7.83379	8.53821	14.5074	AT3G08360	ncRNA [Source:NCBI gene (formerly Entrezgene);Acc:28719110]
AT1G05575	4.5667	0.0110232	0.996447	0	8.89251	15.2753	AT2G35555	protein_coding	28718328
AT1G04330	4.55984	0.0025662	0	0	1.04119	4.89612	15.179	5.80294	AT1G70270	transcription factor [Source:NCBI gene (formerly Entrezgene);Acc:843363]
AT1G04635	4.47891	7.48825e-09	6.22402	0	0	58.7534	40.7937	37.7191	NAC085	NAC domain containing protein 85 [Source:NCBI gene (formerly Entrezgene);Acc:831300]
AT1G04973	4.45879	0.0032986	0	0	1.04119	5.87534	4.74345	13.5402	WRKY59	WRKY DNA-binding protein 59 [Source:NCBI gene (formerly Entrezgene);Acc:816726]
AT1G06040	4.30229	3.58545e-06	1.99289	2.10068	44.4626	36.2788	TIF3C2	protein_coding	821858
AT1G06360	4.27378	1.29357e-07	42.8472	122.89	2076.9	1127.51	DFR	protein_coding	834291
AT1G05035	4.26926	0.000706723	1.03734	0	1.04119	7.83379	11.3843	20.3103	AT4G25330	SAWADEE protein [Source:NCBI gene (formerly Entrezgene);Acc:828636]
AT1G05160	4.2613	2.64427e-18	1.03734	5.92838	7.28831	90.0886	87.2795	96.7157	AT5G53230
AT1G06380	4.24212	0.022388	0	1.05034	9.88057	9.54705	BZIP49	protein_coding	824833
AT1G06980	4.18305	0.0264642	0.996447	0	11.8567	6.68293	AT5G55370	protein_coding	835630
AT1G05490	4.14089	1.67949e-46	52.9042	19.7613	28.112	674.685	606.213	492.283	CIPK20	CBL-interacting protein kinase 20 [Source:NCBI gene (formerly Entrezgene);Acc:834622]
AT1G05660	4.13213	1.78512e-21	2.07467	9.88064	17.7002	218.367	167.918	133.468	AT3G02480	Late embryosis abundant protein (LEA) family protein [Source:NCBI gene (formerly Entrezgene);Acc:821185]
AT1G05675	4.1245	6.60506e-11	57.0535	42.4867	121.819	2058.33	1120.4	680.878	DFR	dihydroflavonol 4-reductase [Source:NCBI gene (formerly Entrezgene);Acc:834291]
AT1G05730	4.09976	8.12659e-12	2.07467	3.95225	4.16475	80.2963	47.4345	47.3907	AT5G36960	uncharacterized protein [Source:NCBI gene (formerly Entrezgene);Acc:833666]
AT1G05840	4.03087	6.79352e-09	0	2.96419	4.16475	39.1689	35.1015	42.5549	AT4G20690	uncharacterized protein [Source:NCBI gene (formerly Entrezgene);Acc:827816]
AT1G06100	3.99789	0.00214785	0	0	2.08237	12.7299	13.2817	6.7701	CYP96A11	cytochrome P450, family 96, subfamily A, polypeptide 11 [Source:NCBI gene (formerly Entrezgene);Acc:830104]
AT1G06580	3.94431	0.000430723	0	0	4.16475	4.89612	26.5633	31.9162	AT2G37030	SAUR-like auxin-responsive protein family [Source:NCBI gene (formerly Entrezgene);Acc:818278]
AT1G07250	3.92299	0.000919978	0	3.15102	34.582	12.4112	AT2G37805	protein_coding	28718333
AT1G07040	3.87161	2.44346e-09	4.14935	1.97613	2.08237	44.0651	36.0502	39.6534	TIF3C2	eukaryotic translation initiation factor 3 subunit C2 [Source:NCBI gene (formerly Entrezgene);Acc:821858]
AT1G07050	3.81572	0.00395292	0	0	2.08237	9.79223	12.333	6.7701	AT4G33666	uncharacterized protein [Source:NCBI gene (formerly Entrezgene);Acc:829508]
AT1G07150	3.78906	0.00737325	0	1.97613	0	3.91689	6.64083	17.4088	AT1G44010	uncharacterized protein [Source:NCBI gene (formerly Entrezgene);Acc:841001]
AT1G07175	3.74979	4.51503e-25	8.2987	26.6777	43.7298	383.856	365.246	309.49	AT1G70985	hydroxyproline-rich glycoprotein family protein [Source:NCBI gene (formerly Entrezgene);Acc:843437]
AT1G07740	3.74761	1.96533e-11	5.97868	7.35239	90.9013	87.8328	AT5G53230	protein_coding	835404
AT1G07180	3.69312	0.000216297	3.11201	0.988064	0	16.6468	26.5633	9.67157	AT1G47915	F-box family protein [Source:NCBI gene (formerly Entrezgene);Acc:841209]
AT1G07450	3.66844	0.00767424	1.03734	0.988064	0	2.93767	13.2817	9.67157	HAC2	histone acetyltransferase of the CBP family 2 [Source:NCBI gene (formerly Entrezgene);Acc:843042]
AT1G08090	3.6673	0.0111093	0	2.10068	12.8447	13.3659	CYP96A11	protein_coding	830104
AT1G08390	3.65755	0.0491101	7.97158	3.15102	4.94029	135.568	AT1G58684	protein_coding	842237
AT1G07690	3.63132	1.61623e-21	4.14935	14.821	16.659	154.717	121.432	166.351	AT4G05380	P-loop nucleoside triphosphate hydrolase superfamily protein [Source:NCBI gene (formerly Entrezgene);Acc:825886]
AT1G07985	3.62072	6.37544e-16	5.18669	7.90451	7.28831	83.234	66.4083	101.551	AT2G42955	F-box/LRR protein [Source:NCBI gene (formerly Entrezgene);Acc:818897]
AT1G08580	3.60782	0.00716149	1.03734	0	1.04119	7.83379	12.333	4.83578	AT3G02242	root meristem growth factor-like protein [Source:NCBI gene (formerly Entrezgene);Acc:6240491]
AT1G08630	3.5631	0.00691842	0	0.988064	1.04119	7.83379	8.53821	7.73725	UNE9	Cytochrome P450 superfamily protein [Source:NCBI gene (formerly Entrezgene);Acc:820221]
AT1G08697	3.53492	0.00269547	0	0	3.12356	16.6468	12.333	6.7701	SESA2	seed storage albumin 2 [Source:NCBI gene (formerly Entrezgene);Acc:828823]
AT1G08810	3.5001	0.00915109	1.03734	0	1.04119	10.7715	5.69214	6.7701	NA
AT1G08900	3.47597	2.05396e-11	10.3734	7.90451	1.04119	77.3587	52.178	86.077	BBX16	B-box type zinc finger protein with CCT domain-containing protein [Source:NCBI gene (formerly Entrezgene);Acc:843723]
AT1G09180	3.41649	0.000195578	0	3.95225	1.04119	20.5637	12.333	21.2774	AT3G54520	uncharacterized protein [Source:NCBI gene (formerly Entrezgene);Acc:824617]
AT1G09420	3.4154	2.4453e-36	26.9041	44.1143	387.318	367.561	AT1G70985	protein_coding	843437
AT1G09480	3.38668	0.0229649	0.996447	1.05034	11.8567	9.54705	AT3G48640	protein_coding	824024
AT1G09190	3.38034	1.18763e-26	18.6721	8.89257	22.9061	170.385	171.713	180.858	AT1G32583	tapetum determinant protein [Source:NCBI gene (formerly Entrezgene);Acc:3766880]
AT1G09240	3.32918	3.14154e-54	65.3522	72.1286	102.036	898.927	845.283	661.535	AT3G06145	RING zinc finger protein [Source:NCBI gene (formerly Entrezgene);Acc:819788]
AT1G09910	3.30893	2.80372e-35	44.8401	52.5171	591.846	372.335	ELIP1	protein_coding	821855
AT1G09500	3.29951	0.000321183	5.18669	7.90451	3.12356	4.89612	134.714	20.3103	AT1G58684	Ribosomal protein S5 family protein [Source:NCBI gene (formerly Entrezgene);Acc:842222]
AT1G09520	3.29248	0.000649246	4.14935	0	1.04119	26.439	12.333	11.6059	AT3G30460	RING/U-box superfamily protein [Source:NCBI gene (formerly Entrezgene);Acc:822758]
AT1G09533	3.28233	0.00209622	0	2.96419	1.04119	14.6884	18.9738	5.80294	AT1G54950	uncharacterized protein [Source:NCBI gene (formerly Entrezgene);Acc:841935]
AT1G10370	3.22232	0.00306501	2.98934	19.9565	103.746	109.791	SULTR1;3	protein_coding	838820
AT1G10400	3.2208	1.37778e-05	4.98224	4.20137	52.367	33.4147	AT5G59390	protein_coding	836058
AT1G09680	3.18835	0.00880927	2.07467	0	1.04119	16.6468	6.64083	4.83578	AT5G03360	cysteine/histidine-rich C1 domain protein [Source:NCBI gene (formerly Entrezgene);Acc:831864]
AT1G09753	3.17751	1.68532e-13	15.5601	2.96419	19.7825	102.818	109.099	132.5	SULTR1;3	sulfate transporter 1;3 [Source:NCBI gene (formerly Entrezgene);Acc:838820]
AT1G09950	3.17314	6.54321e-08	6.22402	1.97613	4.16475	33.2936	39.845	37.7191	DOG1	delay of germination 1 [Source:NCBI gene (formerly Entrezgene);Acc:834623]
AT1G10550	3.16155	0.000151281	2.98934	4.20137	34.582	29.5958	AT2G47780	protein_coding	819390
AT1G10070	3.14733	0.00048945	1.03734	1.97613	2.08237	11.7507	20.8712	12.573	AT1G07175	alternative NAD(P)H dehydrogenase [Source:NCBI gene (formerly Entrezgene);Acc:6241425]
AT1G10270	3.12999	2.11541e-07	4.14935	2.96419	4.16475	34.2728	29.4094	34.8176	AT2G47780	Rubber elongation factor protein (REF) [Source:NCBI gene (formerly Entrezgene);Acc:819390]
AT1G10480	3.12817	6.09625e-21	13.4854	12.8448	15.6178	105.756	126.176	134.435	AT1G20400
AT1G10540	3.12281	0.000134711	5.18669	0	3.12356	34.2728	12.333	25.1461	AT2G37805	cysteine/histidine-rich C1 domain protein [Source:NCBI gene (formerly Entrezgene);Acc:28718333]
AT1G11210	3.09639	0.00530019	1.99289	2.10068	18.7731	16.23	AT3G61340	protein_coding	825306
AT1G10770	3.07937	6.13493e-08	4.14935	5.92838	3.12356	43.0858	33.2042	35.7848	ath-MIR156c	ath-MIR156c [Source:miRBase;Acc:MI0000180]
AT1G10960	3.06718	1.17868e-05	1.03734	1.97613	7.28831	34.2728	30.3581	21.2774	AT5G47170	uncharacterized protein [Source:NCBI gene (formerly Entrezgene);Acc:834763]
AT1G10990	3.05631	1.32475e-12	9.33603	10.8687	7.28831	87.1509	54.0754	88.0113	AT4G13680
AT1G11125	3.02863	0.0107796	0	0.988064	2.08237	6.85456	11.3843	6.7701	AT1G05867	ncRNA [Source:NCBI gene (formerly Entrezgene);Acc:28716391]
AT1G11362	3.0247	8.86245e-05	2.07467	3.95225	2.08237	11.7507	31.3068	23.2118	AT2G08950	ncRNA [Source:NCBI gene (formerly Entrezgene);Acc:28718055]
AT1G12630	3.0096	8.02412e-05	5.97868	3.15102	39.5223	34.3694	AT5G41765	protein_coding	834181
AT1G11730	3.00692	5.3222e-12	4.14935	9.88064	10.4119	66.5872	63.5623	66.7338	AT2G30540	Thioredoxin superfamily protein [Source:NCBI gene (formerly Entrezgene);Acc:817603]
AT1G12900	3.00613	2.19609e-136	280.002	269.938	2293.28	2126.13	CYP79F1	protein_coding	838211
AT1G11740	2.99952	2.01156e-106	171.161	161.054	188.455	1398.33	1414.5	1349.18	AT3G06570	Galactose oxidase/kelch repeat superfamily protein [Source:NCBI gene (formerly Entrezgene);Acc:819836]
AT1G12060	2.99661	3.24517e-30	29.0454	59.2838	36.4415	353.5	290.299	354.947	AT1G77200	Integrase-type DNA-binding superfamily protein [Source:NCBI gene (formerly Entrezgene);Acc:844056]
AT1G12270	2.98686	2.71257e-13	5.18669	27.6658	31.2356	168.426	152.739	187.628	AT1G75945	uncharacterized protein [Source:NCBI gene (formerly Entrezgene);Acc:28717429]
AT1G12780	2.97895	1.1554e-05	3.11201	5.92838	1.04119	27.4183	21.8199	30.949	AT3G53590	LRR receptor-like Serine/Threonine-kinase [Source:NCBI gene (formerly Entrezgene);Acc:824527]
AT1G12805	2.97465	2.83613e-22	58.0909	44.4629	52.0593	586.555	369.989	258.231	ELIP1	Chlorophyll A-B binding family protein [Source:NCBI gene (formerly Entrezgene);Acc:821855]
AT1G13160	2.94342	7.05257e-120	308.089	277.646	267.585	2272.78	2112.73	2178.04	CYP79F1	cytochrome p450 79f1 [Source:NCBI gene (formerly Entrezgene);Acc:838211]
AT1G13300	2.93683	1.62315e-07	5.18669	3.95225	15.6178	96.9431	49.3319	42.5549	AT5MAT	HXXXD-type acyl-transferase family protein [Source:NCBI gene (formerly Entrezgene);Acc:822623]
AT1G13510	2.93478	0.0223468	0	4.20137	4.94029	26.7317	AT2G37030	protein_coding	818278
AT1G13330	2.9347	8.93724e-05	54.9789	16.7971	72.8831	625.724	296.94	182.793	LDOX	leucoanthocyanidin dioxygenase [Source:NCBI gene (formerly Entrezgene);Acc:828387]
AT1G13570	2.91723	2.3882e-18	26.9041	25.2082	215.396	178.53	CDF1	protein_coding	836364
AT1G13430	2.91398	0.00625109	4.14935	0	1.04119	23.5014	8.53821	6.7701	AT1G07690	uncharacterized protein [Source:NCBI gene (formerly Entrezgene);Acc:837282]
AT1G13590	2.88751	1.60717e-06	2.07467	3.95225	7.28831	27.4183	32.2555	38.6863	DUF4
AT1G13600	2.88466	2.59999e-27	38.3815	63.2361	90.5832	509.196	502.806	407.173	AT4G04745	uncharacterized protein [Source:NCBI gene (formerly Entrezgene);Acc:825810]
AT1G13609	2.88054	0.00854301	1.03734	2.96419	0	5.87534	10.4356	13.5402	AT5G22530	uncharacterized protein [Source:NCBI gene (formerly Entrezgene);Acc:832314]
AT1G13650	2.86523	0.00973505	3.11201	0.988064	0	8.81301	15.179	5.80294	AT2G35555	serpin [Source:NCBI gene (formerly Entrezgene);Acc:28718328]
AT1G13930	2.85349	1.87559e-25	281.118	240.099	170.755	2306.07	1631.75	1063.87	LHCB2.3	photosystem II light harvesting complex protein 2.3 [Source:NCBI gene (formerly Entrezgene);Acc:822391]
AT1G13990	2.84767	0.0383253	0	0	3.12356	5.87534	2.84607	13.5402	AT3G51171	F-box and associated interaction domains-containing protein [Source:NCBI gene (formerly Entrezgene);Acc:3769705]
AT1G14060	2.84602	3.34013e-12	7.26136	24.7016	10.4119	96.9431	118.586	90.9127	AT1G52342	uncharacterized protein [Source:NCBI gene (formerly Entrezgene);Acc:28717346]
AT1G14540	2.8136	6.86938e-10	12.9538	14.7048	98.8057	95.4705	AT1G21140	protein_coding	838710
AT1G14250	2.79648	0.00601807	2.07467	0.988064	2.08237	12.7299	18.9738	3.86863	AT1G14550	Peroxidase superfamily protein [Source:NCBI gene (formerly Entrezgene);Acc:838017]
AT1G14280	2.78904	0.00110068	2.07467	0.988064	3.12356	15.6676	12.333	14.5074	BARS1	baruol synthase 1 [Source:NCBI gene (formerly Entrezgene);Acc:827203]
AT1G15100	2.7714	6.00827e-36	62.7762	66.1715	449.566	430.572	AT5G60250	protein_coding	836147
AT1G14550	2.7664	4.73503e-16	47.7175	21.7374	21.8649	242.847	227.686	149.909	AT5G06980	uncharacterized protein [Source:NCBI gene (formerly Entrezgene);Acc:830589]
AT1G14680	2.75409	0.000161951	5.18669	0	5.20593	19.5845	23.7173	26.1132	AT3G27630	cyclin-dependent kinase inhibitor SMR3-like protein [Source:NCBI gene (formerly Entrezgene);Acc:822385]
AT1G15250	2.75359	2.79752e-15	23.9147	25.2082	165.994	165.164	AT5G48490	protein_coding	834905
AT1G14880	2.7497	5.78976e-28	57.0535	95.8422	95.7892	683.498	559.727	430.385	AT2G34620	Mitochondrial transcription termination factor family protein [Source:NCBI gene (formerly Entrezgene);Acc:818027]
AT1G15760	2.72657	0.0226434	1.99289	2.10068	9.88057	17.1847	ath-MIR164b	miRNA	3770673
AT1G14890	2.71997	8.0837e-21	50.8295	46.439	30.1944	375.043	237.173	228.249	UP6	uncharacterized protein [Source:NCBI gene (formerly Entrezgene);Acc:838244]
AT1G15150	2.71721	2.44915e-23	34.2321	44.4629	27.0709	282.016	193.533	221.479	AT1G15830	uncharacterized protein [Source:NCBI gene (formerly Entrezgene);Acc:838153]
AT1G15260	2.71291	0.0132623	6.22402	0	0	8.81301	10.4356	21.2774	AT5G54560
AT1G16150	2.69622	7.16732e-43	96.6554	96.6314	689.664	563.276	AT2G34620	protein_coding	818027
AT1G15370	2.69282	4.01698e-08	3.11201	9.88064	10.4119	52.8781	40.7937	58.0294	GLR2.3	glutamate receptor 2.3 [Source:NCBI gene (formerly Entrezgene);Acc:817007]
AT1G16310	2.68555	0.0258338	1.99289	2.10068	16.797	9.54705	AT3G56500	protein_coding	824817
AT1G15550	2.684	2.09142e-23	24.8961	49.4032	37.4827	225.221	275.12	219.545	AT1G49990	F-box family protein [Source:NCBI gene (formerly Entrezgene);Acc:841423]
AT1G15830	2.68177	0.0152548	0	2.96419	1.04119	8.81301	10.4356	6.7701	AT5G07310	Integrase-type DNA-binding superfamily protein [Source:NCBI gene (formerly Entrezgene);Acc:830622]
AT1G15870	2.67929	0.0135287	2.07467	1.97613	0	9.79223	6.64083	9.67157	AT3G58380	TRAF-like family protein [Source:NCBI gene (formerly Entrezgene);Acc:825007]
AT1G16060	2.67493	7.48643e-23	24.8961	23.7135	24.9885	164.51	164.123	141.205	AT5G48490	Bifunctional inhibitor/lipid-transfer protein/seed storage 2S albumin superfamily protein [Source:NCBI gene (formerly Entrezgene);Acc:834905]
AT1G16445	2.66786	3.33883e-18	33.8792	40.9633	275.668	199.533	NRT2:1	protein_coding	837327
AT1G16370	2.66143	1.0713e-29	70.5389	107.699	113.489	745.189	616.649	484.546	FADA	fatty acid desaturase A [Source:NCBI gene (formerly Entrezgene);Acc:828811]
AT1G16390	2.65909	0.000252316	6.22402	1.97613	2.08237	18.6052	16.1277	29.9819	AT3G61340	F-box and associated interaction domains-containing protein [Source:NCBI gene (formerly Entrezgene);Acc:825306]
AT1G16410	2.65281	2.84933e-16	28.0081	26.6777	24.9885	213.471	177.405	110.256	CDF1	cycling DOF factor 1 [Source:NCBI gene (formerly Entrezgene);Acc:836364]
AT1G16650	2.64113	1.10734e-09	4.14935	22.7255	21.8649	105.756	111.945	87.0441	AT5G03285	ncRNA [Source:NCBI gene (formerly Entrezgene);Acc:6241161]
AT1G16730	2.62797	5.22707e-13	20.7467	16.7971	21.8649	119.465	166.021	81.2412	LEA3	Late embryosis abundant 3 (LEA3) family protein [Source:NCBI gene (formerly Entrezgene);Acc:839304]
AT1G16905	2.62515	3.49824e-17	26.9708	24.7016	28.112	190.949	187.841	113.157	AT3G21670	Major facilitator superfamily protein [Source:NCBI gene (formerly Entrezgene);Acc:821721]
AT1G17100	2.62122	7.91513e-05	3.11201	8.89257	1.04119	28.3975	26.5633	26.1132	AT3G51750	uncharacterized protein [Source:NCBI gene (formerly Entrezgene);Acc:824338]
AT1G17050	2.6212	1.43925e-44	108.613	114.487	751.911	620.558	FADA	protein_coding	828811
AT1G17180	2.61483	4.58704e-39	84.0243	122.52	109.325	552.282	647.007	736.973	AT2G41730	calcium-binding site protein [Source:NCBI gene (formerly Entrezgene);Acc:818772]
AT1G17300	2.61133	4.67342e-35	1510.36	1441.58	1351.46	11890.7	8023.08	6383.23	LHCB2.2	photosystem II light harvesting complex protein 2.2 [Source:NCBI gene (formerly Entrezgene);Acc:815055]
AT1G18300	2.58918	4.23378e-12	29.8934	19.9565	172.91	127.93	chr31	protein_coding	837051
AT1G18570	2.58431	0.0133754	3.98579	2.10068	9.88057	26.7317	PP2-A2	protein_coding	827729
AT1G17960	2.55755	0.000436668	2.07467	2.96419	7.28831	14.6884	18.0251	39.6534	AT1G51480	disease resistance protein (CC-NBS-LRR class) family protein [Source:NCBI gene (formerly Entrezgene);Acc:841573]
AT1G18860	2.54967	0.00219504	2.07467	0.988064	5.20593	13.7091	23.7173	10.6387	AT4G33905	Peroxisomal membrane 22 kDa (Mpv17/PMP22) family protein [Source:NCBI gene (formerly Entrezgene);Acc:829534]
AT1G19020	2.53052	0.000461429	19.9289	56.7184	262.823	179.484	GSTF12	protein_coding	831586
AT1G19250	2.52203	1.205e-18	49.8224	37.8123	227.253	276.864	AT1G49990	protein_coding	841423
AT1G18970	2.51969	0.029185	1.03734	2.96419	0	10.7715	4.74345	7.73725	AT5G48130	Phototropic-responsive NPH3 family protein [Source:NCBI gene (formerly Entrezgene);Acc:834865]
AT1G19380	2.51698	0.0351862	1.03734	2.96419	0	4.89612	4.74345	13.5402	AT2G03130	Ribosomal protein L12/ ATP-dependent Clp protease adaptor protein ClpS family protein [Source:NCBI gene (formerly Entrezgene);Acc:814842]
AT1G19530	2.50682	1.59598e-05	63.2776	255.908	256.132	1087.92	1120.4	1061.94	AT5G26270	uncharacterized protein [Source:NCBI gene (formerly Entrezgene);Acc:832696]
AT1G19540	2.50181	3.85149e-90	299.79	332.977	308.191	1706.79	1778.79	1845.34	EID1	F-box family protein [Source:NCBI gene (formerly Entrezgene);Acc:828008]
AT1G19330	2.49754	0.0458265	0.996447	3.15102	9.88057	13.3659	PAP1	protein_coding	842120
AT1G19660	2.4957	6.93612e-09	5.18669	11.8568	13.5354	58.7534	59.7675	54.1608	AT3G07150	amino acid-ligase [Source:NCBI gene (formerly Entrezgene);Acc:819901]
AT1G20130	2.47939	6.45321e-08	12.448	19.7613	48.9358	225.221	123.33	103.486	scpl10	serine carboxypeptidase-like 10 [Source:NCBI gene (formerly Entrezgene);Acc:816831]
AT1G20270	2.46525	0.00176441	4.14935	0.988064	3.12356	13.7091	16.1277	15.4745	AT1G24420	HXXXD-type acyl-transferase family protein [Source:NCBI gene (formerly Entrezgene);Acc:839058]
AT1G20400	2.46064	0.0130979	0	2.96419	3.12356	8.81301	18.0251	6.7701	AT1G69570	Dof-type zinc finger DNA-binding family protein [Source:NCBI gene (formerly Entrezgene);Acc:843293]
AT1G21100	2.45591	1.97975e-23	37.3441	69.1644	74.9654	315.31	341.529	339.472	AT4G26960	uncharacterized protein [Source:NCBI gene (formerly Entrezgene);Acc:828803]
AT1G21140	2.44999	0.0330673	4.14935	0.988064	0	13.7091	11.3843	2.90147	AT4G33355	Bifunctional inhibitor/lipid-transfer protein/seed storage 2S albumin superfamily protein [Source:NCBI gene (formerly Entrezgene);Acc:829472]
AT1G20120	2.44072	4.61793e-89	335.803	310.901	1722.18	1790.07	EID1	protein_coding	828008
AT1G21210	2.43938	8.2994e-27	132.779	271.717	211.361	1178.99	1084.35	1079.35	AT2G36430	transmembrane protein, putative (DUF247) [Source:NCBI gene (formerly Entrezgene);Acc:818217]
AT1G20370	2.4252	0.000711155	4.98224	8.40273	28.6537	42.9617	AT5G57567	protein_coding	5008311
AT1G21400	2.41773	4.39591e-76	1136.92	1095.76	1323.35	6925.07	6095.34	5978.96	AT4G23680	Polyketide cyclase/dehydrase and lipid transport superfamily protein [Source:NCBI gene (formerly Entrezgene);Acc:828468]
AT1G20870	2.41278	0.00174917	3.98579	7.35239	27.6656	32.46	DUF4	protein_coding	819297
AT1G21540	2.41008	0.000147365	5.18669	7.90451	2.08237	21.5429	21.8199	37.7191	RGTA2	RAB geranylgeranyl transferase alpha subunit 2 [Source:NCBI gene (formerly Entrezgene);Acc:834187]
AT1G21360	2.39294	0.039563	0.996447	4.20137	9.88057	17.1847	GSTU21	protein_coding	844172
AT1G22150	2.37461	2.84893e-16	80.9123	95.8422	134.313	756.94	495.216	360.749	AT3G56290	potassium transporter [Source:NCBI gene (formerly Entrezgene);Acc:824796]
AT1G22410	2.37437	0.0307903	2.07467	0.988064	1.04119	5.87534	6.64083	8.70441	AT2G05812	ncRNA [Source:NCBI gene (formerly Entrezgene);Acc:28717675]
AT1G22110	2.37418	0.00576842	5.97868	3.15102	21.7373	25.777	AT1G53233	lncRNA	5007797
AT1G22270	2.37337	1.03557e-06	7.97158	30.4599	92.8774	105.018	CXE13	protein_coding	824031
AT1G22890	2.36778	0.0351362	0	0.988064	5.20593	14.6884	14.2304	2.90147	AT5G50140	Ankyrin repeat family protein [Source:NCBI gene (formerly Entrezgene);Acc:835079]
AT1G22490	2.36765	2.29184e-07	14.9467	17.8558	88.9251	80.1952	UGT76E2	protein_coding	836078
AT1G22640	2.35869	0.0380178	5.97868	0	13.8328	17.1847	ath-MIR403	miRNA	#VALUE!
AT1G23160	2.35183	1.54978e-11	22.8214	17.7851	13.5354	110.652	76.8439	88.9784	HOS3-1	GNS1/SUR4 membrane protein family [Source:NCBI gene (formerly Entrezgene);Acc:829836]
AT1G24290	2.3486	4.24416e-15	38.3815	29.6419	19.7825	171.364	127.125	148.942	chr31	chromatin remodeling 31 [Source:NCBI gene (formerly Entrezgene);Acc:837051]
AT1G22770	2.34374	0.00143861	19.9289	49.3661	227.253	124.112	scpl10	protein_coding	816831
AT1G24420	2.34208	0.0225077	3.11201	0.988064	1.04119	5.87534	12.333	7.73725	AT1G07985	uncharacterized protein [Source:NCBI gene (formerly Entrezgene);Acc:2745747]
AT1G24575	2.34131	0.0235743	2.07467	0.988064	2.08237	3.91689	11.3843	10.6387	AT3G60650	uncharacterized protein [Source:NCBI gene (formerly Entrezgene);Acc:825236]
AT1G25422	2.33939	4.0024e-23	61.2029	47.427	54.1417	240.889	248.557	333.669	PMZ	zinc finger (AN1-like) family protein [Source:NCBI gene (formerly Entrezgene);Acc:822447]
AT1G26200	2.33612	0.0165997	0	2.96419	3.12356	11.7507	12.333	6.7701	AT1G54020	GDSL-like Lipase/Acylhydrolase superfamily protein [Source:NCBI gene (formerly Entrezgene);Acc:841840]
AT1G26208	2.33591	2.45201e-82	941.902	775.63	816.29	4211.64	4252.03	4327.06	AT4G17620	glycine-rich protein [Source:NCBI gene (formerly Entrezgene);Acc:827482]
AT1G26360	2.33306	1.90549e-15	24.8961	58.2957	60.3888	265.37	227.686	231.15	AT5G16200	50S ribosomal protein-like protein [Source:NCBI gene (formerly Entrezgene);Acc:831478]
AT1G26761	2.33142	0.00328574	5.18669	2.96419	1.04119	10.7715	15.179	20.3103	MYB42	myb domain protein 42 [Source:NCBI gene (formerly Entrezgene);Acc:826844]
AT1G27020	2.3254	4.97121e-18	131.742	62.248	65.5948	445.547	427.859	426.516	AT5G60250	zinc finger (C3HC4-type RING finger) family protein [Source:NCBI gene (formerly Entrezgene);Acc:836147]
AT1G27565	2.32273	0.00116506	4.14935	4.94032	2.08237	26.439	16.1277	13.5402	AT1G15150	MATE efflux family protein [Source:NCBI gene (formerly Entrezgene);Acc:838080]
AT1G27950	2.31059	0.00443126	4.14935	1.97613	2.08237	16.6468	9.4869	14.5074	AT3G56500	serine-rich protein-like protein [Source:NCBI gene (formerly Entrezgene);Acc:824817]
AT1G28330	2.30205	0.0227552	1.03734	3.95225	1.04119	16.6468	8.53821	4.83578	AT4G08868	uncharacterized protein [Source:NCBI gene (formerly Entrezgene);Acc:3770198]
AT1G28370	2.30078	0.00330382	0	12.8448	5.20593	14.6884	34.1529	40.6206	AGP40	arabinogalactan protein 40 [Source:NCBI gene (formerly Entrezgene);Acc:821635]
AT1G29270	2.29265	2.47362e-51	461.615	642.241	571.611	2790.79	2865.05	2555.23	AT1G52100	Mannose-binding lectin superfamily protein [Source:NCBI gene (formerly Entrezgene);Acc:841640]
AT1G29395	2.28991	1.07642e-23	67.4269	99.7944	123.901	526.822	478.14	418.779	AT1G50732	uncharacterized protein [Source:NCBI gene (formerly Entrezgene);Acc:10723115]
AT1G23090	2.28762	1.36329e-36	123.559	168.055	741.043	680.704	ETP2	protein_coding	821424
AT1G29510	2.27197	0.0259461	1.03734	0.988064	4.16475	4.89612	17.0764	7.73725	AT2G22590	UDP-Glycosyltransferase superfamily protein [Source:NCBI gene (formerly Entrezgene);Acc:816790]
AT1G23740	2.27061	5.44327e-41	139.503	149.148	687.688	704.572	AT3G15357	protein_coding	820774
AT1G23965	2.26941	0.0111371	1.99289	7.35239	24.7014	20.0488	ALD1	protein_coding	815864
AT1G29720	2.26687	3.21661e-08	30.0828	7.90451	30.1944	92.047	104.356	130.566	CXE13	carboxyesterase 13 [Source:NCBI gene (formerly Entrezgene);Acc:824031]
AT1G29920	2.26327	0.000617965	3.11201	6.91644	5.20593	16.6468	18.0251	38.6863	NA
AT1G30040	2.26314	2.691e-36	2270.73	1974.15	2698.76	13388.9	10851.1	9090.31	TT4	Chalcone and stilbene synthase family protein [Source:NCBI gene (formerly Entrezgene);Acc:831241]
AT1G24580	2.23888	0.000145877	6.97513	14.7048	48.4148	53.4635	AT4G03292	protein_coding	827992
AT1G30170	2.23644	0.00919306	1.03734	2.96419	4.16475	6.85456	15.179	16.4417	AT5G49305	importin subunit alpha [Source:NCBI gene (formerly Entrezgene);Acc:28721258]
AT1G31173	2.23099	0.00604742	6.22402	0.988064	2.08237	14.6884	17.0764	11.6059	IMPA-7	importin alpha isoform 7 [Source:NCBI gene (formerly Entrezgene);Acc:819741]
AT1G31350	2.23096	0.0114717	1.03734	0.988064	6.24712	14.6884	14.2304	9.67157	AT5G48050	Copia-like polyprotein/retrotransposon [Source:NCBI gene (formerly Entrezgene);Acc:834857]
AT1G31690	2.22352	3.39155e-12	21.7841	18.7732	35.4003	125.341	129.022	99.6171	AT5G06790	cotton fiber protein [Source:NCBI gene (formerly Entrezgene);Acc:830569]
AT1G27060	2.21817	1.01495e-98	647.691	576.637	2815.96	2883.21	AT1G52100	protein_coding	841640
AT1G31820	2.2077	2.6519e-16	2634.84	1591.77	1393.11	11668.4	8149.25	6141.45	LHCB2.1	photosystem II light harvesting complex protein 2.1 [Source:NCBI gene (formerly Entrezgene);Acc:815058]
AT1G31835	2.20722	3.24031e-10	26.9708	86.9496	95.7892	284.954	339.631	344.308	MYBL2	MYB-like 2 [Source:NCBI gene (formerly Entrezgene);Acc:843443]
AT1G27730	2.2049	0.000110994	7.97158	15.7551	61.2595	47.7352	TT8	protein_coding	826571
AT1G32510	2.20391	6.37325e-05	7.26136	4.94032	8.32949	28.3975	42.6911	23.2118	AT5G57567	GCK domain protein [Source:NCBI gene (formerly Entrezgene);Acc:5008311]
AT1G32520	2.20005	0.00230791	4.14935	1.97613	10.4119	42.1066	14.2304	19.3431	AT3G60270	Cupredoxin superfamily protein [Source:NCBI gene (formerly Entrezgene);Acc:825198]
AT1G32580	2.19576	0.00405055	0	3.95225	10.4119	24.4806	18.9738	22.2446	AT1G26250	Proline-rich extensin-like family protein [Source:NCBI gene (formerly Entrezgene);Acc:839166]
AT1G32583	2.1934	0.0229497	2.07467	2.96419	2.08237	2.93767	16.1277	13.5402	AT5G45570	Ulp1 protease family protein [Source:NCBI gene (formerly Entrezgene);Acc:834593]
AT1G32730	2.19208	3.36553e-08	9.33603	17.7851	16.659	62.6703	82.5361	55.1279	bZIP58	basic leucine-zipper 58 [Source:NCBI gene (formerly Entrezgene);Acc:837921]
AT1G28560	2.18753	7.10539e-21	69.7513	75.6246	318.154	343.694	AT4G26960	protein_coding	828803
AT1G33030	2.18488	1.04644e-19	58.0909	66.2003	37.4827	231.097	261.839	243.724	AT1G14680	early endosome antigen [Source:NCBI gene (formerly Entrezgene);Acc:838030]
AT1G33050	2.17968	0.0281281	2.07467	0	4.16475	9.79223	8.53821	9.67157	AOX1B	alternative oxidase 1B [Source:NCBI gene (formerly Entrezgene);Acc:821805]
AT1G33055	2.17913	0.00859182	1.03734	4.94032	3.12356	15.6676	18.0251	7.73725	AT5G09385	ncRNA [Source:NCBI gene (formerly Entrezgene);Acc:28721095]
AT1G33810	2.17822	3.55538e-08	8.2987	20.7493	22.9061	68.5456	72.1005	94.7814	AT1G44830	Integrase-type DNA-binding superfamily protein [Source:NCBI gene (formerly Entrezgene);Acc:841047]
AT1G34050	2.16724	0.00627888	7.26136	3.95225	1.04119	12.7299	11.3843	30.949	AT5G39770	Restriction endonuclease, type II-like superfamily protein [Source:NCBI gene (formerly Entrezgene);Acc:833973]
AT1G34460	2.15664	0.0318965	9.33603	5.92838	0	52.8781	9.4869	5.80294	AT2G37870	Bifunctional inhibitor/lipid-transfer protein/seed storage 2S albumin superfamily protein [Source:NCBI gene (formerly Entrezgene);Acc:818363]
AT1G30370	2.15418	0.0199006	6.97513	2.10068	15.8089	24.8223	AT3G17130	protein_coding	820970
AT1G30530	2.1539	1.16402e-28	113.595	135.494	601.727	505.993	PAD3	protein_coding	822298
AT1G35230	2.15341	0.0363286	0	3.95225	2.08237	8.81301	5.69214	12.573	AT2G13430	uncharacterized protein [Source:NCBI gene (formerly Entrezgene);Acc:815829]
AT1G35516	2.15247	1.89165e-13	25.9334	64.2241	44.771	201.72	195.43	204.07	AT2G42975	myosin-G heavy chain-like protein [Source:NCBI gene (formerly Entrezgene);Acc:818899]
AT1G31320	2.14676	1.74289e-12	36.8686	50.4164	203.54	182.349	AT5G40590	protein_coding	834057
AT1G35625	2.14507	3.25416e-08	34.2321	12.8448	14.5766	97.9223	94.869	79.3069	AT1G21140	Vacuolar iron transporter (VIT) family protein [Source:NCBI gene (formerly Entrezgene);Acc:838710]
AT1G31550	2.14184	0.000341493	17.9361	7.35239	37.5462	74.467	AT3G59068	lncRNA	28719415
AT1G36180	2.14132	0.0317605	2.07467	5.92838	0	13.7091	17.0764	4.83578	ath-MIR403	ath-MIR403 [Source:miRBase;Acc:MI0001072]
AT1G36940	2.13866	0.0210162	2.07467	1.97613	2.08237	7.83379	9.4869	9.67157	SNAP29	synaptosomal-associated protein SNAP25-like 29 [Source:NCBI gene (formerly Entrezgene);Acc:830681]
AT1G37150	2.13751	2.68851e-10	30.0828	18.7732	35.4003	114.569	94.869	160.548	AT5G25230	Ribosomal protein S5/Elongation factor G/III/V family protein [Source:NCBI gene (formerly Entrezgene);Acc:832594]
AT1G42550	2.13174	0.00877219	0	8.89257	3.12356	20.5637	16.1277	16.4417	RTFL15	ROTUNDIFOLIA like 15 [Source:NCBI gene (formerly Entrezgene);Acc:5007840]
AT1G43800	2.12222	4.57043e-13	39.4188	52.3674	22.9061	164.51	179.302	156.679	AT1G71740	nucleolar protein [Source:NCBI gene (formerly Entrezgene);Acc:843504]
AT1G44000	2.11385	9.94722e-29	198.131	122.52	166.59	734.418	676.416	696.353	ETP2	EIN2 targeting protein2 [Source:NCBI gene (formerly Entrezgene);Acc:821424]
AT1G32540	2.11094	3.70503e-13	55.8011	43.064	194.647	232.948	UGT76D1	protein_coding	817189
AT1G44050	2.10539	1.33656e-27	82.987	77.069	96.8304	328.04	404.142	372.355	AT2G40240	Tetratricopeptide repeat (TPR)-like superfamily protein [Source:NCBI gene (formerly Entrezgene);Acc:818616]
AT1G32970	2.10484	0.0100261	3.98579	7.35239	25.6895	22.9129	NA	nontranslating_CDS	NA
AT1G44446	2.10453	8.27164e-06	7.26136	12.8448	9.37068	31.3352	52.178	43.5221	AT2G21220	SAUR-like auxin-responsive protein family [Source:NCBI gene (formerly Entrezgene);Acc:816659]
AT1G44830	2.10399	0.012076	4.14935	0.988064	8.32949	5.87534	28.4607	23.2118	AT2G31480	uncharacterized protein [Source:NCBI gene (formerly Entrezgene);Acc:817706]
AT1G45233	2.10367	0.0216641	0	1.97613	12.4942	33.2936	16.1277	12.573	AT3G22100	basic helix-loop-helix (bHLH) DNA-binding superfamily protein [Source:NCBI gene (formerly Entrezgene);Acc:821772]
AT1G33040	2.10036	4.43885e-10	44.8401	28.3592	159.077	155.617	AT4G06195	lncRNA	28719749
AT1G45616	2.08894	8.9726e-09	68.4642	27.6658	73.9243	336.853	214.404	171.187	ELIP2	Chlorophyll A-B binding family protein [Source:NCBI gene (formerly Entrezgene);Acc:827119]
AT1G46554	2.08861	9.99606e-13	25.9334	27.6658	34.3592	150.8	109.099	114.124	AT2G29170	NAD(P)-binding Rossmann-fold superfamily protein [Source:NCBI gene (formerly Entrezgene);Acc:817466]
AT1G47265	2.08729	0.0044431	3.11201	2.96419	4.16475	16.6468	13.2817	13.5402	AT3G61090	Putative endonuclease or glycosyl hydrolase [Source:NCBI gene (formerly Entrezgene);Acc:825281]
AT1G33612	2.08679	0.0155102	3.98579	6.30205	17.785	25.777	AT1G51670	protein_coding	841592
AT1G47395	2.08677	0.000537346	2.07467	5.92838	10.4119	25.4598	24.666	28.0475	AT1G49610	F-box family protein [Source:NCBI gene (formerly Entrezgene);Acc:841385]
AT1G47915	2.08121	1.10371e-06	17.6347	6.91644	14.5766	47.982	53.1267	63.8323	AT4G03292	Polynucleotidyl transferase, ribonuclease H-like superfamily protein [Source:NCBI gene (formerly Entrezgene);Acc:827992]
AT1G47920	2.08049	0.00139602	7.26136	14.821	2.08237	51.8988	18.9738	31.9162	AT2G18720	Translation elongation factor EF1A/initiation factor IF2gamma family protein [Source:NCBI gene (formerly Entrezgene);Acc:816387]
AT1G47960	2.07861	2.91627e-29	190.87	235.159	189.496	711.895	878.487	1010.68	AT3G23880	F-box and associated interaction domains-containing protein [Source:NCBI gene (formerly Entrezgene);Acc:821971]
AT1G48100	2.07749	0.0114172	3.11201	4.94032	1.04119	10.7715	10.4356	17.4088	AT5G09735	ncRNA [Source:NCBI gene (formerly Entrezgene);Acc:28721125]
AT1G48300	2.07198	2.50973e-18	91.2857	111.651	94.748	517.03	434.5	300.786	AT4G15620	Uncharacterized protein family (UPF0497) [Source:NCBI gene (formerly Entrezgene);Acc:827239]
AT1G34510	2.071	8.2608e-08	24.9112	27.3089	103.746	115.519	AT4G35685	protein_coding	829720
AT1G35310	2.06796	0.00105083	6.97513	13.6544	34.582	51.5541	AT3G12320	protein_coding	820411
AT1G49032	2.05942	8.89435e-05	13.4854	5.92838	5.20593	40.1482	29.4094	32.8833	AT4G40020	Myosin heavy chain-related protein [Source:NCBI gene (formerly Entrezgene);Acc:830163]
AT1G49610	2.05339	2.39064e-06	17.6347	10.8687	7.28831	44.0651	52.178	52.2265	AT5G52940
AT1G49660	2.05285	0.00127325	5.18669	2.96419	7.28831	24.4806	15.179	24.1789	AT5G03010	Galactose oxidase/kelch repeat superfamily protein [Source:NCBI gene (formerly Entrezgene);Acc:831473]
AT1G49920	2.05191	0.0150208	1.03734	3.95225	3.12356	12.7299	11.3843	9.67157	AT4G35660	selection/upkeep of intraepithelial T-cells protein, putative (DUF241) [Source:NCBI gene (formerly Entrezgene);Acc:829718]
AT1G49990	2.04465	1.95368e-18	62.2402	55.3316	42.6887	192.907	231.48	236.953	UGT76D1	UDP-glucosyl transferase 76D1 [Source:NCBI gene (formerly Entrezgene);Acc:817189]
AT1G50190	2.0442	1.88843e-48	342.321	332.977	293.615	1456.11	1290.22	1250.53	AT2G33855	uncharacterized protein [Source:NCBI gene (formerly Entrezgene);Acc:817955]
AT1G50290	2.03593	2.55732e-06	13.4854	18.7732	9.37068	67.5664	38.8963	64.7995	ERF10	ERF domain protein 10 [Source:NCBI gene (formerly Entrezgene);Acc:839173]
AT1G50732	2.03353	8.39682e-15	1749.99	4021.42	4008.57	13149	13826.2	13065.3	SLD1	Fatty acid/sphingolipid desaturase [Source:NCBI gene (formerly Entrezgene);Acc:825331]
AT1G50745	2.02979	9.89112e-13	32.1575	24.7016	27.0709	102.818	114.792	124.763	AT4G35685	DNA-directed RNA polymerase III subunit [Source:NCBI gene (formerly Entrezgene);Acc:829720]
AT1G51090	2.02839	0.000182297	9.33603	5.92838	6.24712	25.4598	37.9476	24.1789	AT1G50190	Cysteine/Histidine-rich C1 domain family protein [Source:NCBI gene (formerly Entrezgene);Acc:3767425]
AT1G44740	2.02729	9.30914e-33	262.066	218.471	840.837	1118.91	ASG8	protein_coding	818642
AT1G51360	2.02727	9.24509e-31	212.654	259.861	216.567	833.319	1111.87	864.638	ASG8	uncharacterized protein [Source:NCBI gene (formerly Entrezgene);Acc:818642]
AT1G51670	2.02102	1.13678e-05	8.2987	12.8448	11.4531	58.7534	34.1529	39.6534	AT3G12955	SAUR-like auxin-responsive protein family [Source:NCBI gene (formerly Entrezgene);Acc:820481]
AT1G46768	2.01468	4.92834e-39	309.895	409.633	1289.41	1615.36	AT5G55620	protein_coding	835656
AT1G47130	2.00521	3.87034e-36	185.339	180.659	742.031	727.485	AT5G49560	protein_coding	835018
AT1G47200	2.00401	1.2768e-11	66.762	58.8191	188.719	315.053	CYP81D11	protein_coding	822506
AT1G52030	2.00085	0.004376	5.18669	2.96419	4.16475	11.7507	16.1277	21.2774	AT1G53635	uncharacterized protein [Source:NCBI gene (formerly Entrezgene);Acc:5007799]
AT1G52100	1.99832	1.96796e-45	196.057	183.78	179.084	735.397	722.902	774.693	AT5G49560	Putative methyltransferase family protein [Source:NCBI gene (formerly Entrezgene);Acc:835018]
AT1G52342	1.98851	0.0169724	3.11201	0.988064	5.20593	15.6676	12.333	8.70441	AT1G52990	thioredoxin family protein [Source:NCBI gene (formerly Entrezgene);Acc:841732]
AT1G52410	1.98799	0.0160305	5.18669	1.97613	2.08237	9.79223	17.0764	9.67157	ath-MIR164b	ath-MIR164b [Source:miRBase;Acc:MI0000198]
AT1G52710	1.97882	6.2067e-14	66.3896	52.3674	95.7892	329.998	290.299	224.38	AT5G62210	Embryo-specific protein 3, (ATS3) [Source:NCBI gene (formerly Entrezgene);Acc:836342]
AT1G52990	1.97162	1.50569e-24	251.036	157.102	177.002	798.067	721.005	774.693	AT3G53650	Histone superfamily protein [Source:NCBI gene (formerly Entrezgene);Acc:28719403]
AT1G53130	1.97002	3.89188e-33	139.003	140.305	119.736	532.698	480.986	550.312	AT4G39550	Galactose oxidase/kelch repeat superfamily protein [Source:NCBI gene (formerly Entrezgene);Acc:830109]
AT1G53233	1.96293	3.96305e-25	154.563	112.639	134.313	596.347	502.806	465.202	PAD3	Cytochrome P450 superfamily protein [Source:NCBI gene (formerly Entrezgene);Acc:822298]
AT1G53490	1.96062	0.0362993	0	2.96419	6.24712	18.6052	8.53821	8.70441	AT4G00890	proline-rich family protein [Source:NCBI gene (formerly Entrezgene);Acc:826266]
AT1G48690	1.96022	9.51894e-25	141.496	120.789	537.503	484.035	AT4G39550	protein_coding	830109
AT1G48745	1.9569	0.0497145	1.99289	6.30205	14.8209	17.1847	AT3G33528	protein_coding	5008053
AT1G48930	1.95666	0.0296488	2.98934	7.35239	24.7014	15.2753	AT5G03010	protein_coding	831473
AT1G53540	1.95514	2.05212e-05	7.26136	12.8448	11.4531	37.2105	35.1015	50.2922	AT3G20978	ncRNA [Source:NCBI gene (formerly Entrezgene);Acc:5008016]
AT1G53560	1.95493	4.37602e-12	50.8295	66.2003	58.3065	187.032	313.068	179.891	CYP81D11	Cytochrome P450 superfamily protein [Source:NCBI gene (formerly Entrezgene);Acc:822506]
AT1G49570	1.94656	4.84086e-16	68.7549	86.128	299.381	296.913	AT5G49000	protein_coding	834959
AT1G53990	1.93521	0.00619128	3.11201	3.95225	7.28831	9.79223	25.6146	19.3431	AT5G00875	ncRNA [Source:NCBI gene (formerly Entrezgene);Acc:28720329]
AT1G50090	1.91883	8.89144e-32	318.863	388.626	1556.19	1117.96	UGT78D2	protein_coding	831568
AT1G54040	1.91621	0.00644715	2.07467	3.95225	8.32949	23.5014	18.0251	12.573	AT5G61490	uncharacterized protein [Source:NCBI gene (formerly Entrezgene);Acc:836270]
AT1G54050	1.91356	9.94617e-22	72.6136	110.663	102.036	364.271	364.297	347.209	AT4G31930	Mitochondrial glycoprotein family protein [Source:NCBI gene (formerly Entrezgene);Acc:829323]
AT1G54100	1.91166	4.96264e-33	167.011	185.756	221.773	750.085	685.903	725.368	AT3G13150	Tetratricopeptide repeat (TPR)-like superfamily protein [Source:NCBI gene (formerly Entrezgene);Acc:820503]
AT1G54890	1.90868	0.036869	3.11201	0.988064	4.16475	5.87534	8.53821	16.4417	AT5G60350	uncharacterized protein [Source:NCBI gene (formerly Entrezgene);Acc:836157]
AT1G54950	1.90653	1.97561e-30	620.328	443.641	493.522	2195.42	1824.33	1818.25	AT1G08580	uncharacterized protein [Source:NCBI gene (formerly Entrezgene);Acc:837380]
AT1G55260	1.90441	1.19699e-10	25.9334	32.6061	38.5239	95.9639	129.971	137.336	HAF2	histone acetyltransferase of the TAFII250 family 2 [Source:NCBI gene (formerly Entrezgene);Acc:821437]
AT1G55640	1.90285	4.69507e-10	40.4561	29.6419	21.8649	124.361	97.7151	121.862	AT3G50040	uncharacterized protein [Source:NCBI gene (formerly Entrezgene);Acc:824166]
AT1G50750	1.90249	1.10408e-28	237.154	191.162	718.318	884.057	AT3G23880	protein_coding	821971
AT1G51080	1.90205	5.10216e-13	55.8011	77.7253	249.978	248.223	CML43	protein_coding	834473
AT1G55910	1.90191	3.85698e-34	613.066	809.224	879.803	2766.31	2912.48	2924.68	AT5G59540	2-oxoglutarate (2OG) and Fe(II)-dependent oxygenase superfamily protein [Source:NCBI gene (formerly Entrezgene);Acc:836073]
AT1G56220	1.9	2.93015e-07	13.4854	13.8329	21.8649	60.7119	63.5623	58.9966	CYP71B13	cytochrome P450, family 71, subfamily B, polypeptide 13 [Source:NCBI gene (formerly Entrezgene);Acc:832585]
AT1G56280	1.89942	0.0023185	4.14935	15.809	3.12356	26.439	34.1529	26.1132	GRI	Stigma-specific Stig1 family protein [Source:NCBI gene (formerly Entrezgene);Acc:841747]
AT1G57660	1.8959	2.70944e-07	20.7467	44.4629	16.659	92.047	101.51	112.19	AT1G05675	UDP-Glycosyltransferase superfamily protein [Source:NCBI gene (formerly Entrezgene);Acc:10723139]
AT1G57860	1.89518	4.75922e-07	24.8961	101.771	86.4185	256.557	248.557	288.213	AT3G15240	Serine/threonine-protein kinase WNK (With No Lysine)-like protein [Source:NCBI gene (formerly Entrezgene);Acc:820755]
AT1G51380	1.89455	2.51847e-10	46.833	48.3157	184.767	168.983	MES9	protein_coding	829869
AT1G58030	1.89449	3.91451e-13	34.2321	54.3435	67.6771	198.782	187.841	194.399	AT4G28180	uncharacterized protein [Source:NCBI gene (formerly Entrezgene);Acc:828933]
AT1G58180	1.89085	0.0266898	1.03734	6.91644	3.12356	5.87534	18.0251	17.4088	AT3G54530	uncharacterized protein [Source:NCBI gene (formerly Entrezgene);Acc:824618]
AT1G51680	1.88922	4.53113e-10	58.7904	47.2654	229.229	164.209	G-TMT	protein_coding	842805
AT1G51820	1.88792	3.22272e-05	19.9289	19.9565	74.1043	73.5123	AT3G53830	protein_coding	824550
AT1G58235	1.88649	3.01803e-21	95.435	68.1764	85.3773	296.705	295.043	327.866	AT5G49000	Galactose oxidase/kelch repeat superfamily protein [Source:NCBI gene (formerly Entrezgene);Acc:834959]
AT1G58380	1.88317	2.30643e-16	124.48	78.057	72.8831	361.333	332.042	322.063	AT5G38010	UDP-Glycosyltransferase superfamily protein [Source:NCBI gene (formerly Entrezgene);Acc:833780]
AT1G58590	1.87969	1.17027e-15	79.875	62.248	46.8534	233.055	244.762	217.61	EMB1687	ribonuclease P family protein / Rpp14 family protein [Source:NCBI gene (formerly Entrezgene);Acc:839460]
AT1G58983	1.8757	1.7619e-39	456.428	504.9	499.77	2023.08	1749.39	1590.01	COL5	CONSTANS-like 5 [Source:NCBI gene (formerly Entrezgene);Acc:835872]
AT1G59359	1.87217	0.0368349	3.11201	7.90451	0	19.5845	9.4869	11.6059	AT3G54510	Early-responsive to dehydration stress protein (ERD4) [Source:NCBI gene (formerly Entrezgene);Acc:824616]
AT1G60190	1.87161	0.0090906	1.03734	11.8568	5.20593	29.3767	22.7686	14.5074	AT2G08760	ncRNA [Source:NCBI gene (formerly Entrezgene);Acc:28718020]
AT1G60260	1.86926	0.00982556	2.07467	5.92838	5.20593	23.5014	11.3843	13.5402	AT2G38600	HAD superfamily, subfamily IIIB acid phosphatase [Source:NCBI gene (formerly Entrezgene);Acc:818442]
AT1G60360	1.86508	0.0431175	1.03734	2.96419	3.12356	6.85456	10.4356	8.70441	AT4G31230	kinase with adenine nucleotide alpha hydrolases-like domain-containing protein [Source:NCBI gene (formerly Entrezgene);Acc:829250]
AT1G60470	1.86133	0.017992	1.03734	4.94032	10.4119	11.7507	34.1529	13.5402	CYP705A3	cytochrome P450, family 705, subfamily A, polypeptide 3 [Source:NCBI gene (formerly Entrezgene);Acc:827202]
AT1G60640	1.86119	9.86775e-06	65.3522	22.7255	17.7002	135.133	139.457	109.289	AT5G52220	chromosome transmission fidelity-like protein [Source:NCBI gene (formerly Entrezgene);Acc:835298]
AT1G60960	1.85937	0.0189053	6.22402	4.94032	2.08237	17.626	24.666	5.80294	AT5G15845	ncRNA [Source:NCBI gene (formerly Entrezgene);Acc:6240291]
AT1G61470	1.85636	1.07636e-08	50.8295	75.0928	128.066	383.856	313.068	222.446	GLP9	germin-like protein 9 [Source:NCBI gene (formerly Entrezgene);Acc:827113]
AT1G62290	1.84274	8.88322e-07	120.331	72.1286	30.1944	313.352	257.095	228.249	GSTU22	glutathione S-transferase TAU 22 [Source:NCBI gene (formerly Entrezgene);Acc:844169]
AT1G62360	1.84057	5.3117e-08	18.6721	31.618	20.8237	71.4833	99.6125	84.1426	AT2G32550	Cell differentiation, Rcd1-like protein [Source:NCBI gene (formerly Entrezgene);Acc:817816]
AT1G62560	1.83827	1.923e-18	76.7629	55.3316	77.0478	247.744	246.66	252.428	CML43	calmodulin like 43 [Source:NCBI gene (formerly Entrezgene);Acc:834473]
AT1G63230	1.83692	1.49689e-05	21.7841	7.90451	15.6178	60.7119	47.4345	53.1936	TT8	basic helix-loop-helix (bHLH) DNA-binding superfamily protein [Source:NCBI gene (formerly Entrezgene);Acc:826571]
AT1G63350	1.8273	4.29568e-19	77.8003	73.1167	100.995	306.497	316.863	269.837	AT3G49160	pyruvate kinase family protein [Source:NCBI gene (formerly Entrezgene);Acc:824077]
AT1G54010	1.82384	1.11295e-17	98.6483	109.236	383.366	352.286	AT2G41780	protein_coding	818777
AT1G63660	1.82298	1.29797e-06	17.6347	13.8329	21.8649	77.3587	58.8188	52.2265	AT1G13650	uncharacterized protein [Source:NCBI gene (formerly Entrezgene);Acc:837926]
AT1G63820	1.81897	0.000162817	17.6347	17.7851	7.28831	37.2105	73.9979	39.6534	AT3G59068	ncRNA [Source:NCBI gene (formerly Entrezgene);Acc:28719415]
AT1G64065	1.81864	0.00038696	4.14935	11.8568	19.7825	36.2313	50.2806	39.6534	AT1G70470	uncharacterized protein [Source:NCBI gene (formerly Entrezgene);Acc:843383]
AT1G64220	1.81704	3.53571e-06	31.1201	48.4151	68.7183	278.099	117.638	126.698	IRT1	iron-regulated transporter 1 [Source:NCBI gene (formerly Entrezgene);Acc:827713]
AT1G64490	1.80619	0.013066	1.03734	5.92838	6.24712	14.6884	14.2304	17.4088	AT5G45095	uncharacterized protein [Source:NCBI gene (formerly Entrezgene);Acc:834542]
AT1G54970	1.80118	0.0471951	8.96803	2.10068	18.7731	20.0488	AT1G12630	protein_coding	837819
AT1G64690	1.80047	1.936e-09	197.094	547.387	518.511	1555.01	1500.83	1344.35	COPT1	copper transporter 1 [Source:NCBI gene (formerly Entrezgene);Acc:836020]
AT1G64780	1.78938	1.38478e-10	313.276	138.329	147.849	681.54	700.134	689.583	AT3G15357	phosphopantothenoylcysteine decarboxylase subunit [Source:NCBI gene (formerly Entrezgene);Acc:820774]
AT1G64900	1.78714	0.0371615	12.448	0.988064	3.12356	26.439	23.7173	6.7701	AT2G42150	DNA-binding bromodomain-containing protein [Source:NCBI gene (formerly Entrezgene);Acc:818815]
AT1G55675	1.78598	1.77963e-11	67.7584	60.9198	229.229	214.809	GA2OX2	protein_coding	839883
AT1G64970	1.78434	3.39168e-19	127.592	107.699	105.16	439.671	411.732	321.096	AT5G20740	Plant invertase/pectin methylesterase inhibitor superfamily protein [Source:NCBI gene (formerly Entrezgene);Acc:832197]
AT1G55810	1.78287	0.0178748	8.96803	8.40273	15.8089	43.9164	AT4G31351	protein_coding	6240978
AT1G65000	1.78278	1.38745e-07	21.7841	27.6658	16.659	83.234	65.4596	79.3069	AT5G47740	Adenine nucleotide alpha hydrolases-like superfamily protein [Source:NCBI gene (formerly Entrezgene);Acc:834825]
AT1G55990	1.77967	0.0386353	1.99289	12.6041	33.5939	16.23	AT3G22100	protein_coding	821772
AT1G65490	1.77737	1.87666e-49	528.005	467.354	469.575	1657.83	1660.21	1703.16	AT4G13180	NAD(P)-binding Rossmann-fold superfamily protein [Source:NCBI gene (formerly Entrezgene);Acc:826932]
AT1G65840	1.77345	0.00251171	4.14935	8.89257	8.32949	15.6676	27.512	29.9819	AT5G01480	Cysteine/Histidine-rich C1 domain family protein [Source:NCBI gene (formerly Entrezgene);Acc:831674]
AT1G56650	1.77325	5.39078e-17	101.638	111.336	374.474	353.241	SOUL-1	protein_coding	818374
AT1G65860	1.77285	3.76868e-06	14.5227	16.7971	16.659	47.0027	50.2806	66.7338	NDB4	NAD(P)H dehydrogenase B4 [Source:NCBI gene (formerly Entrezgene);Acc:816609]
AT1G65870	1.76976	0.00201137	2.07467	30.63	22.9061	65.608	66.4083	58.0294	AT3G49930	C2H2 and C2HC zinc fingers superfamily protein [Source:NCBI gene (formerly Entrezgene);Acc:824155]
AT1G65970	1.76966	0.0441949	4.14935	1.97613	2.08237	7.83379	12.333	7.73725	AT1G48800	Terpenoid cyclases/Protein prenyltransferases superfamily protein [Source:NCBI gene (formerly Entrezgene);Acc:841302]
AT1G66100	1.76694	1.61363e-16	144.19	90.9018	109.325	443.588	377.579	350.111	AT5G66590	CAP (Cysteine-rich secretory proteins, Antigen 5, and Pathosis-related 1 protein) superfamily protein [Source:NCBI gene (formerly Entrezgene);Acc:836791]
AT1G66160	1.76611	0.0143142	4.14935	7.90451	2.08237	22.5221	13.2817	12.573	AT1G32910	HXXXD-type acyl-transferase family protein [Source:NCBI gene (formerly Entrezgene);Acc:840185]
AT1G66690	1.76298	2.89452e-09	25.9334	45.4509	43.7298	154.717	126.176	110.256	PAR2	phy rapidly regulated 2 [Source:NCBI gene (formerly Entrezgene);Acc:825054]
AT1G58684	1.75944	2.66255e-23	160.428	188.011	555.288	623.422	AT4G23840	protein_coding	828483
AT1G66800	1.75813	1.82244e-10	122.406	76.0809	136.395	498.425	348.169	285.311	AT1G26761	Arabinanase/levansucrase/invertase [Source:NCBI gene (formerly Entrezgene);Acc:6241260]
AT1G66920	1.75462	0.0155897	40.4561	248.992	253.008	565.012	667.878	597.703	AT1G53560	Ribosomal protein L18ae family [Source:NCBI gene (formerly Entrezgene);Acc:841791]
AT1G59600	1.75138	1.30064e-68	2206.13	2722.49	8517.05	8072.98	FER3	protein_coding	824775
AT1G59660	1.74837	1.54186e-67	816.09	887.539	2791.26	2930.94	AT5G59540	protein_coding	836073
AT1G59860	1.74676	2.28857e-119	4055.54	4043.81	13267.6	13913.9	SLD1	protein_coding	825331
AT1G59940	1.74591	0.022011	5.97868	9.45307	31.6178	20.0488	RKD5	protein_coding	829711
AT1G67100	1.74236	2.12071e-05	11.4107	23.7135	34.3592	88.1301	88.2282	56.0951	AT5G19875	uncharacterized protein [Source:NCBI gene (formerly Entrezgene);Acc:832109]
AT1G60095	1.74096	0.000151594	27.9005	16.8055	83.9849	65.8746	AT5G47740	protein_coding	834825
AT1G67220	1.74029	1.57357e-09	31.1201	60.2719	67.6771	192.907	181.2	157.647	AGP26	arabinogalactan protein 26 [Source:NCBI gene (formerly Entrezgene);Acc:819405]
AT1G67860	1.73964	4.69901e-11	45.6428	51.3793	30.1944	139.05	140.406	146.041	AT2G03010
AT1G67865	1.73641	2.88159e-06	20.7467	23.7135	21.8649	61.6911	56.9214	102.519	AT5G46720	AIG2-like (avirulence induced family protein [Source:NCBI gene (formerly Entrezgene);Acc:834715]
AT1G68110	1.73635	2.76124e-36	557.05	616.552	703.842	2112.19	2205.71	1937.22	ATSPS4F	Sucrose-phosphate synthase family protein [Source:NCBI gene (formerly Entrezgene);Acc:826603]
AT1G68150	1.73541	7.76741e-05	22.8214	8.89257	13.5354	40.1482	59.7675	50.2922	CYP705A2	cytochrome P450, family 705, subfamily A, polypeptide 2 [Source:NCBI gene (formerly Entrezgene);Acc:827201]
AT1G69230	1.726	0.0032136	6.22402	5.92838	6.24712	23.5014	18.0251	19.3431	AT3G44580	uncharacterized protein [Source:NCBI gene (formerly Entrezgene);Acc:823583]
AT1G69410	1.72325	0.00704246	9.33603	5.92838	3.12356	21.5429	25.6146	13.5402	AT1G53233	ncRNA [Source:NCBI gene (formerly Entrezgene);Acc:5007797]
AT1G69680	1.7208	9.34539e-09	37.3441	34.5822	37.4827	157.655	106.253	96.7157	CYCP2;1	cyclin p2;1 [Source:NCBI gene (formerly Entrezgene);Acc:821742]
AT1G69880	1.71979	3.2557e-19	564.311	811.2	968.304	2716.37	2535.85	2468.18	IPMI2	isopropylmalate isomerase 2 [Source:NCBI gene (formerly Entrezgene);Acc:818912]
AT1G61930	1.71679	0.0267661	8.96803	6.30205	17.785	32.46	AT1G04330	protein_coding	839548
AT1G62200	1.713	2.92407e-09	55.8011	55.6681	193.659	171.847	AT4G12240	protein_coding	826832
AT1G69930	1.71281	6.27672e-17	395.225	316.18	385.239	1542.28	1110.92	941.044	UGT78D2	UDP-glucosyl transferase 78D2 [Source:NCBI gene (formerly Entrezgene);Acc:831568]
AT1G70260	1.71074	1.29032e-07	78.8376	47.427	35.4003	179.198	218.199	131.533	BETA-OHASE 2	beta-carotene hydroxylase 2 [Source:NCBI gene (formerly Entrezgene);Acc:835334]
AT1G70270	1.7103	0.0178169	3.11201	3.95225	6.24712	20.5637	12.333	10.6387	AT5G19490	Histone superfamily protein [Source:NCBI gene (formerly Entrezgene);Acc:832069]
AT1G70290	1.70247	0.00192784	7.26136	4.94032	10.4119	24.4806	21.8199	27.0804	AT3G59190	F-box/RNI-like superfamily protein [Source:NCBI gene (formerly Entrezgene);Acc:825088]
AT1G70470	1.6994	9.56206e-07	28.0081	82.9973	89.542	239.91	209.661	202.136	TOM7-2	translocase of outer membrane 7 kDa subunit 2 [Source:NCBI gene (formerly Entrezgene);Acc:842727]
AT1G70600	1.69852	5.26357e-38	904.558	1083.91	1092.2	3605.5	3217.96	3176.14	CXE12	alpha/beta-Hydrolases superfamily protein [Source:NCBI gene (formerly Entrezgene);Acc:824030]
AT1G63530	1.69654	0.00102776	23.9147	12.6041	68.1759	50.5993	AT1G49920	protein_coding	841415
AT1G70985	1.69321	0.00491458	3.11201	10.8687	12.4942	16.6468	30.3581	38.6863	SAUR63	SAUR-like auxin-responsive protein family [Source:NCBI gene (formerly Entrezgene);Acc:839820]
AT1G71030	1.69313	1.31716e-05	14.5227	15.809	27.0709	56.795	52.178	76.4054	PRA1.G2	prenylated RAB acceptor 1.G2 [Source:NCBI gene (formerly Entrezgene);Acc:835722]
AT1G71050	1.68048	8.22858e-09	53.9415	58.2957	46.8534	227.18	163.175	119.927	G-TMT	gamma-tocopherol methyltransferase [Source:NCBI gene (formerly Entrezgene);Acc:842805]
AT1G71280	1.67593	1.50328e-07	19.7094	30.63	35.4003	84.2132	84.4334	105.42	CHI	chitinase [Source:NCBI gene (formerly Entrezgene);Acc:818959]
AT1G71430	1.67311	0.00212528	5.18669	12.8448	28.112	68.5456	41.7424	36.752	AT3G11390	Cysteine/Histidine-rich C1 domain family protein [Source:NCBI gene (formerly Entrezgene);Acc:820311]
AT1G71740	1.67044	1.30332e-12	52.9042	43.4748	59.3476	177.239	164.123	153.778	GPX7	glutathione peroxidase 7 [Source:NCBI gene (formerly Entrezgene);Acc:829316]
AT1G71780	1.66869	9.12095e-15	68.4642	67.1883	60.3888	227.18	213.455	182.793	GA2OX2	gibberellin 2-oxidase [Source:NCBI gene (formerly Entrezgene);Acc:839883]
AT1G71870	1.66735	1.04014e-11	469.914	385.345	354.003	1565.78	1473.32	801.773	MSRB6	methionine sulfoxide reductase B6 [Source:NCBI gene (formerly Entrezgene);Acc:825821]
AT1G71890	1.6659	3.52293e-05	11.4107	21.7374	19.7825	65.608	41.7424	60.9309	PGL5	6-phosphogluconolactonase 5 [Source:NCBI gene (formerly Entrezgene);Acc:832513]
AT1G72030	1.66465	0.0361137	6.22402	1.97613	7.28831	9.79223	30.3581	8.70441	AT1G23160	Auxin-responsive GH3 family protein [Source:NCBI gene (formerly Entrezgene);Acc:838924]
AT1G72645	1.66134	0.015214	20.7467	102.759	127.025	268.307	246.66	277.574	TED7	tracheary element differentiation-related 7 [Source:NCBI gene (formerly Entrezgene);Acc:834950]
AT1G72800	1.66083	0.00476855	5.18669	8.89257	10.4119	39.1689	16.1277	22.2446	AT4G08910	homeobox protein [Source:NCBI gene (formerly Entrezgene);Acc:826469]
AT1G66080	1.65141	4.48623e-13	109.609	88.2287	299.381	322.69	MBF1C	protein_coding	822041
AT1G66130	1.64786	1.66684e-48	602.851	696.376	2055.16	2014.43	HSP70	protein_coding	820438
AT1G72850	1.64681	0.0216742	2.07467	5.92838	5.20593	14.6884	15.179	11.6059	ATGLR1.2	Glutamate receptor family protein [Source:NCBI gene (formerly Entrezgene);Acc:834895]
AT1G72910	1.6444	3.77683e-09	86.099	155.126	214.484	426.941	522.728	474.874	AT4G35320	uncharacterized protein [Source:NCBI gene (formerly Entrezgene);Acc:829686]
AT1G72920	1.64393	0.000770271	5.18669	15.809	13.5354	41.1274	31.3068	35.7848	AT2G47530	Pollen Ole e 1 allergen and extensin family protein [Source:NCBI gene (formerly Entrezgene);Acc:819366]
AT1G73300	1.63974	9.26176e-29	2491.68	2187.57	2698.76	8440.91	8022.13	6526.37	FER3	ferritin 3 [Source:NCBI gene (formerly Entrezgene);Acc:824775]
AT1G66465	1.63952	5.42984e-22	379.646	254.183	1044.38	932.747	AMT1;2	protein_coding	842786
AT1G73325	1.63862	0.00478367	3.11201	36.5584	49.977	103.798	78.7413	96.7157	WAK4	wall associated kinase 4 [Source:NCBI gene (formerly Entrezgene);Acc:838716]
AT1G73330	1.63724	6.47093e-13	1088.17	2026.52	2138.6	5867.51	5205.46	5269.07	AT1G57860	Translation protein SH3-like family protein [Source:NCBI gene (formerly Entrezgene);Acc:842161]
AT1G66880	1.6365	1.17111e-06	36.8686	51.4667	149.197	125.066	PSK1	protein_coding	837920
AT1G66890	1.63318	0.023261	5.97868	12.6041	33.5939	23.8676	AT5G01760	protein_coding	831682
AT1G73830	1.62934	4.94076e-15	326.761	549.363	524.758	1407.14	1645.03	1282.45	GBF6	G-box binding factor 6 [Source:NCBI gene (formerly Entrezgene);Acc:829611]
AT1G73870	1.6265	4.18007e-08	41.4935	71.1406	83.2949	202.699	248.557	153.778	MYB29	myb domain protein 29 [Source:NCBI gene (formerly Entrezgene);Acc:830662]
AT1G74070	1.62582	1.92862e-16	95.435	137.341	135.354	356.437	416.475	363.651	CRF3	cytokinin response factor 3 [Source:NCBI gene (formerly Entrezgene);Acc:835410]
AT1G74150	1.62392	0.000101581	50.8295	30.63	29.1532	73.4418	79.69	187.628	AT3G28580	P-loop containing nucleoside triphosphate hydrolases superfamily protein [Source:NCBI gene (formerly Entrezgene);Acc:822488]
AT1G74453	1.62175	8.54963e-13	113.07	96.8302	99.9539	370.146	347.221	235.986	AT1G54890	Late embryosis abundant (LEA) protein-like protein [Source:NCBI gene (formerly Entrezgene);Acc:841928]
AT1G75100	1.61718	1.73847e-32	941.902	964.35	994.333	2647.82	2851.76	3398.59	CXE5	carboxyesterase 5 [Source:NCBI gene (formerly Entrezgene);Acc:841390]
AT1G75110	1.61554	0.0119496	5.18669	2.96419	14.5766	20.5637	29.4094	19.3431	AT1G01250	Integrase-type DNA-binding superfamily protein [Source:NCBI gene (formerly Entrezgene);Acc:839322]
AT1G75230	1.61515	0.0290113	5.18669	4.94032	3.12356	20.5637	10.4356	9.67157	AT3G48240	Octicosapeptide/Phox/Bem1p family protein [Source:NCBI gene (formerly Entrezgene);Acc:823982]
AT1G75520	1.61184	1.08692e-17	96.4724	108.687	87.4597	296.705	320.657	277.574	MBF1C	multiprotein bridging factor 1C [Source:NCBI gene (formerly Entrezgene);Acc:822041]
AT1G75550	1.61114	1.01955e-27	788.376	1070.07	1015.16	2969.01	2776.82	3033.97	TTL	transthyretin-like protein [Source:NCBI gene (formerly Entrezgene);Acc:835934]
AT1G75945	1.60669	0.00678376	47.7175	204.529	172.837	510.175	430.705	353.979	NHL12	NDR1/HIN1-like 12 [Source:NCBI gene (formerly Entrezgene);Acc:818169]
AT1G69900	1.60383	7.94049e-05	23.9147	34.6613	88.9251	88.7875	AT5G19875	protein_coding	832109
AT1G76240	1.6013	0.000179141	32.1575	17.7851	23.9473	98.9016	86.3308	38.6863	AT1G76800	Vacuolar iron transporter (VIT) family protein [Source:NCBI gene (formerly Entrezgene);Acc:844014]
AT1G76705	1.60003	4.76456e-05	20.7467	52.3674	36.4415	130.237	135.663	66.7338	AT5G66080	Protein phosphatase 2C family protein [Source:NCBI gene (formerly Entrezgene);Acc:836740]
AT1G76800	1.59653	0.00831504	2.07467	17.7851	9.37068	30.3559	27.512	30.949	AGP10	arabinogalactan protein 10 [Source:NCBI gene (formerly Entrezgene);Acc:826482]
AT1G70830	1.59629	0.0415135	4.98224	10.5034	24.7014	21.9582	AT3G59190	protein_coding	825088
AT1G77120	1.59502	0.0148535	6.22402	4.94032	4.16475	13.7091	15.179	17.4088	AT5G53820	Late embryosis abundant protein (LEA) family protein [Source:NCBI gene (formerly Entrezgene);Acc:835463]
AT1G77200	1.59351	0.00705732	4.14935	6.91644	9.37068	16.6468	23.7173	21.2774	AT5G15940	NAD(P)-binding Rossmann-fold superfamily protein [Source:NCBI gene (formerly Entrezgene);Acc:831451]
AT1G77450	1.5927	0.0362939	13.4854	6.91644	2.08237	23.5014	7.58952	36.752	ACS8	1-amino-cyclopropane-1-carboxylate synthase 8 [Source:NCBI gene (formerly Entrezgene);Acc:829933]
AT1G70880	1.59221	0.00109171	16.9396	23.1075	65.2118	55.3729	AT5G10760	protein_coding	830943
AT1G77470	1.58986	0.0155764	7.26136	3.95225	5.20593	21.5429	12.333	15.4745	AT1G25422	uncharacterized protein [Source:NCBI gene (formerly Entrezgene);Acc:7922317]
AT1G77530	1.58844	2.49495e-10	143.153	110.663	109.325	302.58	295.043	494.217	ACS11	1-aminocyclopropane-1-carboxylate synthase 11 [Source:NCBI gene (formerly Entrezgene);Acc:826317]
AT1G78000	1.58377	0.000920312	15.5601	9.88064	10.4119	48.9612	28.4607	29.9819	AOX1C	alternative oxidase 1C [Source:NCBI gene (formerly Entrezgene);Acc:822384]
AT1G78190	1.58303	0.00186405	7.26136	9.88064	20.8237	27.4183	49.3319	36.752	AT1G60360	RING/U-box superfamily protein [Source:NCBI gene (formerly Entrezgene);Acc:842331]
AT1G78230	1.58124	1.87903e-15	140.041	154.138	175.961	524.864	510.395	371.388	NIC3	nicotinamidase 3 [Source:NCBI gene (formerly Entrezgene);Acc:832386]
AT1G78320	1.58113	6.64356e-14	131.742	83.9854	130.148	367.209	340.58	325.932	ERF15	ethylene-responsive element binding factor 15 [Source:NCBI gene (formerly Entrezgene);Acc:817680]
AT1G78340	1.5792	0.000401021	10.3734	17.7851	16.659	52.8781	52.178	29.0147	LBD29	lateral organ boundaries-domain 29 [Source:NCBI gene (formerly Entrezgene);Acc:824988]
AT1G78450	1.57453	0.000290535	18.6721	20.7493	12.4942	63.6495	31.3068	59.9637	FAF1	FANTASTIC four-like protein (DUF3049) [Source:NCBI gene (formerly Entrezgene);Acc:828170]
AT1G78460	1.57444	2.39749e-07	125.518	52.3674	63.5124	263.411	233.378	221.479	GSTU25	glutathione S-transferase TAU 25 [Source:NCBI gene (formerly Entrezgene);Acc:838289]
AT1G79180	1.5733	0.0138383	3.11201	12.8448	8.32949	36.2313	21.8199	14.5074	AGP5	arabinogalactan protein 5 [Source:NCBI gene (formerly Entrezgene);Acc:840412]
AT1G72210	1.57111	0.0105243	12.9538	11.5538	37.5462	35.3241	AT3G20978	lncRNA	5008016
AT1G80130	1.56964	2.89864e-08	43.5682	100.782	87.4597	216.408	228.634	243.724	CEJ1	cooperatively regulated by ethylene and jasmonate 1 [Source:NCBI gene (formerly Entrezgene);Acc:824188]
AT1G80160	1.56894	0.0301828	4.14935	2.96419	6.24712	13.7091	16.1277	9.67157	ARI12	RING/U-box superfamily protein [Source:NCBI gene (formerly Entrezgene);Acc:837098]
AT1G80620	1.5675	8.61639e-16	354.769	224.29	357.127	989.016	899.359	884.948	AT3G01060	lysine-tRNA ligase [Source:NCBI gene (formerly Entrezgene);Acc:821278]
AT1G72360	1.56734	2.71162e-22	268.044	288.844	921.857	728.44	ARGAH2	protein_coding	826458
AT1G80660	1.5668	7.72591e-15	674.269	420.915	551.829	1375.81	1581.47	1920.77	SOT12	sulfotransferase 12 [Source:NCBI gene (formerly Entrezgene);Acc:814903]
AT1G72840	1.56383	3.58742e-74	2413.4	2447.3	7550.73	6819.46	PIP1;4	protein_coding	827956
AT1G72852	1.56295	1.03233e-07	50.8188	68.2722	169.946	181.394	CDF3	protein_coding	823904
AT1G80920	1.56206	5.0202e-13	125.518	108.687	81.2126	300.622	277.966	353.012	AT2G01510	Tetratricopeptide repeat (TPR)-like superfamily protein [Source:NCBI gene (formerly Entrezgene);Acc:814680]
AT2G01010	1.56102	3.64694e-25	1940.86	2342.7	2716.46	7398.03	6530.79	6725.61	FLA13	FASCICLIN-like arabinogalactan protein 13 [Source:NCBI gene (formerly Entrezgene);Acc:834436]
AT2G01510	1.56025	1.04242e-05	22.8214	19.7613	22.9061	54.8365	56.9214	81.2412	AT3G44120	F-box and associated interaction domains-containing protein [Source:NCBI gene (formerly Entrezgene);Acc:823533]
AT1G72950	1.55915	4.64723e-77	7970.58	8383.83	25717.2	22475.7	FBA1	protein_coding	816672
AT2G01520	1.55807	0.0137298	6.22402	6.91644	6.24712	25.4598	10.4356	21.2774	AT3G28170	uncharacterized protein [Source:NCBI gene (formerly Entrezgene);Acc:822443]
AT2G01870	1.55492	0.0197056	2.07467	5.92838	10.4119	17.626	15.179	21.2774	AT2G44340	VQ motif-containing protein [Source:NCBI gene (formerly Entrezgene);Acc:819041]
AT1G73805	1.55063	1.04843e-05	39.8579	48.3157	154.137	104.063	AT4G25020	protein_coding	828605
AT2G02710	1.54972	5.33689e-05	43.5682	17.7851	21.8649	94.0055	85.3821	63.8323	SOB5	suppressor of phytochrome b 5 [Source:NCBI gene (formerly Entrezgene);Acc:830711]
AT2G02950	1.54893	1.08219e-24	209.542	228.243	263.42	654.121	710.569	686.681	AT5G43190	Galactose oxidase/kelch repeat superfamily protein [Source:NCBI gene (formerly Entrezgene);Acc:834337]
AT1G73940	1.54678	3.50342e-09	71.7442	84.0273	204.528	250.133	MYB29	protein_coding	830662
AT1G74110	1.54598	1.86236e-08	61.7797	81.9266	228.241	190.941	AT3G52740	protein_coding	824440
AT2G03010	1.54537	6.05694e-13	125.518	95.8422	102.036	270.266	294.094	379.125	AT1G17960	Threonyl-tRNA synthetase [Source:NCBI gene (formerly Entrezgene);Acc:838375]
AT2G03310	1.54373	4.57729e-05	22.8214	86.9496	67.6771	181.156	187.841	148.942	AT1G78450	SOUL heme-binding family protein [Source:NCBI gene (formerly Entrezgene);Acc:844181]
AT2G03350	1.54205	0.0108684	10.3734	3.95225	7.28831	25.4598	22.7686	14.5074	NA
AT2G03760	1.53948	0.0106976	11.4107	3.95225	6.24712	17.626	25.6146	19.3431	AT1G51670	uncharacterized protein [Source:NCBI gene (formerly Entrezgene);Acc:841592]
AT2G04032	1.53919	3.31235e-13	253.11	394.237	445.628	1176.05	1055.89	944.912	AT2G32560	F-box family protein [Source:NCBI gene (formerly Entrezgene);Acc:817817]
AT2G04039	1.53799	2.92026e-12	123.443	95.8422	79.1302	265.37	271.325	329.8	ABCC7	multidrug resistance-associated protein 7 [Source:NCBI gene (formerly Entrezgene);Acc:820498]
AT2G05070	1.5373	0.0183422	3.11201	8.89257	6.24712	18.6052	12.333	22.2446	AT4G28005	NADH dehydrogenase ubiquinone 1 alpha subcomplex subunit [Source:NCBI gene (formerly Entrezgene);Acc:828914]
AT2G05075	1.53677	3.33856e-22	193.982	242.076	249.885	652.163	705.826	632.521	AT1G75230	DNA glycosylase superfamily protein [Source:NCBI gene (formerly Entrezgene);Acc:843860]
AT2G05100	1.53666	1.29013e-20	2308.08	2985.93	3295.36	9178.26	8438.6	7303	FD1	ferredoxin 1 [Source:NCBI gene (formerly Entrezgene);Acc:837639]
AT2G05380	1.53522	3.67114e-15	233.401	191.684	172.837	644.329	622.341	466.17	AT1G07050	CCT motif family protein [Source:NCBI gene (formerly Entrezgene);Acc:837216]
AT2G05510	1.5331	3.86934e-09	47.7175	36.5584	51.0181	147.863	124.278	118.96	PSK1	phytosulfokine 1 [Source:NCBI gene (formerly Entrezgene);Acc:837920]
AT1G74810	1.53093	1.61437e-08	90.6767	65.1212	201.564	249.178	SIM	protein_coding	830326
AT1G74830	1.52886	5.80609e-40	630.751	566.134	1782.46	1672.64	NAC102	protein_coding	836499
AT2G05518	1.52755	0.00070475	16.5974	11.8568	9.37068	31.3352	34.1529	43.5221	AT5G26300	TRAF-like family protein [Source:NCBI gene (formerly Entrezgene);Acc:832699]
AT2G05540	1.52739	0.00920272	10.3734	8.89257	3.12356	21.5429	20.8712	22.2446	AT4G29760	target of trans acting-siR480/255 protein [Source:NCBI gene (formerly Entrezgene);Acc:829098]
AT1G74870	1.52659	1.56382e-22	382.636	437.992	1358.58	1005.3	AT1G74070	protein_coding	843747
AT2G07180	1.52379	0.00699491	6.22402	16.7971	8.32949	29.3767	42.6911	18.376	LBD26	LOB domain-containing protein 26 [Source:NCBI gene (formerly Entrezgene);Acc:822418]
AT2G08220	1.52346	2.4518e-22	699.165	695.597	605.971	2190.52	1959.05	1602.58	MIPS1	myo-inositol-1-phosphate synthase 1 [Source:NCBI gene (formerly Entrezgene);Acc:830139]
AT2G08580	1.51983	0.00467984	7.26136	13.8329	9.37068	26.439	41.7424	19.3431	AT2G17070
AT2G08760	1.51939	2.14251e-14	101.659	150.186	109.325	344.687	330.144	361.717	MYB1	myb domain protein 1 [Source:NCBI gene (formerly Entrezgene);Acc:820079]
AT1G75670	1.51914	0.00043131	23.9147	32.5606	95.8415	65.8746	AT3G59880	protein_coding	825158
AT1G76100	1.51714	0.0399511	8.96803	10.5034	39.5223	16.23	AT4G08910	protein_coding	826469
AT1G76210	1.51458	0.0174371	16.9396	8.40273	29.6417	42.9617	LBD26	protein_coding	822418
AT1G76420	1.51424	1.06507e-16	167.403	159.652	475.255	459.213	AT5G48990	protein_coding	834958
AT2G08950	1.51222	3.45903e-06	40.4561	80.0331	122.86	236.972	217.25	239.855	AT3G16330	Avr9/Cf-9 rapidly elicited protein [Source:NCBI gene (formerly Entrezgene);Acc:820880]
AT1G76650	1.512	1.9532e-09	83.7016	88.2287	272.704	217.673	AT1G78190	protein_coding	844155
AT1G76680	1.51113	3.83154e-11	96.6554	102.933	272.704	295.958	AT1G17960	protein_coding	838375
AT2G10940	1.51065	5.54664e-21	484.436	352.739	358.168	1111.42	1159.3	1134.47	LWD2	Transducin/WD40 repeat-like superfamily protein [Source:NCBI gene (formerly Entrezgene);Acc:822276]
AT2G14247	1.50892	3.9013e-25	966.798	987.075	1138.02	3284.32	2980.79	2533.95	PHT2;1	phosphate transporter 2;1 [Source:NCBI gene (formerly Entrezgene);Acc:822265]
AT1G77145	1.50837	5.59653e-29	537.085	594.493	1798.26	1420.6	FLS1	protein_coding	830765
AT2G14580	1.50799	0.0102446	8.2987	8.89257	4.16475	24.4806	17.0764	19.3431	HB51	homeobox 51 [Source:NCBI gene (formerly Entrezgene);Acc:831723]
AT2G14610	1.50676	5.28364e-16	242.737	331.001	334.221	813.735	1007.51	759.218	FRO5	ferric reduction oxidase 5 [Source:NCBI gene (formerly Entrezgene);Acc:832464]
AT2G14660	1.5063	1.28175e-05	21.7841	37.5464	59.3476	115.548	98.6638	122.829	AT5G03350	Legume lectin family protein [Source:NCBI gene (formerly Entrezgene);Acc:831863]
AT1G77940	1.50075	1.40006e-07	63.7726	73.5239	222.313	166.119	AT2G46640	protein_coding	819276
AT2G15042	1.49681	2.43865e-10	63.2776	61.2599	81.2126	226.201	189.738	164.417	AT3G52740	uncharacterized protein [Source:NCBI gene (formerly Entrezgene);Acc:824440]
AT2G15080	1.49643	4.66411e-08	61.2029	50.3912	40.6063	125.341	127.125	176.99	AT2G32795	ncRNA [Source:NCBI gene (formerly Entrezgene);Acc:5007922]
AT2G15490	1.49542	0.000289496	32.1575	10.8687	20.8237	67.5664	60.7162	51.2593	AT3G55700	UDP-Glycosyltransferase superfamily protein [Source:NCBI gene (formerly Entrezgene);Acc:824736]
AT2G15690	1.49329	0.00540802	4.14935	13.8329	13.5354	32.3144	22.7686	33.8505	AT1G13520
AT2G15880	1.49243	6.79027e-26	5010.34	6062.76	6600.08	17375.3	17294.6	15055.7	CAT2	catalase 2 [Source:NCBI gene (formerly Entrezgene);Acc:829661]
AT2G15890	1.49228	2.24849e-16	216.803	163.03	170.755	577.742	511.344	459.399	F21O3.6
AT2G15960	1.49086	9.47702e-06	35.2695	27.6658	68.7183	123.382	132.817	113.157	AT5G01175	ncRNA [Source:NCBI gene (formerly Entrezgene);Acc:5008193]
AT2G16005	1.49046	8.20109e-12	72.6136	111.651	107.242	244.806	286.505	288.213	AT5G42460	F-box and associated interaction domains-containing protein [Source:NCBI gene (formerly Entrezgene);Acc:834253]
AT2G16060	1.48986	0.00049722	18.6721	10.8687	14.5766	50.9196	36.0502	36.752	AT1G66690	S-adenosyl-L-methionine-dependent methyltransferases superfamily protein [Source:NCBI gene (formerly Entrezgene);Acc:842987]
AT2G16720	1.48955	0.00752283	3.11201	12.8448	12.4942	26.439	27.512	26.1132	AT3G05936	uncharacterized protein [Source:NCBI gene (formerly Entrezgene);Acc:6240608]
AT1G78360	1.48818	2.91268e-51	972.533	1003.08	2671.71	2869.84	CXE5	protein_coding	841390
AT2G17070	1.48714	3.54474e-09	78.8376	147.221	146.807	295.725	376.63	373.323	AT3G27880
AT1G78370	1.48665	9.49651e-66	3011.26	3324.33	9261.06	8492.1	FD1	protein_coding	837639
AT2G17670	1.48371	0.00434779	12.448	9.88064	6.24712	20.5637	31.3068	28.0475	CHX4	cation/H+ exchanger 4 [Source:NCBI gene (formerly Entrezgene);Acc:823624]
AT2G17740	1.48264	4.10736e-18	173.235	220.338	188.455	569.908	579.65	477.775	AT2G44380	Cysteine/Histidine-rich C1 domain family protein [Source:NCBI gene (formerly Entrezgene);Acc:819045]
AT2G17830	1.48183	1.00898e-22	10039.3	14134.2	13411.5	34811.4	36301.6	33864	AT2G10940	Bifunctional inhibitor/lipid-transfer protein/seed storage 2S albumin superfamily protein [Source:NCBI gene (formerly Entrezgene);Acc:815558]
AT2G17845	1.48128	8.32561e-05	19.7094	14.821	19.7825	52.8781	55.9727	42.5549	AT1G17300	uncharacterized protein [Source:NCBI gene (formerly Entrezgene);Acc:838302]
AT2G17850	1.48112	3.79063e-07	123.443	323.097	302.985	689.373	730.492	673.141	AT3G20680	plant/protein (DUF1995) [Source:NCBI gene (formerly Entrezgene);Acc:821615]
AT2G18180	1.47348	3.31652e-05	34.2321	15.809	36.4415	90.0886	72.1005	77.3725	RSL2	ROOT HAIR DEFECTIVE 6-LIKE 2 [Source:NCBI gene (formerly Entrezgene);Acc:829531]
AT2G18280	1.47317	0.00014544	51.8669	16.7971	34.3592	76.3794	92.9717	116.059	AT2G17740	Cysteine/Histidine-rich C1 domain family protein [Source:NCBI gene (formerly Entrezgene);Acc:816283]
AT1G80840	1.47232	2.56139e-20	230.179	265.736	660.022	715.074	AT5G43190	protein_coding	834337
AT2G18300	1.4722	1.20887e-21	183.609	165.995	158.26	471.007	456.32	481.644	AT5G48990	Galactose oxidase/kelch repeat superfamily protein [Source:NCBI gene (formerly Entrezgene);Acc:834958]
AT1G80960	1.47156	4.9593e-07	55.8011	63.0205	168.958	160.39	AT5G60730	protein_coding	836194
AT2G18520	1.46948	0.0373712	2.07467	5.92838	7.28831	11.7507	17.0764	13.5402	NUB	C2H2 and C2HC zinc fingers superfamily protein [Source:NCBI gene (formerly Entrezgene);Acc:837900]
AT2G18720	1.46885	1.73896e-14	123.443	147.221	165.549	378.959	364.297	464.235	CYP706A2	cytochrome P450, family 706, subfamily A, polypeptide 2 [Source:NCBI gene (formerly Entrezgene);Acc:828367]
AT2G18735	1.46858	2.06516e-17	122.406	135.365	118.695	329.019	376.63	336.571	AT1G21540	AMP-dependent synthetase and ligase family protein [Source:NCBI gene (formerly Entrezgene);Acc:838755]
AT2G19190	1.46529	0.0481886	2.07467	3.95225	8.32949	11.7507	11.3843	16.4417	AT2G30690	lateral signaling target-like protein (Protein of unknown function, DUF593) [Source:NCBI gene (formerly Entrezgene);Acc:817619]
AT2G19310	1.46522	4.93714e-17	290.454	421.903	396.692	1067.35	1075.81	919.766	AT5G60530	late embryosis abundant protein-related / LEA protein-like protein [Source:NCBI gene (formerly Entrezgene);Acc:836174]
AT2G19460	1.463	4.64254e-05	20.7467	30.63	15.6178	59.7326	64.511	60.9309	GA20OX2	gibberellin 20 oxidase 2 [Source:NCBI gene (formerly Entrezgene);Acc:835256]
AT2G02880	1.46272	2.062e-68	2214.11	2183.66	6257.37	5864.75	PAL2	protein_coding	824493
AT2G19640	1.46122	0.00105311	10.3734	42.4867	20.8237	70.5041	73.0492	59.9637	AT5G38060	carboxypeptidase [Source:NCBI gene (formerly Entrezgene);Acc:833786]
AT2G20670	1.45823	7.53318e-14	109.958	100.782	98.9127	299.642	309.273	241.789	AT2G23690	HTH-type transcriptional regulator [Source:NCBI gene (formerly Entrezgene);Acc:816900]
AT2G20800	1.45696	7.85021e-05	17.6347	42.4867	24.9885	64.6288	80.6387	88.9784	AT3G42800	AF-like protein [Source:NCBI gene (formerly Entrezgene);Acc:823322]
AT2G20940	1.4536	0.000542492	13.4854	19.7613	13.5354	38.1897	36.0502	54.1608	AT5G26320	TRAF-like family protein [Source:NCBI gene (formerly Entrezgene);Acc:832701]
AT2G21220	1.45251	1.54049e-05	23.8588	38.5345	43.7298	117.507	102.459	70.6024	ZFP5	zinc finger protein 5 [Source:NCBI gene (formerly Entrezgene);Acc:837588]
AT2G21330	1.45202	3.15609e-26	589.207	496.996	469.575	1459.04	1436.32	1360.79	AT3G13940	DNA binding / DNA-directed RNA polymerase [Source:NCBI gene (formerly Entrezgene);Acc:820607]
AT2G21350	1.45136	3.6623e-05	69.5016	27.6658	32.2768	130.237	104.356	118.96	AT4G39670	Glycolipid transfer protein (GLTP) family protein [Source:NCBI gene (formerly Entrezgene);Acc:830121]
AT2G04070	1.45031	7.5633e-09	83.7016	95.5811	218.361	271.136	AT3G61360	protein_coding	825308
AT2G04690	1.45019	0.0366314	12.9538	8.40273	36.5581	21.9582	AGP5	protein_coding	840412
AT2G05160	1.4469	0.00515722	26.9041	13.6544	62.2476	48.6899	AT1G10400	protein_coding	837580
AT2G21950	1.44553	0.0440133	3.11201	6.91644	5.20593	20.5637	10.4356	10.6387	AT3G58060	Cation efflux family protein [Source:NCBI gene (formerly Entrezgene);Acc:824975]
AT2G22000	1.44358	8.01588e-20	445.018	325.073	345.674	972.369	1014.15	1047.43	AT5G47090	coiled-coil protein [Source:NCBI gene (formerly Entrezgene);Acc:834755]
AT2G22980	1.44055	0.00111046	10.3734	16.7971	22.9061	47.982	55.9727	31.9162	MRU1	mto 1 responding up 1 [Source:NCBI gene (formerly Entrezgene);Acc:833513]
AT2G23000	1.43951	0.0117303	6.22402	6.91644	10.4119	25.4598	15.179	23.2118	ABCA10	ABC2 homolog 14 [Source:NCBI gene (formerly Entrezgene);Acc:836296]
AT2G23530	1.43766	0.00208238	7.26136	33.5942	39.5651	72.4625	74.9465	70.6024	AT3G48185	uncharacterized protein [Source:NCBI gene (formerly Entrezgene);Acc:823974]
AT2G23540	1.43511	0.0455013	2.07467	5.92838	6.24712	12.7299	12.333	13.5402	AT2G21187	ncRNA [Source:NCBI gene (formerly Entrezgene);Acc:5007893]
AT2G23630	1.43324	1.081e-29	1642.1	1470.24	1724.21	4679.71	4417.1	3963.41	FAH1	ferulic acid 5-hydroxylase 1 [Source:NCBI gene (formerly Entrezgene);Acc:829779]
AT2G23690	1.43296	1.07563e-09	180.497	100.782	110.366	371.126	351.015	334.636	SOUL-1	SOUL heme-binding family protein [Source:NCBI gene (formerly Entrezgene);Acc:818374]
AT2G24150	1.43037	6.43864e-15	487.548	689.668	651.783	1957.47	1502.73	1470.08	TCP11	TCP family transcription factor [Source:NCBI gene (formerly Entrezgene);Acc:830730]
AT2G24255	1.42804	8.41471e-15	137.966	127.46	163.466	426.941	384.22	342.373	DABB1	dimeric A/B barrel domainS-protein 1 [Source:NCBI gene (formerly Entrezgene);Acc:841560]
AT2G12462	1.42658	3.16813e-05	39.8579	49.3661	110.662	128.885	AT2G05075	lncRNA	28717622
AT2G13810	1.42657	0.013307	15.9432	13.6544	39.5223	40.0976	CIPK19	protein_coding	834621
AT2G24710	1.4264	0.000358716	29.0454	19.7613	19.7825	73.4418	73.0492	37.7191	AT3G53830	Regulator of chromosome condensation (RCC1) family protein [Source:NCBI gene (formerly Entrezgene);Acc:824550]
AT2G24720	1.42579	1.57361e-09	107.883	63.2361	77.0478	224.242	206.815	235.019	AT3G58270	phospholipase-like protein (PEARLI 4) with TRAF-like domain protein [Source:NCBI gene (formerly Entrezgene);Acc:824996]
AT2G26010	1.42578	0.00668715	7.26136	9.88064	9.37068	19.5845	28.4607	23.2118	AT1G75290	NAD(P)-binding Rossmann-fold superfamily protein [Source:NCBI gene (formerly Entrezgene);Acc:843866]
AT2G26020	1.42512	2.15984e-18	209.542	178.839	184.29	559.137	517.036	461.334	NA
AT2G26130	1.42486	0.000860036	9.33603	16.7971	17.7002	42.1066	35.1015	40.6206	NAC096	NAC domain containing protein 96 [Source:NCBI gene (formerly Entrezgene);Acc:834702]
AT2G26355	1.4243	0.000138804	17.6347	40.5106	23.9473	81.2756	81.5874	58.0294	LTP3	lipid transfer protein 3 [Source:NCBI gene (formerly Entrezgene);Acc:836051]
AT2G26400	1.42329	2.46427e-12	77.8003	86.9496	96.8304	251.66	241.916	207.939	ZIP11	zinc transporter 11 [Source:NCBI gene (formerly Entrezgene);Acc:842041]
AT2G26480	1.42289	0.000229238	13.4854	22.7255	19.7825	41.1274	55.024	54.1608	AT4G16610	C2H2-like zinc finger protein [Source:NCBI gene (formerly Entrezgene);Acc:827362]
AT2G26695	1.42237	7.61451e-05	18.6721	20.7493	23.9473	48.9612	52.178	68.6681	ST4C	sulfotransferase 4C [Source:NCBI gene (formerly Entrezgene);Acc:837903]
AT2G14775	1.42196	2.69716e-09	102.634	87.1783	258.871	250.133	AT3G15240	protein_coding	820755
AT2G27313	1.42158	5.00636e-22	649.373	817.129	857.938	2168	2141.19	1917.87	AT2G39020	Acyl-CoA N-acyltransferases (NAT) superfamily protein [Source:NCBI gene (formerly Entrezgene);Acc:818488]
AT2G27420	1.4204	1.27033e-07	47.7175	61.2599	87.4597	195.845	147.996	181.825	AT1G24575	DEAD-box ATP-dependent RNA helicase-like protein [Source:NCBI gene (formerly Entrezgene);Acc:839072]
AT2G28105	1.41526	1.17084e-10	89.211	135.365	139.519	292.788	369.041	309.49	AT5G45590	Ribosomal protein L35 [Source:NCBI gene (formerly Entrezgene);Acc:834597]
AT2G28120	1.41478	1.09554e-06	793.563	578.017	646.577	2157.23	2302.47	920.733	SULTR1;2	sulfate transporter 1;2 [Source:NCBI gene (formerly Entrezgene);Acc:844135]
AT2G28190	1.41367	0.000173748	21.7841	19.7613	40.6063	88.1301	55.9727	74.4711	AT4G25310	2-oxoglutarate (2OG) and Fe(II)-dependent oxygenase superfamily protein [Source:NCBI gene (formerly Entrezgene);Acc:828634]
AT2G28210	1.4136	0.000191	30.0828	21.7374	26.0297	45.0443	68.3057	93.8142	AT5G50335	uncharacterized protein [Source:NCBI gene (formerly Entrezgene);Acc:835100]
AT2G28755	1.41259	3.44382e-05	59.1282	193.66	154.096	328.04	427.859	327.866	AT4G34760	SAUR-like auxin-responsive protein family [Source:NCBI gene (formerly Entrezgene);Acc:829628]
AT2G28840	1.41226	0.0264019	10.3734	8.89257	2.08237	18.6052	18.0251	20.3103	AT5G56200	C2H2 type zinc finger transcription factor family [Source:NCBI gene (formerly Entrezgene);Acc:835719]
AT2G28860	1.41212	0.01265	7.26136	10.8687	16.659	16.6468	27.512	48.3578	ZPR2	binding protein [Source:NCBI gene (formerly Entrezgene);Acc:825260]
AT2G29120	1.41098	2.04552e-05	72.6136	231.207	210.32	478.84	443.038	445.859	GATA2	GATA transcription factor 2 [Source:NCBI gene (formerly Entrezgene);Acc:819112]
AT2G16570	1.41091	2.44547e-24	370.678	407.532	1104.65	964.252	AT5G22100	protein_coding	832271
AT2G29170	1.41088	0.0109238	5.18669	10.8687	10.4119	29.3767	23.7173	17.4088	CASP5	Uncharacterized protein family (UPF0497) [Source:NCBI gene (formerly Entrezgene);Acc:831381]
AT2G29300	1.41078	6.2218e-06	129.667	332.977	309.232	527.801	659.34	865.605	GASA6	Gibberellin-regulated family protein [Source:NCBI gene (formerly Entrezgene);Acc:843806]
AT2G29320	1.41026	4.33114e-14	119.294	150.186	174.919	411.274	395.604	374.29	AT5G53045	transcription factor [Source:NCBI gene (formerly Entrezgene);Acc:835384]
AT2G29460	1.4099	0.0367242	14.5227	0.988064	17.7002	27.4183	22.7686	37.7191	AT4G38560	phospholipase-like protein (PEARLI 4) family protein [Source:NCBI gene (formerly Entrezgene);Acc:830013]
AT2G29700	1.40966	5.62229e-09	51.8669	42.4867	51.0181	123.382	129.971	132.5	AT1G63230	Tetratricopeptide repeat (TPR)-like superfamily protein [Source:NCBI gene (formerly Entrezgene);Acc:842628]
AT2G16595	1.4094	5.25358e-53	2043.71	2157.4	5920.44	5238.46	AT1G57860	protein_coding	842161
AT2G30040	1.40834	1.19082e-07	86.099	166.983	187.414	423.025	406.04	340.439	AT3G61550	RING/U-box superfamily protein [Source:NCBI gene (formerly Entrezgene);Acc:825328]
AT2G30520	1.40832	4.38017e-17	975.097	1451.47	1337.92	3557.52	3328.95	3106.51	AT1G33810	zinc finger/BTB domain protein [Source:NCBI gene (formerly Entrezgene);Acc:840273]
AT2G30540	1.40729	0.00460734	18.6721	13.8329	16.659	59.7326	51.2293	19.3431	AT1G07450	NAD(P)-binding Rossmann-fold superfamily protein [Source:NCBI gene (formerly Entrezgene);Acc:837257]
AT2G30670	1.407	0.0176242	4.14935	8.89257	12.4942	29.3767	15.179	23.2118	AT5G66830	F-box protein (DUF295) [Source:NCBI gene (formerly Entrezgene);Acc:836817]
AT2G16970	1.40403	4.41907e-09	89.6803	98.7321	256.895	241.54	RUP2	protein_coding	832438
AT2G30750	1.39945	0.0200253	5.18669	5.92838	9.37068	14.6884	19.9225	19.3431	AT3G44700	uncharacterized protein [Source:NCBI gene (formerly Entrezgene);Acc:28719377]
AT2G30766	1.39943	1.85414e-05	115.144	370.524	332.139	734.418	702.98	720.532	AT3G06470	GNS1/SUR4 membrane protein family [Source:NCBI gene (formerly Entrezgene);Acc:819824]
AT2G31160	1.39828	5.44646e-25	455.391	487.115	502.893	1396.37	1258.91	1154.79	AT5G24460	RING-H2 zinc finger protein [Source:NCBI gene (formerly Entrezgene);Acc:832517]
AT2G17430	1.39803	0.00269184	19.9289	27.3089	62.2476	62.0558	AT2G33847	protein_coding	5007926
AT2G31230	1.39677	0.00166652	12.448	15.809	21.8649	42.1066	59.7675	29.9819	AT5G02140	Pathosis-related thaumatin superfamily protein [Source:NCBI gene (formerly Entrezgene);Acc:831881]
AT2G31360	1.39528	0.00141022	11.4107	18.7732	16.659	29.3767	41.7424	52.2265	AT4G11000	Ankyrin repeat family protein [Source:NCBI gene (formerly Entrezgene);Acc:826701]
AT2G31670	1.39237	2.64042e-11	684.642	401.154	438.34	1461	1318.68	1220.55	CP1	Ca2+-binding protein 1 [Source:NCBI gene (formerly Entrezgene);Acc:835008]
AT2G31945	1.39213	7.59757e-14	5557.01	8931.11	8306.59	21816.1	20022.1	17991.1	LP1	lipid transfer protein 1 [Source:NCBI gene (formerly Entrezgene);Acc:818436]
AT2G32220	1.39116	0.00975381	6.22402	59.2838	47.8946	123.382	82.5361	91.8799	AT1G55205	uncharacterized protein [Source:NCBI gene (formerly Entrezgene);Acc:5007805]
AT2G32290	1.38847	5.30904e-06	237.55	84.9735	159.302	388.752	480.037	391.698	UGT73C1	UDP-glucosyl transferase 73C1 [Source:NCBI gene (formerly Entrezgene);Acc:818247]
AT2G32530	1.38747	0.0171164	3.11201	27.6658	16.659	47.982	45.5371	30.949	AT5G16160	uncharacterized protein [Source:NCBI gene (formerly Entrezgene);Acc:831474]
AT2G18650	1.38603	0.0196378	15.9432	12.6041	34.582	40.0976	AT4G34320	protein_coding	829582
AT2G32540	1.38332	0.0473598	9.33603	5.92838	2.08237	13.7091	18.9738	12.573	AHL18	AT-hook motif nuclear-localized protein 18 [Source:NCBI gene (formerly Entrezgene);Acc:825258]
AT2G32550	1.38291	0.026486	3.11201	12.8448	7.28831	25.4598	17.0764	18.376	AT3G52040	2,3-bisphosphoglycerate-dependent phosphoglycerate mutase [Source:NCBI gene (formerly Entrezgene);Acc:824367]
AT2G32560	1.38105	1.05361e-22	211.617	232.195	236.349	597.326	581.547	592.867	AT5G42060	DEK, chromatin associated protein [Source:NCBI gene (formerly Entrezgene);Acc:834211]
AT2G19150	1.3806	3.97319e-08	83.7016	90.3294	242.074	210.99	TOM7-2	protein_coding	842727
AT2G32795	1.37891	8.92298e-05	18.6721	26.6777	29.1532	69.5249	73.9979	50.2922	AT4G18425	transmembrane protein, putative (DUF679) [Source:NCBI gene (formerly Entrezgene);Acc:827573]
AT2G32870	1.37879	8.1807e-07	53.9415	39.5225	47.8946	152.759	103.407	111.223	AT4G25020	D111/G-patch domain-containing protein [Source:NCBI gene (formerly Entrezgene);Acc:828605]
AT2G32940	1.37838	4.91417e-10	131.742	96.8302	124.942	304.539	366.195	247.592	GATA7	GATA transcription factor 7 [Source:NCBI gene (formerly Entrezgene);Acc:829781]
AT2G19340	1.37558	5.35499e-57	4003.73	4500.71	11474.3	10590.5	OMT1	protein_coding	835504
AT2G19385	1.37553	3.35015e-10	151.46	110.286	347.796	332.237	MYB1	protein_coding	820079
AT2G33380	1.37527	1.06133e-14	217.841	313.216	318.603	697.207	765.593	741.809	MYB60	myb domain protein 60 [Source:NCBI gene (formerly Entrezgene);Acc:837403]
AT2G33830	1.3739	0.0220153	10.3734	4.94032	9.37068	20.5637	13.2817	29.9819	CRK39	cysteine-rich RLK (RECEPTOR-like protein kinase) 39 [Source:NCBI gene (formerly Entrezgene);Acc:825785]
AT2G33847	1.37374	2.01975e-05	35.2695	95.8422	80.1714	197.803	189.738	160.548	AT2G46160	RING/U-box superfamily protein [Source:NCBI gene (formerly Entrezgene);Acc:819223]
AT2G33855	1.37296	9.321e-29	713.688	675.835	764.231	1942.78	1720.92	1914	AT3G13610	2-oxoglutarate (2OG) and Fe(II)-dependent oxygenase superfamily protein [Source:NCBI gene (formerly Entrezgene);Acc:820564]
AT2G19590	1.37228	0.00126538	54.8046	22.0572	84.9729	114.565	AHP2	protein_coding	837893
AT2G34430	1.37117	0.00895262	8.2987	12.8448	29.1532	41.1274	60.7162	28.0475	MYB74	myb domain protein 74 [Source:NCBI gene (formerly Entrezgene);Acc:825855]
AT2G34520	1.36946	7.64736e-20	298.753	374.476	371.704	849.966	884.179	966.19	AT5G49100	vitellogenin-like protein [Source:NCBI gene (formerly Entrezgene);Acc:834969]
AT2G34610	1.36918	4.3138e-14	471.988	682.752	746.531	1735.18	1614.67	1561.96	CSD2	copper/zinc superoxide dismutase 2 [Source:NCBI gene (formerly Entrezgene);Acc:817365]
AT2G19970	1.36874	6.73839e-17	233.169	296.196	700.532	665.429	NDA1	protein_coding	837229
AT2G34620	1.36819	1.81372e-08	56.0162	54.3435	67.6771	171.364	160.329	127.665	AT1G15870	Mitochondrial glycoprotein family protein [Source:NCBI gene (formerly Entrezgene);Acc:838157]
AT2G20520	1.36798	0.00710923	21.9218	19.9565	66.1998	42.007	PGL5	protein_coding	832513
AT2G35260	1.36655	1.66528e-06	139.003	315.192	336.303	612.994	793.105	632.521	AT1G15260	LOW protein: ATP-dependent RNA helicase-like protein [Source:NCBI gene (formerly Entrezgene);Acc:838093]
AT2G35380	1.36623	2.50831e-06	43.5682	33.5942	51.0181	125.341	117.638	87.0441	AT2G42060	Cysteine/Histidine-rich C1 domain family protein [Source:NCBI gene (formerly Entrezgene);Acc:818806]
AT2G35480	1.36576	9.55051e-17	1028	686.704	860.02	2232.63	2289.19	2112.27	AT4G15770	RNA binding protein [Source:NCBI gene (formerly Entrezgene);Acc:827257]
AT2G21140	1.36513	5.04179e-14	196.3	181.709	521.694	452.53	AT2G43540	protein_coding	818956
AT2G35555	1.36511	0.0207421	2.07467	19.7613	20.8237	38.1897	34.1529	37.7191	D27	beta-carotene isomerase D27-like protein [Source:NCBI gene (formerly Entrezgene);Acc:838334]
AT2G35605	1.36429	6.91257e-31	1984.43	1837.8	1957.43	4709.09	5460.66	4709.09	AER	alkenal reductase [Source:NCBI gene (formerly Entrezgene);Acc:831560]
AT2G35960	1.36419	2.04409e-10	445.018	376.452	251.967	1035.04	926.871	801.773	AMT1;2	ammonium transporter 1;2 [Source:NCBI gene (formerly Entrezgene);Acc:842786]
AT2G36050	1.36227	1.48576e-05	37.3441	47.427	34.3592	112.611	122.381	71.5696	AT1G11740	ankyrin repeat family protein [Source:NCBI gene (formerly Entrezgene);Acc:837718]
AT2G36430	1.36218	6.37357e-16	243.774	176.863	199.908	552.282	517.036	525.166	AT5G63010	Transducin/WD40 repeat-like superfamily protein [Source:NCBI gene (formerly Entrezgene);Acc:836421]
AT2G21200	1.36203	2.07597e-40	824.062	865.481	2187.56	2154.77	AT2G39020	protein_coding	818488
AT2G21290	1.36145	0.00141022	26.9041	29.4096	70.1521	74.467	AT4G18425	protein_coding	827573
AT2G36540	1.3608	2.1963e-23	2187.74	1701.45	1748.15	4726.71	5031.85	4718.76	PMI1	plastid movement impaired1 [Source:NCBI gene (formerly Entrezgene);Acc:840860]
AT2G36630	1.36034	6.7072e-16	5716.76	3725.99	4234.51	12030.7	11732.5	11351.5	AT1G22410	Class-II DAHP synthetase family protein [Source:NCBI gene (formerly Entrezgene);Acc:838847]
AT2G36690	1.35743	6.40354e-06	34.2321	46.439	47.8946	141.987	97.7151	89.9456	GSTU23	glutathione S-transferase TAU 23 [Source:NCBI gene (formerly Entrezgene);Acc:844167]
AT2G22100	1.35535	0.00102852	30.8899	29.4096	74.1043	80.1952	AT3G28580	protein_coding	822488
AT2G22200	1.35489	1.44287e-44	1067.2	1097.61	2844.62	2692.27	AT2G35260	protein_coding	818093
AT2G36750	1.35249	0.000746938	16.5974	23.7135	12.4942	47.982	39.845	47.3907	AT1G11125	uncharacterized protein [Source:NCBI gene (formerly Entrezgene);Acc:10723097]
AT2G36770	1.35058	7.99886e-19	199.169	235.159	212.402	518.988	587.239	543.542	AT5G06270	uncharacterized protein [Source:NCBI gene (formerly Entrezgene);Acc:830515]
AT2G36780	1.35055	0.0103366	10.3734	6.91644	10.4119	23.5014	18.9738	28.0475	LAF1	myb domain protein 18 [Source:NCBI gene (formerly Entrezgene);Acc:828661]
AT2G37030	1.34933	3.07975e-06	87.1363	41.4987	53.1005	162.551	142.304	157.647	AT5G58610	PHD finger transcription factor [Source:NCBI gene (formerly Entrezgene);Acc:835975]
AT2G37100	1.34677	1.38064e-16	431.532	613.587	579.941	1323.91	1468.57	1341.45	RALFL33	ralf-like 33 [Source:NCBI gene (formerly Entrezgene);Acc:827260]
AT2G37130	1.34649	3.55489e-07	44.6055	37.5464	56.2241	122.403	106.253	122.829	GolS4	galactinol synthase 4 [Source:NCBI gene (formerly Entrezgene);Acc:842342]
AT2G37380	1.34572	0.0140931	15.5601	8.89257	6.24712	17.626	32.2555	28.0475	AT1G04330	uncharacterized protein [Source:NCBI gene (formerly Entrezgene);Acc:839548]
AT2G25460	1.34386	0.000115671	46.833	48.3157	143.268	98.3346	GSTU23	protein_coding	844167
AT2G37470	1.34179	1.28293e-18	219.915	182.792	217.608	516.051	536.01	519.363	FMO GS-OX1	flavin-monooxygenase glucosinolate S-oxygenase 1 [Source:NCBI gene (formerly Entrezgene);Acc:842897]
AT2G37700	1.34003	0.000258888	14.5227	24.7016	31.2356	54.8365	62.6136	60.9309	AT2G28105	replication factor-A carboxy-terminal domain protein [Source:NCBI gene (formerly Entrezgene);Acc:817356]
AT2G37760	1.33592	2.59826e-08	106.846	95.8422	65.5948	212.491	263.736	201.169	AT5G53590	SAUR-like auxin-responsive protein family [Source:NCBI gene (formerly Entrezgene);Acc:835441]
AT2G27470	1.33295	3.63623e-19	304.913	290.945	784.517	716.983	AT3G60080	protein_coding	825178
AT2G37805	1.33062	2.5738e-21	271.782	302.347	288.409	777.503	712.467	679.911	AT3G60080	RING/U-box superfamily protein [Source:NCBI gene (formerly Entrezgene);Acc:825178]
AT2G37970	1.32691	1.66089e-10	117.219	182.792	146.807	419.108	369.041	333.669	AT5G43520	Cysteine/Histidine-rich C1 domain family protein [Source:NCBI gene (formerly Entrezgene);Acc:834372]
AT2G29090	1.32595	1.00498e-46	1326.27	1366.49	3472.03	3278.46	AT5G19290	protein_coding	832049
AT2G38540	1.32515	0.00821009	11.4107	7.90451	16.659	34.2728	20.8712	34.8176	AT1G33840	LURP-one-like protein (DUF567) [Source:NCBI gene (formerly Entrezgene);Acc:840280]
AT2G38870	1.32333	1.41298e-13	131.742	147.221	111.407	334.894	321.606	321.096	AT5G47830	uncharacterized protein [Source:NCBI gene (formerly Entrezgene);Acc:834834]
AT2G38995	1.32297	4.24324e-05	22.8214	37.5464	27.0709	81.2756	68.3057	69.6353	AT3G50850	Putative methyltransferase family protein [Source:NCBI gene (formerly Entrezgene);Acc:824249]
AT2G39020	1.3223	3.99413e-13	1601.65	2390.13	2342.67	4537.72	5521.38	5781.66	EXO	Phosphate-responsive 1 family protein [Source:NCBI gene (formerly Entrezgene);Acc:826473]
AT2G39030	1.32214	3.11189e-05	40.4561	33.5942	52.0593	73.4418	116.689	124.763	ARGOS	auxin-regulated involved in organ size [Source:NCBI gene (formerly Entrezgene);Acc:825160]
AT2G39530	1.32207	0.00133559	21.7841	25.6897	37.4827	48.9612	55.024	108.322	AT1G13480
AT2G29450	1.32186	0.000595645	30.8899	44.1143	85.961	101.199	AT5G24070	protein_coding	832472
AT2G39850	1.32163	2.78683e-13	1540.45	1081.93	992.251	3267.67	2856.51	2910.17	PH1	pleckstrin homologue 1 [Source:NCBI gene (formerly Entrezgene);Acc:817520]
AT2G40240	1.31885	1.73428e-16	318.462	236.147	259.255	704.062	669.775	655.732	AT3G27050	plant/protein [Source:NCBI gene (formerly Entrezgene);Acc:822323]
AT2G29540	1.31871	3.90146e-19	305.909	296.196	777.601	724.621	AT2G41990	protein_coding	818799
AT2G40420	1.31738	0.0165355	15.5601	11.8568	8.32949	37.2105	14.2304	37.7191	AT1G66650	Protein with RING/U-box and TRAF-like domain [Source:NCBI gene (formerly Entrezgene);Acc:842983]
AT2G40470	1.31705	1.23589e-10	81.9496	102.759	114.531	255.577	264.685	225.348	JAC1	J-domain protein required for chloroplast accumulation response 1 [Source:NCBI gene (formerly Entrezgene);Acc:843847]
AT2G40475	1.31616	0.00771583	9.33603	25.6897	17.7002	65.608	36.0502	29.9819	AT5G42760	Leucine carboxyl methyltransferase [Source:NCBI gene (formerly Entrezgene);Acc:834285]
AT2G41230	1.31348	4.54774e-05	165.974	408.07	550.788	891.093	927.819	976.828	AT5G38940	RmlC-like cupins superfamily protein [Source:NCBI gene (formerly Entrezgene);Acc:833886]
AT2G30550	1.31114	0.0266236	18.9325	11.5538	40.5103	35.3241	AT4G31354	protein_coding	28720193
AT2G41340	1.31079	4.8353e-17	258.297	200.577	216.567	554.24	559.727	560.951	MAPKKK14	mitogen-activated protein kinase kinase kinase 14 [Source:NCBI gene (formerly Entrezgene);Acc:817555]
AT2G41730	1.31075	1.73993e-18	175.31	188.72	174.919	443.588	442.09	451.662	AT5G18750	DNAJ heat shock N-terminal domain-containing protein [Source:NCBI gene (formerly Entrezgene);Acc:831993]
AT2G41780	1.31007	4.39718e-07	59.1282	82.9973	119.736	206.616	223.891	218.577	EPS1	HXXXD-type acyl-transferase family protein [Source:NCBI gene (formerly Entrezgene);Acc:836851]
AT2G41850	1.309	7.89878e-22	1443.97	1120.46	1209.86	2984.67	3280.57	3085.23	AT4G01870	tolB protein-like protein [Source:NCBI gene (formerly Entrezgene);Acc:828228]
AT2G41990	1.30838	5.13197e-10	82.987	110.663	124.942	274.183	277.018	237.921	AT2G01870	uncharacterized protein [Source:NCBI gene (formerly Entrezgene);Acc:814718]
AT2G42060	1.30817	2.58916e-22	2699.15	2195.48	2164.63	6201.42	5827.81	5450.9	PAL2	phenylalanine ammonia-lyase 2 [Source:NCBI gene (formerly Entrezgene);Acc:824493]
AT2G42150	1.30816	0.00662364	10.3734	18.7732	10.4119	30.3559	42.6911	25.1461	AT5G67140	F-box/RNI-like superfamily protein [Source:NCBI gene (formerly Entrezgene);Acc:836849]
AT2G42395	1.30732	8.66016e-12	110.995	117.58	122.86	277.12	258.044	334.636	AT2G35480	envelope glycoprotein [Source:NCBI gene (formerly Entrezgene);Acc:818113]
AT2G42650	1.30524	4.35888e-14	732.36	532.566	589.312	1782.19	1411.65	1387.87	FLS1	flavonol synthase 1 [Source:NCBI gene (formerly Entrezgene);Acc:830765]
AT2G31390	1.30267	8.73825e-06	88.6838	63.0205	216.385	158.481	SDR5	protein_coding	819327
AT2G42890	1.30044	0.00880012	12.448	37.5464	33.318	88.1301	86.3308	30.949	PPT2	phosphoenolpyruvate (pep)/phosphate translocator 2 [Source:NCBI gene (formerly Entrezgene);Acc:821114]
AT2G42955	1.29964	1.16622e-13	1086.09	734.131	743.407	2015.24	2102.3	2192.54	AT2G46600	Calcium-binding EF-hand family protein [Source:NCBI gene (formerly Entrezgene);Acc:819272]
AT2G42975	1.29913	0.00075558	13.4854	18.7732	24.9885	47.0027	49.3319	44.4892	PRF4	profilin 4 [Source:NCBI gene (formerly Entrezgene);Acc:829055]
AT2G32660	1.2945	0.000548169	374.664	580.839	1346.72	996.712	CT-BMY	protein_coding	827419
AT2G43100	1.29405	3.21568e-30	1283.19	1315.11	1354.58	3440.99	3257.8	2994.32	AT5G19290	alpha/beta-Hydrolases superfamily protein [Source:NCBI gene (formerly Entrezgene);Acc:832049]
AT2G43480	1.28989	4.02968e-07	322.612	163.03	170.755	570.887	517.036	516.462	FMO GS-OX3	flavin-monooxygenase glucosinolate S-oxygenase 3 [Source:NCBI gene (formerly Entrezgene);Acc:842553]
AT2G43540	1.28942	1.82007e-07	49.7922	69.1644	60.3888	149.821	164.123	124.763	AT2G23530	Zinc-finger domain of monoamine-oxidase A repressor R1 [Source:NCBI gene (formerly Entrezgene);Acc:816885]
AT2G43570	1.28721	2.14464e-12	102.696	97.8183	103.077	245.785	260.89	234.052	AT3G18320	F-box and associated interaction domains-containing protein [Source:NCBI gene (formerly Entrezgene);Acc:821361]
AT2G43620	1.28667	0.0417606	3.11201	12.8448	14.5766	38.1897	16.1277	20.3103	GDU7	glutamine dumper 7 [Source:NCBI gene (formerly Entrezgene);Acc:833868]
AT2G43820	1.28653	0.000366444	16.5974	27.6658	28.112	69.5249	56.9214	50.2922	AT1G71280	DEA(D/H)-box RNA helicase family protein [Source:NCBI gene (formerly Entrezgene);Acc:843469]
AT2G44380	1.28359	0.000192917	40.4561	65.2122	24.9885	118.486	92.9717	107.354	AT1G24290	AAA-type ATPase family protein [Source:NCBI gene (formerly Entrezgene);Acc:839045]
AT2G33850	1.2821	0.00182708	44.8401	25.2082	80.0326	90.6969	ZF1	protein_coding	836881
AT2G44630	1.28178	3.97345e-10	486.511	379.416	434.175	1346.43	998.971	815.313	AT1G74070	Cyclophilin-like peptidyl-prolyl cis-trans isomerase family protein [Source:NCBI gene (formerly Entrezgene);Acc:843747]
AT2G34070	1.28125	1.09165e-05	70.7478	61.9701	173.898	148.934	AT5G22390	protein_coding	832300
AT2G44798	1.28082	0.00818913	14.5227	7.90451	14.5766	23.5014	29.4094	36.752	AT3G44790	TRAF-like family protein [Source:NCBI gene (formerly Entrezgene);Acc:823610]
AT2G44840	1.28081	0.000401113	17.6347	32.6061	42.6887	68.5456	68.3057	88.9784	GIS	C2H2 and C2HC zinc fingers superfamily protein [Source:NCBI gene (formerly Entrezgene);Acc:824976]
AT2G34180	1.28062	2.09205e-08	105.623	110.286	263.811	260.634	AT5G62140	protein_coding	836334
AT2G45050	1.2801	6.44691e-15	212.654	256.897	291.532	652.163	603.367	592.867	AT2G35605	SWIB/MDM2 domain superfamily protein [Source:NCBI gene (formerly Entrezgene);Acc:818127]
AT2G45180	1.27986	6.88542e-05	57.0535	25.6897	39.5651	105.756	89.1769	101.551	HDG7	homeodomain GLABROUS 7 [Source:NCBI gene (formerly Entrezgene);Acc:835293]
AT2G45470	1.27814	0.000614171	18.6721	20.7493	16.659	48.9612	41.7424	45.4564	AT1G16905	Curculin-like (mannose-binding) lectin family protein [Source:NCBI gene (formerly Entrezgene);Acc:5007699]
AT2G34390	1.27798	5.88874e-11	239.147	164.904	497.981	483.081	AT5G12050	protein_coding	831078
AT2G34460	1.27787	3.05148e-08	112.599	108.185	247.014	288.321	AT5G42460	protein_coding	834253
AT2G46160	1.27756	6.31888e-13	142.115	172.911	174.919	433.796	403.193	351.078	GA3OX1	gibberellin 3-oxidase 1 [Source:NCBI gene (formerly Entrezgene);Acc:838125]
AT2G46600	1.27571	2.18385e-09	602.693	1144.18	860.02	1973.14	2233.22	2106.47	HBI1	basic helix-loop-helix (bHLH) DNA-binding superfamily protein [Source:NCBI gene (formerly Entrezgene);Acc:816346]
AT2G46640	1.27515	2.64862e-05	45.6428	54.3435	73.9243	95.9639	163.175	161.515	AT4G00910	aluminum activated malate transporter family protein [Source:NCBI gene (formerly Entrezgene);Acc:827985]
AT2G34790	1.27511	0.0174031	25.9076	13.6544	43.4745	52.5088	AT4G15165	protein_coding	10723067
AT2G35210	1.27483	1.22246e-05	69.7513	60.9198	151.173	165.164	AT2G23530	protein_coding	816885
AT2G46840	1.27454	0.00823118	10.3734	10.8687	13.5354	32.3144	20.8712	30.949	AT1G10800	voltage-gated hydrogen channel-like protein [Source:NCBI gene (formerly Entrezgene);Acc:837623]
AT2G47275	1.27387	0.00572468	9.33603	19.7613	11.4531	32.3144	35.1015	30.949	AT2G42860	uncharacterized protein [Source:NCBI gene (formerly Entrezgene);Acc:818886]
AT2G47440	1.27334	8.43245e-05	32.1575	31.618	49.977	94.0055	110.997	69.6353	AT1G36940	myotubularin-like protein [Source:NCBI gene (formerly Entrezgene);Acc:840603]
AT2G47485	1.27274	0.000158284	20.7467	38.5345	31.2356	66.5872	66.4083	86.077	AT5G15265	uncharacterized protein [Source:NCBI gene (formerly Entrezgene);Acc:5008213]
AT2G47530	1.2727	2.41948e-17	15305.9	20789.8	20039.7	45718	48486.6	41427.2	AT2G45180	Bifunctional inhibitor/lipid-transfer protein/seed storage 2S albumin superfamily protein [Source:NCBI gene (formerly Entrezgene);Acc:819126]
AT2G47780	1.26924	0.0137559	5.18669	14.821	18.7414	27.4183	36.9989	29.0147	AT3G56770	basic helix-loop-helix (bHLH) DNA-binding superfamily protein [Source:NCBI gene (formerly Entrezgene);Acc:824844]
AT2G47920	1.26881	0.0302882	10.3734	9.88064	4.16475	23.5014	16.1277	19.3431	EXPB2	expansin B2 [Source:NCBI gene (formerly Entrezgene);Acc:842879]
AT2G47930	1.26824	1.23227e-08	120.331	218.362	179.084	447.505	412.68	387.83	PEX11B	peroxin 11B [Source:NCBI gene (formerly Entrezgene);Acc:823897]
AT2G48090	1.26635	6.73257e-12	129.667	121.532	103.077	305.518	272.274	274.673	WDR5b	Transducin/WD40 repeat-like superfamily protein [Source:NCBI gene (formerly Entrezgene);Acc:828189]
AT3G01060	1.26564	0.000254364	44.6055	54.3435	21.8649	84.2132	113.843	92.847	AHP2	Tat-binding protein 1(Tbp-1)-interacting protein (TBPIP) [Source:NCBI gene (formerly Entrezgene);Acc:837893]
AT3G01550	1.26478	3.68159e-24	4866.15	3970.04	4461.48	11371.7	10523.8	10056.5	OMT1	O-methyltransferase 1 [Source:NCBI gene (formerly Entrezgene);Acc:835504]
AT3G01970	1.26254	3.14564e-06	60.1656	70.1525	116.613	196.824	218.199	176.99	AT3G06990	Cysteine/Histidine-rich C1 domain family protein [Source:NCBI gene (formerly Entrezgene);Acc:819884]
AT3G02240	1.26233	3.63142e-15	931.529	731.167	642.412	1919.28	1804.41	1805.68	AT1G80620	S15/NS1, RNA-binding protein [Source:NCBI gene (formerly Entrezgene);Acc:844401]
AT3G02242	1.26175	0.000333915	31.1201	48.4151	33.318	114.569	57.8701	98.65	AT3G61400	2-oxoglutarate (2OG) and Fe(II)-dependent oxygenase superfamily protein [Source:NCBI gene (formerly Entrezgene);Acc:825312]
AT3G02480	1.25966	3.99174e-07	80.9123	112.639	103.077	289.85	244.762	176.023	AT5G45650	subtilase family protein [Source:NCBI gene (formerly Entrezgene);Acc:834605]
AT3G02610	1.25743	1.75984e-12	129.667	108.687	128.066	298.663	275.12	301.753	MYB7	myb domain protein 7 [Source:NCBI gene (formerly Entrezgene);Acc:816173]
AT3G03020	1.25645	0.0355882	6.22402	6.91644	11.4531	13.7091	27.512	17.4088	AT4G33800	uncharacterized protein [Source:NCBI gene (formerly Entrezgene);Acc:829522]
AT3G03110	1.25644	1.70213e-25	1188.79	1022.65	1084.92	2664.47	2742.66	2467.22	Hop1	stress-inducible protein [Source:NCBI gene (formerly Entrezgene);Acc:837781]
AT3G03270	1.25503	2.43519e-09	417.01	265.789	286.326	913.616	723.851	675.075	ARGAH2	Arginase/deacetylase superfamily protein [Source:NCBI gene (formerly Entrezgene);Acc:826458]
AT3G03470	1.25481	4.9069e-05	35.2695	48.4151	67.6771	97.9223	148.944	114.124	AT3G56260	uncharacterized protein [Source:NCBI gene (formerly Entrezgene);Acc:824792]
AT3G04000	1.25376	1.27846e-08	2100.61	3762.55	4011.69	8437.97	7530.7	7579.61	AT1G57660	Translation protein SH3-like family protein [Source:NCBI gene (formerly Entrezgene);Acc:842142]
AT3G04720	1.25342	0.00591312	19.7094	7.90451	16.659	37.2105	33.2042	34.8176	AT5G06190	uncharacterized protein [Source:NCBI gene (formerly Entrezgene);Acc:830506]
AT3G05640	1.25245	0.000454132	30.0828	42.4867	65.5948	85.1924	92.9717	150.876	AT1G65481	uncharacterized protein [Source:NCBI gene (formerly Entrezgene);Acc:6241153]
AT3G05720	1.25207	1.88495e-06	146.265	337.918	248.844	530.739	578.701	637.356	ST4B	sulfotransferase 4B [Source:NCBI gene (formerly Entrezgene);Acc:837902]
AT3G05727	1.25109	5.78303e-08	159.75	105.723	92.6656	302.58	284.607	265.001	AT1G71870	MATE efflux family protein [Source:NCBI gene (formerly Entrezgene);Acc:843518]
AT3G05770	1.24985	0.0110936	16.5974	6.91644	18.7414	30.3559	42.6911	27.0804	AT5G55110	Stigma-specific Stig1 family protein [Source:NCBI gene (formerly Entrezgene);Acc:835602]
AT3G05800	1.2493	6.45214e-14	824.683	1006.84	1192.16	2655.65	2368.88	2163.53	HBP1	SOUL heme-binding family protein [Source:NCBI gene (formerly Entrezgene);Acc:838280]
AT2G38470	1.24841	2.99603e-24	508.188	576.637	1287.44	1288.85	AT2G44670	protein_coding	819075
AT2G38730	1.24803	8.55512e-05	60.7833	67.2219	183.779	120.293	AT3G02610	protein_coding	820709
AT3G05945	1.24662	3.68912e-11	1127.59	1709.35	1888.71	3750.43	3849.79	3613.3	AT3G54400	Eukaryotic aspartyl protease family protein [Source:NCBI gene (formerly Entrezgene);Acc:824606]
AT3G05950	1.24658	1.76526e-05	227.177	605.683	547.664	1153.53	1102.38	1020.35	NOP10	nucleolar RNA-binding Nop10p family protein [Source:NCBI gene (formerly Entrezgene);Acc:816569]
AT3G06145	1.24622	1.43585e-18	393.151	471.306	506.017	1111.42	1068.23	1071.61	GRP23	glutamine-rich protein 23 [Source:NCBI gene (formerly Entrezgene);Acc:837566]
AT3G06180	1.24321	3.89711e-11	905.595	629.396	615.341	1908.51	1717.13	1464.28	HCD1	3-hydroxyacyl-CoA dehydratase 1 [Source:NCBI gene (formerly Entrezgene);Acc:827089]
AT3G06345	1.24241	3.26717e-15	177.385	216.386	183.249	448.484	467.704	449.728	KUF1	KAR-UP F-box 1 [Source:NCBI gene (formerly Entrezgene);Acc:840024]
AT2G39250	1.2424	5.54238e-08	116.584	106.084	253.931	273.046	AT3G09480	protein_coding	820105
AT2G39510	1.24239	0.0198911	14.9467	27.3089	39.5223	60.1464	AT5G51310	protein_coding	835205
AT3G06435	1.24223	8.73834e-16	200.206	183.78	174.919	462.193	439.244	420.713	45933	organic cation/carnitine transporter 3 [Source:NCBI gene (formerly Entrezgene);Acc:838209]
AT3G06470	1.24125	2.54473e-07	4770.71	2543.28	2557.15	8628.92	8165.38	6540.88	AT3G09440	Heat shock protein 70 (Hsp 70) family protein [Source:NCBI gene (formerly Entrezgene);Acc:820102]
AT3G06570	1.24072	6.6219e-11	763.48	459.45	543.499	1401.27	1375.6	1396.57	AT1G14060	GCK domain-containing protein [Source:NCBI gene (formerly Entrezgene);Acc:837966]
AT3G06750	1.23684	4.89938e-06	66.3896	39.5225	48.9358	109.673	128.073	126.698	AT2G05075	ncRNA [Source:NCBI gene (formerly Entrezgene);Acc:28717622]
AT2G40000	1.23666	0.042829	11.9574	18.9061	27.6656	44.8711	AT5G66815	protein_coding	836815
AT2G40130	1.23608	0.0200613	27.9005	13.6544	52.367	45.8258	AT3G59200	protein_coding	825089
AT2G40140	1.23545	4.28259e-09	127.545	144.947	331.987	309.324	AT4G35985	protein_coding	829753
AT2G40200	1.23511	0.0157386	21.9218	18.9061	49.4029	46.7805	GLTP2	protein_coding	838735
AT3G06955	1.23269	0.0206308	28.0081	6.91644	13.5354	34.2728	51.2293	28.0475	AT3G12320	uncharacterized protein [Source:NCBI gene (formerly Entrezgene);Acc:820411]
AT3G06990	1.23204	1.10797e-12	216.803	243.064	275.914	630.62	492.37	605.44	AT5G43180	transmembrane protein, putative (Protein of unknown function, DUF599) [Source:NCBI gene (formerly Entrezgene);Acc:834336]
AT3G07150	1.23172	0.0389918	4.14935	10.8687	26.0297	22.5221	37.9476	35.7848	MAC5C	CCCH-type zinc fingerfamily protein with RNA-binding domain-containing protein [Source:NCBI gene (formerly Entrezgene);Acc:830597]
AT3G07350	1.23164	6.14499e-08	193.982	104.735	167.631	363.292	363.348	367.52	AT1G09190	Tetratricopeptide repeat (TPR)-like superfamily protein [Source:NCBI gene (formerly Entrezgene);Acc:837439]
AT3G07500	1.23122	1.63264e-09	97.5097	121.532	115.572	222.284	266.582	296.917	AT5G49700	Putative AT-hook DNA-binding family protein [Source:NCBI gene (formerly Entrezgene);Acc:835033]
AT3G07730	1.23065	9.80703e-06	57.0535	39.5225	48.9358	130.237	91.0743	119.927	AT5G49780	Leucine-rich repeat protein kinase family protein [Source:NCBI gene (formerly Entrezgene);Acc:835041]
AT3G08040	1.23036	9.16232e-07	64.3149	60.2719	66.6359	182.136	119.535	147.008	AT3G02610	plant stearoyl-acyl-carrier desaturase family protein [Source:NCBI gene (formerly Entrezgene);Acc:820709]
AT3G08240	1.23034	6.00338e-08	128.63	102.759	92.6656	215.429	236.224	308.523	GSTU9	glutathione S-transferase tau 9 [Source:NCBI gene (formerly Entrezgene);Acc:836368]
AT3G08360	1.22992	8.6291e-08	60.1656	67.1883	83.2949	172.343	174.559	147.008	LSH3	LIGHT-DEPENDENT SHORT HYPOCOTYLS-like protein (DUF640) [Source:NCBI gene (formerly Entrezgene);Acc:817672]
AT2G40480	1.22928	2.27919e-16	320.856	290.945	737.091	697.889	ZCW7	protein_coding	842250
AT2G40520	1.2287	0.0414554	17.9361	12.6041	29.6417	42.007	AT4G31330	protein_coding	829260
AT2G40610	1.22796	1.91537e-06	82.7051	88.2287	206.504	193.805	cPT4	protein_coding	835991
AT3G08860	1.22791	1.01356e-05	65.3522	53.3554	96.8304	177.239	192.584	134.435	AT1G54050	HSP20-like chaperones superfamily protein [Source:NCBI gene (formerly Entrezgene);Acc:841843]
AT3G08870	1.22786	0.00232568	12.448	28.6538	27.0709	44.0651	64.511	51.2593	AT1G50400	Eukaryotic porin family protein [Source:NCBI gene (formerly Entrezgene);Acc:841462]
AT3G08940	1.22784	1.44661e-06	105.808	63.2361	72.8831	220.325	165.072	180.858	AT2G46640	NAD-dependent protein deacetylase HST1-like protein [Source:NCBI gene (formerly Entrezgene);Acc:819276]
AT2G41120	1.22777	1.88136e-27	688.545	753.095	1750.84	1624.91	CSD2	protein_coding	817365
AT2G41210	1.22763	0.00588447	22.9183	33.6109	69.164	63.0105	RPB5C	protein_coding	835909
AT3G09160	1.22762	0.00160822	51.8669	22.7255	21.8649	61.6911	75.8952	88.0113	AT1G58983	Ribosomal protein S5 family protein [Source:NCBI gene (formerly Entrezgene);Acc:842229]
AT3G09230	1.22671	0.000114336	31.1201	22.7255	33.318	68.5456	62.6136	72.5368	RPB5C	RNA polymerase II fifth largest subunit, C [Source:NCBI gene (formerly Entrezgene);Acc:835909]
AT3G09440	1.22318	8.99557e-22	883.811	1030.55	1102.62	2377.55	2359.39	2306.67	AT2G31670	Stress responsive alpha-beta barrel domain protein [Source:NCBI gene (formerly Entrezgene);Acc:817723]
AT3G09480	1.22284	1.53653e-05	52.9042	58.2957	71.8419	105.756	137.56	183.76	AT1G03990	Long-chain fatty alcohol dehydrogenase family protein [Source:NCBI gene (formerly Entrezgene);Acc:839342]
AT2G42540	1.22155	4.09982e-08	128.542	113.437	295.429	269.227	CYP71B11	protein_coding	832583
AT3G09490	1.22146	0.00504482	13.4854	20.7493	17.7002	32.3144	55.9727	32.8833	AT5G24640	uncharacterized protein [Source:NCBI gene (formerly Entrezgene);Acc:832535]
AT3G10020	1.2205	2.17695e-16	783.19	995.968	865.226	2291.38	2024.51	1847.27	UGT88A1	UDP-glucosyl transferase 88A1 [Source:NCBI gene (formerly Entrezgene);Acc:820900]
AT3G10040	1.21853	0.0166404	14.5227	24.7016	8.32949	28.3975	29.4094	53.1936	DAR3	DA1-related protein 3 [Source:NCBI gene (formerly Entrezgene);Acc:836796]
AT3G10200	1.21773	1.10046e-07	77.8003	119.556	100.995	271.245	213.455	209.873	AT2G26695	Ran BP2/NZF zinc finger-like superfamily protein [Source:NCBI gene (formerly Entrezgene);Acc:2745562]
AT2G42610	1.21642	9.27796e-42	1472.75	1433.72	3352.48	3401.61	AT5G08420	protein_coding	830741
AT2G42850	1.21525	4.66716e-19	377.654	374.972	857.634	889.785	AT5G49100	protein_coding	834969
AT3G10745	1.21506	2.70518e-09	123.443	138.329	143.684	381.897	266.582	293.049	EXLA2	expansin-like A2 [Source:NCBI gene (formerly Entrezgene);Acc:829997]
AT3G11020	1.2137	3.30641e-11	1354.76	2108.53	2110.49	4595.5	4251.08	4081.4	FLA9	FASCICLIN-like arabinoogalactan 9 [Source:NCBI gene (formerly Entrezgene);Acc:839384]
AT3G11050	1.21305	9.44826e-06	102.696	50.3912	67.6771	168.426	180.251	162.482	CDF3	cycling DOF factor 3 [Source:NCBI gene (formerly Entrezgene);Acc:823904]
AT3G11110	1.21279	0.029247	14.5227	4.94032	9.37068	22.5221	19.9225	24.1789	AT3G62960	Thioredoxin superfamily protein [Source:NCBI gene (formerly Entrezgene);Acc:825471]
AT3G11390	1.21114	3.78991e-07	51.8669	61.2599	51.0181	131.216	117.638	131.533	AT4G02090	multidrug resistance protein ABC transporter family protein [Source:NCBI gene (formerly Entrezgene);Acc:827380]
AT3G11670	1.2102	1.3352e-28	1135.88	1190.62	1198.41	2734.97	2844.17	2576.51	RPT2	Phototropic-responsive NPH3 family protein [Source:NCBI gene (formerly Entrezgene);Acc:817601]
AT3G11840	1.20973	0.0402335	4.14935	15.809	8.32949	25.4598	18.0251	22.2446	GLR2.6	glutamate receptor 2.6 [Source:NCBI gene (formerly Entrezgene);Acc:830988]
AT3G12320	1.20958	4.13539e-06	43.5682	68.1764	73.9243	159.613	140.406	129.599	AT4G21720	defensin-like protein [Source:NCBI gene (formerly Entrezgene);Acc:828260]
AT2G44370	1.20946	4.85265e-05	61.7797	88.2287	197.611	148.934	AT1G24575	protein_coding	839072
AT3G12410	1.20851	0.000358397	30.0828	56.3196	55.1829	141.008	109.099	77.3725	AT5G02180	Transmembrane amino acid transporter family protein [Source:NCBI gene (formerly Entrezgene);Acc:831862]
AT3G12500	1.20763	1.7744e-12	265.558	224.29	217.608	565.012	600.521	468.104	RGF9	root meristem growth factor [Source:NCBI gene (formerly Entrezgene);Acc:836598]
AT2G44420	1.20747	5.02003e-33	932.675	986.271	2236.96	2193.91	AT1G13160	protein_coding	837874
AT2G44510	1.20732	0.00388335	37.865	27.3089	82.0087	68.7387	AT3G50850	protein_coding	824249
AT3G12700	1.20696	1.09935e-09	220.953	312.228	281.12	727.563	644.161	508.724	AT4G12830	alpha/beta-Hydrolases superfamily protein [Source:NCBI gene (formerly Entrezgene);Acc:826895]
AT3G12955	1.20691	0.030264	13.4854	5.92838	12.4942	23.5014	16.1277	33.8505	RABH1d	RAB GTPase homolog H1D [Source:NCBI gene (formerly Entrezgene);Acc:816761]
AT2G44670	1.2067	7.46982e-07	103.631	93.4804	217.373	237.721	GSTU9	protein_coding	836368
AT3G13100	1.20607	0.0448299	6.22402	14.821	5.20593	19.5845	16.1277	25.1461	RPN12b	regulatory particle non-ATPase 12B [Source:NCBI gene (formerly Entrezgene);Acc:834209]
AT2G44700	1.20567	6.07493e-06	887.835	914.847	2466.19	1691.74	AOR	protein_coding	838984
AT3G13150	1.20471	0.000998916	29.0454	22.7255	40.6063	71.4833	50.2806	90.9127	AT3G56300	Cysteinyl-tRNA synthetase, class Ia family protein [Source:NCBI gene (formerly Entrezgene);Acc:824797]
AT3G13310	1.20437	0.000178824	45.6428	43.4748	43.7298	85.1924	76.8439	144.106	MYB15	myb domain protein 15 [Source:NCBI gene (formerly Entrezgene);Acc:821904]
AT3G13437	1.20387	2.55178e-07	1220.95	2231.05	2513.42	4979.35	4307.05	4455.69	AT5G02610	Ribosomal L29 family protein [Source:NCBI gene (formerly Entrezgene);Acc:831853]
AT3G13520	1.20263	3.04498e-11	136.928	117.58	113.489	280.058	300.735	265.968	AT5G05130	DNA/RNA helicase protein [Source:NCBI gene (formerly Entrezgene);Acc:830395]
AT3G13610	1.20165	8.22813e-07	63.2776	95.8422	84.3361	223.263	164.123	173.121	AT1G72030	Acyl-CoA N-acyltransferases (NAT) superfamily protein [Source:NCBI gene (formerly Entrezgene);Acc:843534]
AT3G13940	1.20139	1.21295e-06	89.211	62.248	56.2241	159.613	172.662	145.074	AT2G47485	uncharacterized protein [Source:NCBI gene (formerly Entrezgene);Acc:2745593]
AT2G45860	1.20098	1.74963e-10	180.357	173.306	386.33	426.753	LBD4	protein_coding	840020
AT3G14530	1.20084	8.36339e-08	403.524	393.249	390.445	1143.73	981.895	603.506	CH1	Pheophorbide a oxygenase family protein with Rieske 2Fe-2S domain-containing protein [Source:NCBI gene (formerly Entrezgene);Acc:841029]
AT3G14620	1.20053	6.52316e-06	347.508	183.78	178.043	456.318	533.164	640.258	BEE3	BR enhanced expression 3 [Source:NCBI gene (formerly Entrezgene);Acc:843719]
AT2G46535	1.19989	1.65522e-07	139.503	144.947	385.342	268.272	EXLA2	protein_coding	829997
AT3G15080	1.19959	9.94491e-05	43.5682	30.63	29.1532	80.2963	88.2282	68.6681	AT5G55570	uncharacterized protein [Source:NCBI gene (formerly Entrezgene);Acc:835651]
AT2G46550	1.19935	5.15731e-12	211.247	260.485	563.193	519.359	AT2G38730	protein_coding	818455
AT3G15240	1.1985	3.46619e-07	67.4269	87.9377	111.407	182.136	221.045	208.906	AT4G31320	SAUR-like auxin-responsive protein family [Source:NCBI gene (formerly Entrezgene);Acc:829259]
AT2G46660	1.19749	0.0296004	20.9254	17.8558	32.6059	56.3276	AT5G24640	protein_coding	832535
AT3G15357	1.19731	8.77618e-07	137.966	80.0331	89.542	224.242	262.787	217.61	AT2G14660	thymocyte nuclear-like protein [Source:NCBI gene (formerly Entrezgene);Acc:815954]
AT3G15450	1.19641	4.71865e-06	54.9789	86.9496	80.1714	192.907	133.765	182.793	AT4G24380	dihydrofolate reductase [Source:NCBI gene (formerly Entrezgene);Acc:828540]
AT2G47140	1.19577	5.3588e-35	4489.99	4827.37	11689.7	9653.02	RSR4	protein_coding	831738
AT3G15500	1.19558	0.00460252	11.4107	21.7374	15.6178	40.1482	36.9989	34.8176	AT5G28910	alpha-(1,6)-fucosyltransferase [Source:NCBI gene (formerly Entrezgene);Acc:833014]
AT3G15510	1.19542	7.23681e-09	75.7256	75.0928	82.2537	188.99	180.251	164.417	AT2G37100	protamine P1 family protein [Source:NCBI gene (formerly Entrezgene);Acc:818286]
AT2G47270	1.19535	8.20967e-15	286.977	296.196	702.509	632.969	AT4G17245	protein_coding	827437
AT3G15570	1.19516	0.0433955	7.26136	5.92838	8.32949	16.6468	17.0764	15.4745	rps4
AT2G47520	1.19293	3.51695e-36	1577.38	1645.89	3885.04	3483.72	AT1G63660	protein_coding	842670
AT3G16150	1.19116	1.18226e-07	1453.31	2765.59	2448.87	5663.83	5240.57	4321.26	PSAD-2	photosystem I subunit D-2 [Source:NCBI gene (formerly Entrezgene);Acc:838400]
AT3G16330	1.19025	0.000682055	19.7094	44.4629	52.0593	87.1509	85.3821	92.847	AT5G38930	RmlC-like cupins superfamily protein [Source:NCBI gene (formerly Entrezgene);Acc:833885]
AT3G16360	1.19015	2.32505e-11	285.268	235.159	211.361	481.778	592.932	594.801	PKS2	phytochrome kinase substrate 2 [Source:NCBI gene (formerly Entrezgene);Acc:837989]
AT3G16520	1.1899	0.0198793	9.33603	10.8687	11.4531	21.5429	31.3068	19.3431	AT1G67000	Protein kinase superfamily protein [Source:NCBI gene (formerly Entrezgene);Acc:843018]
AT3G16650	1.18958	3.33812e-07	84.0243	71.1406	99.9539	196.824	161.277	223.413	BAG5	BCL-2-associated athano 5 [Source:NCBI gene (formerly Entrezgene);Acc:837758]
AT3G16770	1.18916	7.6033e-16	1684.64	1589.79	1363.95	3858.14	3688.51	3030.1	EXL3	EXORDIUM like 3 [Source:NCBI gene (formerly Entrezgene);Acc:835229]
AT3G17130	1.18831	1.27656e-10	439.831	640.265	710.089	1379.73	1401.22	1298.89	AT2G03350	DUF538 family protein (Protein of unknown function, DUF538) [Source:NCBI gene (formerly Entrezgene);Acc:814864]
AT3G18080	1.18672	0.0445858	8.2987	5.92838	14.5766	13.7091	30.3581	21.2774	AT3G08810	Galactose oxidase/kelch repeat superfamily protein [Source:NCBI gene (formerly Entrezgene);Acc:820028]
AT3G18320	1.18659	7.34088e-09	185.683	253.932	319.644	602.222	589.137	536.772	AT5G42070	uncharacterized protein [Source:NCBI gene (formerly Entrezgene);Acc:834212]
AT3G18910	1.18651	6.82251e-17	413.898	529.602	444.587	1024.27	1061.58	1074.51	PKS1	phytochrome kinase substrate 1 [Source:NCBI gene (formerly Entrezgene);Acc:814823]
AT3G18960	1.18634	1.34785e-13	216.803	170.935	199.908	455.339	435.449	445.859	ST2B	sulfotransferase 2B [Source:NCBI gene (formerly Entrezgene);Acc:830591]
AT3G19040	1.18554	1.04918e-10	168.049	126.472	143.684	329.019	307.376	359.782	AT4G35985	Senescence/dehydration-associated protein-like protein [Source:NCBI gene (formerly Entrezgene);Acc:829753]
AT2G47990	1.18389	0.00233783	39.8579	33.6109	83.9849	83.0593	AT3G32040	protein_coding	822957
AT3G19380	1.18306	6.32234e-12	234.438	287.526	319.644	629.641	706.774	574.491	BLH6	BEL1-like homeodomain 6 [Source:NCBI gene (formerly Entrezgene);Acc:829613]
AT3G19430	1.18288	5.21464e-09	301.865	476.247	517.47	1037.98	975.254	928.47	OHP	one helix protein [Source:NCBI gene (formerly Entrezgene);Acc:831799]
AT3G01015	1.18221	0.0102921	26.9041	27.3089	50.3909	72.5576	GH9A3	protein_coding	828527
AT3G01490	1.18102	2.23585e-11	199.289	241.579	487.112	511.722	AT2G20940	protein_coding	816628
AT3G02550	1.17847	6.51999e-26	1087.12	1190.04	2351.58	2801.1	AGP12	protein_coding	820554
AT3G19450	1.17799	0.0435686	4.14935	10.8687	13.5354	25.4598	23.7173	15.4745	AT5G37210	Cysteine/Histidine-rich C1 domain family protein [Source:NCBI gene (formerly Entrezgene);Acc:833695]
AT3G20395	1.17797	0.00228503	24.8961	14.821	33.318	54.8365	63.5623	46.4235	AT5G01445	uncharacterized protein [Source:NCBI gene (formerly Entrezgene);Acc:5008195]
AT3G20420	1.17769	7.60656e-10	104.771	107.699	116.613	247.744	221.045	275.64	AT3G06180	Ribosomal protein L34e superfamily protein [Source:NCBI gene (formerly Entrezgene);Acc:819792]
AT3G20520	1.17764	5.73056e-20	1728.2	1458.38	1433.71	3346.99	3367.85	3736.13	MYBR1	myb domain protein r1 [Source:NCBI gene (formerly Entrezgene);Acc:836865]
AT3G02650	1.17698	4.7321e-05	62.7762	101.883	175.874	195.714	AT5G66000	protein_coding	836730
AT3G20680	1.17601	4.48571e-05	53.9415	75.0928	46.8534	130.237	164.123	103.486	sks16	SKU5 similar 16 [Source:NCBI gene (formerly Entrezgene);Acc:816895]
AT3G20830	1.17421	0.000166572	117.219	55.3316	55.1829	191.928	170.764	150.876	AT4G12240	zinc finger (C2H2 type) family protein [Source:NCBI gene (formerly Entrezgene);Acc:826832]
AT3G20978	1.17348	0.00144067	21.7841	28.6538	31.2356	47.0027	54.0754	83.1755	AT4G13540	golgin family A protein [Source:NCBI gene (formerly Entrezgene);Acc:826986]
AT3G03780	1.17125	0.000355056	45.8366	79.826	135.364	147.025	CYP707A2	protein_coding	817457
AT3G21460	1.17103	6.73077e-17	41718.6	32781	34201.9	89559.8	80615	74591	CAB2	chlorophyll A/B-binding protein 2 [Source:NCBI gene (formerly Entrezgene);Acc:839870]
AT3G21670	1.17035	1.91576e-11	2439.82	3781.32	3601.46	7185.54	7237.56	7685.03	AT4G15390	HXXXD-type acyl-transferase family protein [Source:NCBI gene (formerly Entrezgene);Acc:827205]
AT3G21870	1.16995	6.23478e-09	178.422	113.627	143.684	339.791	316.863	323.03	AT2G42650	Ribosomal protein L1p/L10e family [Source:NCBI gene (formerly Entrezgene);Acc:818865]
AT3G21890	1.16983	2.57734e-05	150.414	374.476	314.438	655.101	655.545	578.36	AT3G22620	Bifunctional inhibitor/lipid-transfer protein/seed storage 2S albumin superfamily protein [Source:NCBI gene (formerly Entrezgene);Acc:821833]
AT3G22090	1.16933	4.52918e-14	207.467	233.183	261.338	519.968	508.498	550.312	AT3G15080	Polynucleotidyl transferase, ribonuclease H-like superfamily protein [Source:NCBI gene (formerly Entrezgene);Acc:820738]
AT3G22100	1.16845	2.86802e-06	324.687	237.135	163.466	493.529	480.037	656.699	AT5G12050	rho GTPase-activating protein [Source:NCBI gene (formerly Entrezgene);Acc:831078]
AT3G05035	1.16806	2.4803e-32	1550.47	1527.2	3695.33	3221.17	ATCAD4	protein_coding	821479
AT3G22680	1.16457	0.0153866	9.33603	11.8568	14.5766	28.3975	21.8199	29.9819	AT1G48400	F-box/RNI-like/FBD-like domains-containing protein [Source:NCBI gene (formerly Entrezgene);Acc:841260]
AT3G22840	1.16448	0.0178238	9.33603	13.8329	20.8237	31.3352	22.7686	44.4892	AT1G29500	SAUR-like auxin-responsive protein family [Source:NCBI gene (formerly Entrezgene);Acc:839827]
AT3G22860	1.1644	0.0341007	6.22402	9.88064	11.4531	19.5845	17.0764	25.1461	AT4G36000	Pathosis-related thaumatin superfamily protein [Source:NCBI gene (formerly Entrezgene);Acc:829756]
AT3G23150	1.15909	3.01422e-14	237.55	221.326	209.279	534.656	496.165	461.334	EMB2752	embryo defective 2752 [Source:NCBI gene (formerly Entrezgene);Acc:829087]
AT3G23260	1.15841	0.0148809	15.5601	12.8448	8.32949	27.4183	25.6146	29.0147	AT1G04313	ncRNA [Source:NCBI gene (formerly Entrezgene);Acc:28716094]
AT3G23390	1.15784	7.24134e-11	1158.71	1811.12	1749.19	3544.79	3510.15	3474.99	AT1G65720	uncharacterized protein [Source:NCBI gene (formerly Entrezgene);Acc:842883]
AT3G23510	1.15778	0.00317633	23.8588	14.821	27.0709	39.1689	59.7675	47.3907	AT5G51310	2-oxoglutarate (2OG) and Fe(II)-dependent oxygenase superfamily protein [Source:NCBI gene (formerly Entrezgene);Acc:835205]
AT3G08065	1.15593	4.28126e-12	234.165	228.974	509.837	522.223	THO5	protein_coding	841093
AT3G23550	1.15558	0.018328	9.33603	38.5345	15.6178	48.9612	42.6911	50.2922	SRO3	uncharacterized protein [Source:NCBI gene (formerly Entrezgene);Acc:843380]
AT3G23840	1.15552	0.00884166	16.5974	11.8568	18.7414	27.4183	44.5885	32.8833	AT5G66815	uncharacterized protein [Source:NCBI gene (formerly Entrezgene);Acc:836815]
AT3G23880	1.15441	6.56378e-08	10774.8	9226.54	6252.33	23416.2	18969.1	16053.8	LHB1B1	light-harvesting chlorophyll-protein complex II subunit B1 [Source:NCBI gene (formerly Entrezgene);Acc:818006]
AT3G24310	1.15371	4.09419e-27	1567.42	1460.36	1421.22	3322.51	3380.18	3195.49	AT5G08420	RNA-binding KH domain-containing protein [Source:NCBI gene (formerly Entrezgene);Acc:830741]
AT3G24500	1.15348	0.00380864	30.0828	21.7374	18.7414	34.2728	63.5623	58.9966	AT2G37700	Fatty acid hydroxylase superfamily [Source:NCBI gene (formerly Entrezgene);Acc:818347]
AT3G24780	1.15188	3.52635e-09	97.5097	107.699	100.995	213.471	255.198	211.807	NAS3	nicotianamine synthase 3 [Source:NCBI gene (formerly Entrezgene);Acc:837444]
AT3G09020	1.15174	0.00368199	33.8792	52.5171	74.1043	117.429	ARGOS	protein_coding	825160
AT3G25930	1.15149	0.0114179	14.5227	14.821	11.4531	25.4598	27.512	37.7191	AT4G31355	uncharacterized protein [Source:NCBI gene (formerly Entrezgene);Acc:28720194]
AT3G26170	1.15105	6.86602e-06	89.211	55.3316	62.4712	167.447	159.38	132.5	AT5G60730	Anion-transporting ATPase [Source:NCBI gene (formerly Entrezgene);Acc:836194]
AT3G26200	1.1489	0.00155963	33.1948	25.6897	17.7002	51.8988	51.2293	66.7338	AT4G10600	RING/FYVE/PHD zinc finger superfamily protein [Source:NCBI gene (formerly Entrezgene);Acc:826652]
AT3G26220	1.14869	1.39374e-06	121.368	242.076	175.961	407.357	382.322	407.173	AT3G10210	SEC14 cytosolic factor family protein / phosphoglyceride transfer family protein [Source:NCBI gene (formerly Entrezgene);Acc:820183]
AT3G26230	1.14817	1.85997e-11	317.425	443.641	430.01	880.322	957.229	802.74	AT5G15880	golgin family A protein [Source:NCBI gene (formerly Entrezgene);Acc:831445]
AT3G26280	1.14641	6.04232e-07	179.459	117.58	118.695	257.536	308.324	353.979	AT4G34810	SAUR-like auxin-responsive protein family [Source:NCBI gene (formerly Entrezgene);Acc:829633]
AT3G26320	1.14616	0.0147481	11.4107	48.4151	58.3065	75.4002	73.9979	112.19	AT1G68862	uncharacterized protein [Source:NCBI gene (formerly Entrezgene);Acc:5007841]
AT3G26460	1.14577	0.0182962	12.448	14.821	21.8649	20.5637	50.2806	37.7191	AT2G30942	transmembrane protein, putative (DUF3317) [Source:NCBI gene (formerly Entrezgene);Acc:2745572]
AT3G09680	1.14559	0.000359552	61.7797	51.4667	132.4	118.383	AT4G02090	protein_coding	827380
AT3G26570	1.14527	3.48208e-05	98.547	235.159	204.073	374.063	412.68	403.304	AT5G06280	uncharacterized protein [Source:NCBI gene (formerly Entrezgene);Acc:830516]
AT3G26640	1.1452	0.000424321	135.891	409.058	399.816	631.599	700.134	758.251	XTH15	xyloglucan endotransglucosylase/hydrolase 15 [Source:NCBI gene (formerly Entrezgene);Acc:827051]
AT3G26830	1.14399	1.71866e-05	71.5763	95.8422	67.6771	126.32	203.02	190.53	OFP15	ovate family protein 15 [Source:NCBI gene (formerly Entrezgene);Acc:818178]
AT3G27050	1.14309	0.0034766	31.1201	16.7971	19.7825	41.1274	60.7162	47.3907	AT3G14530	Terpenoid synthases superfamily protein [Source:NCBI gene (formerly Entrezgene);Acc:820678]
AT3G27220	1.14178	7.77985e-16	435.682	346.81	393.569	835.278	864.257	894.62	RFC3	replication factor C subunit 3 [Source:NCBI gene (formerly Entrezgene);Acc:844083]
AT3G27620	1.14127	0.0440216	8.2987	27.6658	18.7414	34.2728	19.9225	66.7338	AT3G28220	TRAF-like family protein [Source:NCBI gene (formerly Entrezgene);Acc:822448]
AT3G27630	1.1411	4.2511e-09	117.219	90.9018	115.572	243.827	224.84	244.691	AT3G16650	Transducin/WD40 repeat-like superfamily protein [Source:NCBI gene (formerly Entrezgene);Acc:820917]
AT3G27660	1.14015	2.57901e-06	49.7922	51.3793	48.9358	108.694	111.945	110.256	MAKR3	membrane-associated kinase regulator [Source:NCBI gene (formerly Entrezgene);Acc:818314]
AT3G27690	1.13955	1.82113e-20	505.183	560.232	550.788	1127.09	1216.22	1217.65	AT1G15370	SNARE-like superfamily protein [Source:NCBI gene (formerly Entrezgene);Acc:838106]
AT3G27770	1.13946	3.60242e-05	68.4642	51.3793	105.16	172.343	166.021	156.679	AT1G50290	uncharacterized protein [Source:NCBI gene (formerly Entrezgene);Acc:841451]
AT3G27880	1.1394	3.80818e-05	237.55	493.044	580.982	1068.33	994.228	826.919	AT1G14345	NAD(P)-linked oxidoreductase superfamily protein [Source:NCBI gene (formerly Entrezgene);Acc:837996]
AT3G27884	1.13901	2.80029e-08	353.732	549.363	617.424	1213.26	1083.4	1052.27	AT1G79390	centrosomal protein [Source:NCBI gene (formerly Entrezgene);Acc:844277]
AT3G27940	1.13786	0.00930194	44.6055	23.7135	12.4942	67.5664	50.2806	59.9637	AT1G49920	MuDR family transposase [Source:NCBI gene (formerly Entrezgene);Acc:841415]
AT3G11930	1.13743	2.21444e-13	289.966	322.455	635.321	711.255	BLH6	protein_coding	829613
AT3G12150	1.1374	2.92359e-09	175.375	227.924	468.339	418.161	AT3G24030	protein_coding	821988
AT3G28100	1.13711	6.46885e-06	148.339	110.663	80.1714	206.616	268.479	270.804	FRL1	FRIGIDA like 1 [Source:NCBI gene (formerly Entrezgene);Acc:831493]
AT3G28210	1.13609	5.75915e-07	116.182	117.58	186.372	309.435	336.785	276.607	FRD3	MATE efflux family protein [Source:NCBI gene (formerly Entrezgene);Acc:819995]
AT3G12580	1.13551	0.000702001	51.8153	49.3661	109.674	112.655	MAKR3	protein_coding	818314
AT3G28480	1.13263	0.0194663	15.5601	22.7255	8.32949	44.0651	26.5633	31.9162	ROPGEF11	rop guanine nucleotide exchange factor-like protein [Source:NCBI gene (formerly Entrezgene);Acc:841654]
AT3G13110	1.13228	4.93962e-28	3724.72	4016.51	9420.14	7548.85	GSTU20	protein_coding	844173
AT3G28580	1.13226	0.00585468	45.6428	44.4629	28.112	47.0027	77.7926	134.435	AT2G32020	Acyl-CoA N-acyltransferases (NAT) superfamily protein [Source:NCBI gene (formerly Entrezgene);Acc:817762]
AT3G28740	1.1322	0.000853014	50.8295	28.6538	45.8122	69.5249	121.432	83.1755	AT2G36540	Haloacid dehalogenase-like hydrolase (HAD) superfamily protein [Source:NCBI gene (formerly Entrezgene);Acc:818227]
AT3G28840	1.13182	0.010267	34.2321	13.8329	17.7002	59.7326	49.3319	34.8176	AATP1	AAA-ATPase 1 [Source:NCBI gene (formerly Entrezgene);Acc:833998]
AT3G28890	1.1317	0.0119675	20.7467	11.8568	14.5766	27.4183	31.3068	44.4892	AT1G15190	Fasciclin-like arabinogalactan family protein [Source:NCBI gene (formerly Entrezgene);Acc:838085]
AT3G13160	1.13139	4.54019e-08	158.435	136.544	318.154	328.418	AT2G12462	protein_coding	3768692
AT3G13230	1.13026	5.40261e-19	474.309	526.221	1080.93	1108.41	NAF1	protein_coding	839468
AT3G28930	1.1294	0.00126876	17.6347	32.6061	34.3592	57.7742	60.7162	66.7338	AT3G06890	uncharacterized protein [Source:NCBI gene (formerly Entrezgene);Acc:819874]
AT3G29000	1.12938	9.60559e-06	137.966	227.255	295.697	535.635	488.576	421.68	AT1G19860	Zinc finger C-x8-C-x5-C-x3-H type family protein [Source:NCBI gene (formerly Entrezgene);Acc:838574]
AT3G29590	1.12935	4.36043e-07	345.433	631.373	549.747	1151.57	1248.48	940.076	AT1G55260	Bifunctional inhibitor/lipid-transfer protein/seed storage 2S albumin superfamily protein [Source:NCBI gene (formerly Entrezgene);Acc:841970]
AT3G29970	1.12919	0.0119005	11.4107	20.7493	14.5766	39.1689	25.6146	37.7191	AT4G21780	uncharacterized protein [Source:NCBI gene (formerly Entrezgene);Acc:828266]
AT3G30460	1.12844	1.60875e-12	1390.03	1058.22	1088.04	2819.18	2675.31	2236.07	AT2G35260	CAAX protease self-immunity protein [Source:NCBI gene (formerly Entrezgene);Acc:818093]
AT3G14610	1.12817	0.00306718	174.378	275.189	565.169	417.206	AT1G66130	protein_coding	842927
AT3G14740	1.127	4.90381e-33	1394.03	1380.15	2918.72	3140.02	BZIP53	protein_coding	825415
AT3G33528	1.12628	0.0266725	14.5227	7.90451	13.5354	34.2728	19.9225	24.1789	AT5G22660	FBD, F-box, Skp2-like and Leucine Rich Repeat domains containing protein [Source:NCBI gene (formerly Entrezgene);Acc:832329]
AT3G42800	1.12584	0.0179354	9.33603	18.7732	21.8649	31.3352	27.512	50.2922	AT5G37450	Leucine-rich repeat protein kinase family protein [Source:NCBI gene (formerly Entrezgene);Acc:833722]
AT3G43800	1.12513	0.00021562	96.4724	157.102	192.62	442.609	308.324	222.446	AT3G44970	Cytochrome P450 superfamily protein [Source:NCBI gene (formerly Entrezgene);Acc:823632]
AT3G15353	1.12433	3.00545e-21	561.996	572.436	1221.24	1251.62	AT3G62790	protein_coding	825454
AT3G43840	1.12402	1.09726e-08	86.099	93.866	92.6656	187.032	193.533	213.742	AT3G09490	Tetratricopeptide repeat (TPR)-like superfamily protein [Source:NCBI gene (formerly Entrezgene);Acc:820106]
AT3G43850	1.12374	1.68436e-11	551.863	724.251	791.302	1542.28	1608.98	1354.02	HHP3	heptahelical protein 3 [Source:NCBI gene (formerly Entrezgene);Acc:816949]
AT3G44120	1.1234	5.0291e-07	139.003	88.9257	97.8715	254.598	240.019	214.709	RUP2	Transducin/WD40 repeat-like superfamily protein [Source:NCBI gene (formerly Entrezgene);Acc:832438]
AT3G44450	1.12174	0.0223935	20.7467	11.8568	18.7414	32.3144	56.9214	22.2446	AT1G05035	uncharacterized protein [Source:NCBI gene (formerly Entrezgene);Acc:28716232]
AT3G44580	1.12113	7.37901e-06	265.558	537.507	569.529	961.597	1037.87	986.5	AT4G15160	Bifunctional inhibitor/lipid-transfer protein/seed storage 2S albumin superfamily protein [Source:NCBI gene (formerly Entrezgene);Acc:827182]
AT3G15810	1.11865	4.56348e-20	551.035	571.386	1267.68	1169.51	SDH2-2	protein_coding	834065
AT3G44880	1.11469	0.000756956	32.1575	26.6777	27.0709	49.9404	72.1005	63.8323	GH9A3	glycosyl hydrolase 9A3 [Source:NCBI gene (formerly Entrezgene);Acc:828527]
AT3G44900	1.11389	1.05478e-09	298.753	297.407	397.733	779.462	604.316	766.955	AT2G43140	basic helix-loop-helix (bHLH) DNA-binding superfamily protein [Source:NCBI gene (formerly Entrezgene);Acc:818916]
AT3G44970	1.11387	5.06814e-05	43.5682	37.5464	53.1005	90.0886	109.099	90.9127	AT4G27400	Late embryosis abundant (LEA) protein-like protein [Source:NCBI gene (formerly Entrezgene);Acc:828848]
AT3G17830	1.11377	0.000521477	51.8153	106.084	173.898	167.073	AT1G50290	protein_coding	841451
AT3G17860	1.11375	1.77067e-06	143.488	158.602	261.835	391.429	PRN	protein_coding	825091
AT3G45140	1.11305	6.21234e-05	40.4561	68.1764	46.8534	123.382	110.048	103.486	PROPEP6	elicitor peptide 6 [Source:NCBI gene (formerly Entrezgene);Acc:816736]
AT3G45300	1.11289	0.0331551	20.7467	21.7374	5.20593	34.2728	27.512	41.5877	GA2OX8	gibberellin 2-oxidase 8 [Source:NCBI gene (formerly Entrezgene);Acc:827868]
AT3G18130	1.11288	2.45433e-18	484.273	463.201	1007.82	1041.58	COP9	protein_coding	827049
AT3G18165	1.11265	4.1314e-10	245.126	278.34	636.309	495.492	AT5G43180	protein_coding	834336
AT3G47040	1.11226	3.36165e-14	553.938	701.525	730.913	1374.83	1499.88	1419.79	AT2G47440	Tetratricopeptide repeat (TPR)-like superfamily protein [Source:NCBI gene (formerly Entrezgene);Acc:819357]
AT3G47340	1.11213	1.4028e-09	204.355	293.455	263.42	549.344	489.524	607.374	IDD14	indeterminate(ID)-domain 14 [Source:NCBI gene (formerly Entrezgene);Acc:843141]
AT3G47430	1.11175	3.04136e-11	168.049	144.257	161.384	316.289	353.862	353.012	AIF1	AtBS1(activation-tagged BRI1 suppressor 1)-interacting factor 1 [Source:NCBI gene (formerly Entrezgene);Acc:819749]
AT3G18773	1.11167	0.0030986	46.833	36.762	97.8177	83.0593	AT1G74870	protein_coding	843826
AT3G47500	1.10965	0.0273352	15.5601	6.91644	12.4942	23.5014	24.666	27.0804	RLP23	receptor like protein 23 [Source:NCBI gene (formerly Entrezgene);Acc:817828]
AT3G47580	1.10956	0.0265912	13.4854	6.91644	20.8237	25.4598	33.2042	29.9819	AT4G38700	Disease resistance-responsive (dirigent-like protein) family protein [Source:NCBI gene (formerly Entrezgene);Acc:830026]
AT3G19150	1.10888	1.43046e-11	317.867	339.26	618.524	798.133	AT1G15260	protein_coding	838093
AT3G47720	1.10803	8.86122e-09	402.487	610.623	611.177	1294.53	1188.71	1018.42	SQE3	squalene epoxidase 3 [Source:NCBI gene (formerly Entrezgene);Acc:829932]
AT3G48185	1.10693	0.00161009	30.0828	27.6658	26.0297	71.4833	66.4083	42.5549	AT1G26208	ncRNA [Source:NCBI gene (formerly Entrezgene);Acc:5007723]
AT3G48390	1.10622	1.1904e-15	2123.43	2548.22	2775.8	5626.62	5421.77	4984.73	AT3G23390	Zinc-binding ribosomal protein family protein [Source:NCBI gene (formerly Entrezgene);Acc:821920]
AT3G48640	1.10606	1.93388e-11	151.451	158.09	160.343	363.292	333.939	314.326	AT2G15690	Tetratricopeptide repeat (TPR)-like superfamily protein [Source:NCBI gene (formerly Entrezgene);Acc:816062]
AT3G19790	1.10533	0.00376288	34.8757	53.5674	82.0087	107.882	STM	protein_coding	842534
AT3G48690	1.10336	0.0370207	13.4854	31.618	12.4942	39.1689	62.6136	22.2446	AT1G06100	Fatty acid desaturase family protein [Source:NCBI gene (formerly Entrezgene);Acc:837119]
AT3G48700	1.1023	0.0018422	21.7841	43.4748	34.3592	82.2548	77.7926	54.1608	AT3G56230	BTB/POZ domain-containing protein [Source:NCBI gene (formerly Entrezgene);Acc:824789]
AT3G20810	1.10217	0.0104854	42.8472	25.2082	65.2118	81.1499	AT3G42800	protein_coding	823322
AT3G21680	1.10167	0.0131966	22.9183	40.9633	63.2357	73.5123	AGF1	protein_coding	829692
AT3G21740	1.10131	4.81642e-07	124.556	142.846	302.345	271.136	AT1G51380	protein_coding	841562
AT3G49160	1.10099	0.00331381	24.8961	56.3196	24.9885	68.5456	87.2795	72.5368	NRPD7	RNA polymerase Rpb7-like, N-terminal domain-containing protein [Source:NCBI gene (formerly Entrezgene);Acc:821862]
AT3G49620	1.10083	0.0129353	18.6721	11.8568	14.5766	34.2728	25.6146	36.752	AT5G45000	Disease resistance protein (TIR-NBS-LRR class) family [Source:NCBI gene (formerly Entrezgene);Acc:834531]
AT3G49660	1.09954	1.53904e-06	62.2402	56.3196	66.6359	139.05	132.817	124.763	AT4G31070	PPR superfamily protein [Source:NCBI gene (formerly Entrezgene);Acc:829234]
AT3G22230	1.09831	0.00110297	45.8366	65.1212	128.447	108.836	AT3G11110	protein_coding	820282
AT3G49930	1.09499	0.0120526	13.4854	18.7732	27.0709	57.7742	34.1529	34.8176	AT1G09600	Protein kinase superfamily protein [Source:NCBI gene (formerly Entrezgene);Acc:837487]
AT3G50040	1.0947	0.00154821	26.9708	50.3912	34.3592	58.7534	83.4848	96.7157	RAD9	cell cycle checkpoint control protein family [Source:NCBI gene (formerly Entrezgene);Acc:819713]
AT3G50190	1.09464	7.12783e-05	65.3522	63.2361	111.407	191.928	142.304	177.957	AT4G30250	P-loop containing nucleoside triphosphate hydrolases superfamily protein [Source:NCBI gene (formerly Entrezgene);Acc:829148]
AT3G50260	1.09392	0.00551901	60.1656	19.7613	41.6475	110.652	74.9465	73.5039	ASPGB1	N-terminal nucleophile aminohydrolases (Ntn hydrolases) superfamily protein [Source:NCBI gene (formerly Entrezgene);Acc:820860]
AT3G23450	1.0939	2.21362e-13	348.757	436.942	864.55	811.499	AT5G06550	protein_coding	830543
AT3G23480	1.09212	0.00341594	37.865	49.3661	102.758	83.0593	AT5G02350	protein_coding	831920
AT3G50480	1.09205	0.00217871	23.8588	39.5225	43.7298	81.2756	93.9204	53.1936	AGO6	Argonaute family protein [Source:NCBI gene (formerly Entrezgene);Acc:817856]
AT3G23730	1.08981	0.00384017	42.8472	38.8626	92.8774	81.1499	AT5G43690	protein_coding	834389
AT3G23810	1.08952	8.73714e-19	598.865	668.017	1422.8	1272.62	AT5G27330	protein_coding	832791
AT3G50850	1.08902	0.000653793	54.9789	40.5106	52.0593	81.2756	86.3308	146.041	AT3G21330	basic helix-loop-helix (bHLH) DNA-binding superfamily protein [Source:NCBI gene (formerly Entrezgene);Acc:821687]
AT3G24030	1.08888	2.7331e-06	118.577	188.011	312.226	338.92	FRD3	protein_coding	819995
AT3G51180	1.08694	3.31477e-06	110.995	192.672	166.59	364.271	357.656	277.574	AT3G06750	hydroxyproline-rich glycoprotein family protein [Source:NCBI gene (formerly Entrezgene);Acc:819860]
AT3G25597	1.08624	6.47151e-27	2410.41	2363.27	4578.66	5556.38	EXO	protein_coding	826473
AT3G51430	1.08606	0.0280263	8.2987	13.8329	11.4531	24.4806	22.7686	24.1789	HVA22G	HVA22-like protein G [Source:NCBI gene (formerly Entrezgene);Acc:843904]
AT3G51750	1.08584	7.33516e-13	1369.28	1218.28	986.004	2572.42	2364.14	2649.04	MYB73	myb domain protein 73 [Source:NCBI gene (formerly Entrezgene);Acc:829880]
AT3G52310	1.08574	0.0286018	729.248	2170.78	2299.98	3215.77	3788.12	4033.04	bZIP2	basic leucine-zipper 2 [Source:NCBI gene (formerly Entrezgene);Acc:816329]
AT3G52740	1.08501	1.71932e-05	176.347	372.5	338.386	597.326	696.339	588.998	AT5G42000	ORMDL family protein [Source:NCBI gene (formerly Entrezgene);Acc:834205]
AT3G53200	1.08481	0.00112575	35.2695	81.0212	59.3476	130.237	149.893	92.847	AT2G03500	Homeodomain-like superfamily protein [Source:NCBI gene (formerly Entrezgene);Acc:814878]
AT3G53250	1.08458	1.0115e-06	94.3977	110.663	74.9654	186.052	186.892	221.479	AT4G29560	fanconi anemia group E protein FANCE protein [Source:NCBI gene (formerly Entrezgene);Acc:829077]
AT3G53260	1.08449	0.0452038	7.26136	13.8329	9.37068	27.4183	17.0764	20.3103	AT1G10790	hydroxyproline-rich glycoprotein family protein [Source:NCBI gene (formerly Entrezgene);Acc:837622]
AT3G53590	1.08365	1.38685e-15	2085.05	2710.26	2495.72	4939.2	5456.87	5057.26	AT1G72160	Sec14p-like phosphatidylinositol transfer family protein [Source:NCBI gene (formerly Entrezgene);Acc:843547]
AT3G53650	1.08311	0.0494484	9.33603	5.92838	13.5354	22.5221	18.0251	20.3103	TERT	telomerase reverse transcriptase [Source:NCBI gene (formerly Entrezgene);Acc:831548]
AT3G53830	1.08276	1.53203e-18	519.706	557.268	547.664	1225.01	1104.28	1112.23	GSTU27	glutathione S-transferase tau 27 [Source:NCBI gene (formerly Entrezgene);Acc:823491]
AT3G53960	1.0812	0.000238309	84.0243	61.2599	60.3888	196.824	129.971	108.322	ESP	epithiospecifier protein [Source:NCBI gene (formerly Entrezgene);Acc:841842]
AT3G26740	1.08071	1.01214e-10	239.147	243.679	528.611	492.628	PUB25	protein_coding	821472
AT3G54160	1.07998	6.9989e-08	716.8	494.032	419.598	1084	1210.53	1151.88	AT5G46920	Intron maturase, type II family protein [Source:NCBI gene (formerly Entrezgene);Acc:834738]
AT3G27027	1.07986	5.2093e-22	1745.78	2072.32	4400.81	3668.93	RACK1C_AT	protein_coding	821338
AT3G54400	1.07946	2.16213e-07	691.904	1174.81	1155.72	1869.34	2202.86	2315.37	HB-1	homeobox 1 [Source:NCBI gene (formerly Entrezgene);Acc:821138]
AT3G27650	1.07769	4.9672e-32	1723.85	1905.32	3784.26	3874.19	AT3G54400	protein_coding	824606
AT3G54520	1.07764	2.24607e-06	69.5016	91.8899	72.8831	176.26	175.508	143.139	AT1G78230	Outer arm dynein light chain 1 protein [Source:NCBI gene (formerly Entrezgene);Acc:844159]
AT3G27750	1.07673	2.37203e-19	643.705	750.994	1504.81	1435.88	AT1G22270	protein_coding	838833
AT3G54940	1.07606	1.61957e-12	1568.45	1159	1337.92	3097.28	2898.25	2574.57	AT5G35970	P-loop containing nucleoside triphosphate hydrolases superfamily protein [Source:NCBI gene (formerly Entrezgene);Acc:833589]
AT3G55700	1.07558	7.94084e-16	1168.04	924.827	977.674	2216.96	2180.09	2073.58	AT1G13160	ARM repeat superfamily protein [Source:NCBI gene (formerly Entrezgene);Acc:837874]
AT3G55710	1.0754	0.00480293	20.7467	16.7971	22.9061	39.1689	49.3319	38.6863	AT5G45540	transmembrane protein, putative (DUF594) [Source:NCBI gene (formerly Entrezgene);Acc:834590]
AT3G28500	1.07431	2.09062e-29	1262.5	1213.14	2565.98	2647.4	AT5G07580	protein_coding	830651
AT3G55730	1.07204	2.62823e-08	220.953	335.942	327.974	646.288	657.442	557.082	BDG1	alpha/beta-Hydrolases superfamily protein [Source:NCBI gene (formerly Entrezgene);Acc:842775]
AT3G29010	1.07119	8.98641e-16	447.405	433.791	888.263	963.297	AT5G15880	protein_coding	831445
AT3G30770	1.07006	2.00301e-21	978.511	1053.49	2303.16	1962.87	ATH13	protein_coding	836618
AT3G55970	1.06989	0.0046492	35.2695	27.6658	16.659	67.5664	48.3832	51.2593	AT4G12450	zinc finger (C2H2 type) family protein [Source:NCBI gene (formerly Entrezgene);Acc:826857]
AT3G56090	1.06987	5.82232e-06	89.211	70.1525	61.43	172.343	147.996	143.139	AT5G22390	FANTASTIC four-like protein (DUF3049) [Source:NCBI gene (formerly Entrezgene);Acc:832300]
AT3G56230	1.06965	3.39424e-12	570.535	498.972	421.681	1086.94	1072.02	971.025	AT2G19310	HSP20-like chaperones superfamily protein [Source:NCBI gene (formerly Entrezgene);Acc:816448]
AT3G32040	1.06948	2.91172e-06	119.574	115.538	252.943	240.586	UCNL	protein_coding	821631
AT3G56260	1.06873	9.89963e-17	1856.83	1564.1	1631.54	3850.31	3461.77	3285.43	AT1G63660	GMP synthase (glutamine-hydrolyzing), putative / glutamine amidotransferase [Source:NCBI gene (formerly Entrezgene);Acc:842670]
AT3G56290	1.06871	9.95123e-07	97.5097	69.1644	90.5832	168.426	190.687	179.891	WDR5a	Transducin/WD40 repeat-like superfamily protein [Source:NCBI gene (formerly Entrezgene);Acc:824128]
AT3G56360	1.06841	3.35849e-07	302.902	389.297	525.799	944.951	853.821	755.349	AT1G02870	nucleolar-like protein [Source:NCBI gene (formerly Entrezgene);Acc:839496]
AT3G56500	1.06837	2.35427e-06	183.609	142.281	236.349	468.069	372.835	337.538	CYP706A6	cytochrome P450, family 706, subfamily A, polypeptide 6 [Source:NCBI gene (formerly Entrezgene);Acc:826841]
AT3G56890	1.06708	0.00266784	32.1575	79.0451	44.771	134.154	109.099	84.1426	AT2G14860	Peroxisomal membrane 22 kDa (Mpv17/PMP22) family protein [Source:NCBI gene (formerly Entrezgene);Acc:815975]
AT3G43190	1.06686	3.77744e-34	2126.42	2129.04	4636.95	4278.03	FLA9	protein_coding	839384
AT3G56940	1.06684	2.92057e-14	565.349	480.199	459.163	998.808	1035.02	1118.03	COP9	COP9 signalosome, subunit CSN8 [Source:NCBI gene (formerly Entrezgene);Acc:827049]
AT3G57640	1.06545	1.72169e-06	2029.03	1061.18	1250.47	3254.94	2852.71	2975.94	AT3G58660	Ribosomal protein L1p/L10e family [Source:NCBI gene (formerly Entrezgene);Acc:825035]
AT3G57860	1.06522	3.67552e-11	350.62	304.324	259.255	638.454	601.47	673.141	CMPG1	CYS, MET, PRO, and GLY protein 1 [Source:NCBI gene (formerly Entrezgene);Acc:842931]
AT3G58120	1.0629	0.000885597	51.8669	44.4629	24.9885	79.3171	90.1256	84.1426	ZF1	zinc-finger protein 1 [Source:NCBI gene (formerly Entrezgene);Acc:836881]
AT3G58190	1.06017	0.000512822	34.2321	39.5225	65.5948	94.9847	102.459	92.847	CO	B-box type zinc finger protein with CCT domain-containing protein [Source:NCBI gene (formerly Entrezgene);Acc:831441]
AT3G58270	1.05921	0.00626284	18.6721	29.6419	26.0297	35.252	57.8701	61.898	AT1G17345	SAUR-like auxin-responsive protein family [Source:NCBI gene (formerly Entrezgene);Acc:838306]
AT3G58660	1.05827	0.000885177	24.8961	31.618	29.1532	61.6911	58.8188	58.0294	XIC	Myosin family protein with Dil domain-containing protein [Source:NCBI gene (formerly Entrezgene);Acc:837394]
AT3G58850	1.05815	3.35641e-07	234.438	368.548	339.427	667.83	747.568	547.411	HHP1	heptahelical transmembrane protein1 [Source:NCBI gene (formerly Entrezgene);Acc:832149]
AT3G46130	1.05725	0.0128713	36.8686	31.5102	58.2954	84.014	AT1G15760	protein_coding	838145
AT3G58990	1.05723	3.50856e-21	1496.88	1382.3	1368.12	2892.63	3120.24	2825.06	BZIP53	basic region/leucine zipper motif 53 [Source:NCBI gene (formerly Entrezgene);Acc:825415]
AT3G59010	1.0571	1.20745e-06	76.7629	67.1883	71.8419	149.821	138.509	160.548	NF-YC13	nuclear factor Y, subunit C13 [Source:NCBI gene (formerly Entrezgene);Acc:834343]
AT3G59060	1.05674	2.1169e-06	120.331	121.532	96.8304	218.367	198.276	288.213	AT1G61170	uncharacterized protein [Source:NCBI gene (formerly Entrezgene);Acc:842410]
AT3G59068	1.05666	1.5487e-18	600.618	557.268	567.447	1210.32	1243.73	1134.47	AT3G62790	NADH-ubiquinone oxidoreductase-like protein [Source:NCBI gene (formerly Entrezgene);Acc:825454]
AT3G59190	1.05662	1.98951e-13	375.516	345.822	385.239	848.987	702.98	749.546	AT5G19300	methyltransferase C9orf114 protein [Source:NCBI gene (formerly Entrezgene);Acc:832050]
AT3G59710	1.05597	6.54116e-11	410.785	503.912	576.817	1118.27	983.792	999.073	GAMMA-H2AX	gamma histone [Source:NCBI gene (formerly Entrezgene);Acc:841910]
AT3G47530	1.05541	0.0392039	23.9147	19.9565	44.4626	46.7805	AT5G63130	protein_coding	836433
AT3G59880	1.05492	4.82562e-06	79.875	95.8422	130.148	234.034	203.02	198.267	OFP1	ovate family protein 1 [Source:NCBI gene (formerly Entrezgene);Acc:831813]
AT3G59900	1.05488	4.5035e-17	571.573	524.662	528.923	1085.96	1205.79	1084.18	CER2	HXXXD-type acyl-transferase family protein [Source:NCBI gene (formerly Entrezgene);Acc:828553]
AT3G60080	1.05479	6.70544e-08	112.032	149.198	152.013	268.307	274.172	316.26	BEH1	BES1/BZR1 homolog 1 [Source:NCBI gene (formerly Entrezgene);Acc:824239]
AT3G60270	1.05425	0.000946965	34.2321	40.5106	59.3476	117.507	82.5361	78.3397	AT1G05730	FAM136A-like protein (DUF842) [Source:NCBI gene (formerly Entrezgene);Acc:837080]
AT3G47800	1.05423	1.81561e-10	256.087	322.455	607.655	592.872	AT5G42070	protein_coding	834212
AT3G60870	1.05363	0.00460838	30.0828	18.7732	26.0297	53.8573	61.6649	39.6534	ADAP	ARIA-interacting double AP2 domain protein [Source:NCBI gene (formerly Entrezgene);Acc:838176]
AT3G60950	1.052	4.25613e-05	1779.03	4106.39	3512.96	5910.59	7321.04	6255.57	AT3G16370	GDSL-like Lipase/Acylhydrolase superfamily protein [Source:NCBI gene (formerly Entrezgene);Acc:820884]
AT3G61090	1.05137	5.68277e-05	173.235	403.13	324.85	611.035	641.315	616.079	AT4G32960	BRISC/BRCA1-A complex protein [Source:NCBI gene (formerly Entrezgene);Acc:829433]
AT3G49130	1.05125	0.000326352	67.7584	72.4736	151.173	139.387	NF-YC13	protein_coding	834343
AT3G61340	1.05094	0.00606738	30.0828	19.7613	27.0709	61.6911	61.6649	35.7848	AT2G33847	uncharacterized protein [Source:NCBI gene (formerly Entrezgene);Acc:5007926]
AT3G61360	1.05083	6.23219e-12	279.044	232.195	226.979	505.279	518.934	504.856	THO5	THO complex, subunit 5 [Source:NCBI gene (formerly Entrezgene);Acc:841093]
AT3G49410	1.05035	2.27525e-22	825.059	779.353	1669.82	1653.55	AT3G49800	protein_coding	824142
AT3G49580	1.04978	0.0145699	36.8686	27.3089	66.1998	66.8293	AT3G21680	protein_coding	28719297
AT3G61400	1.04956	0.0159534	14.5227	40.5106	19.7825	57.7742	57.8701	39.6534	AT1G05280	ERV-F (C)1 provirus ancestral Env polyprotein, putative (DUF604) [Source:NCBI gene (formerly Entrezgene);Acc:837026]
AT3G61550	1.04942	7.32084e-16	1710.57	1537.43	1513.89	3662.3	3200.88	2992.38	ATCAD4	GroES-like zinc-binding alcohol dehydrogenase family protein [Source:NCBI gene (formerly Entrezgene);Acc:821479]
AT3G61580	1.04918	7.25287e-14	254.148	247.016	263.42	503.321	536.01	542.575	AT1G16650	S-adenosyl-L-methionine-dependent methyltransferases superfamily protein [Source:NCBI gene (formerly Entrezgene);Acc:838234]
AT3G62420	1.04702	0.0494645	6.22402	15.809	12.4942	30.3559	20.8712	20.3103	AT1G21550	Calcium-binding EF-hand family protein [Source:NCBI gene (formerly Entrezgene);Acc:838756]
AT3G49800	1.0467	1.50993e-08	185.339	217.421	424.865	406.704	KRP6	protein_coding	821449
AT3G62740	1.04622	7.11486e-08	142.115	141.293	189.496	293.767	320.657	361.717	NAC044	NAC domain containing protein 44 [Source:NCBI gene (formerly Entrezgene);Acc:819872]
AT3G62780	1.04615	0.0373183	16.5974	6.91644	13.5354	27.4183	22.7686	26.1132	AT4G27250	NAD(P)-binding Rossmann-fold superfamily protein [Source:NCBI gene (formerly Entrezgene);Acc:828833]
AT3G62790	1.04594	5.67438e-06	148.339	281.598	249.885	463.173	497.114	443.925	NADK3	NAD(H) kinase 3 [Source:NCBI gene (formerly Entrezgene);Acc:844195]
AT4G00430	1.04434	0.00153072	39.4188	82.9973	113.489	168.426	150.842	167.318	RAX2	Duplicated homeodomain-like superfamily protein [Source:NCBI gene (formerly Entrezgene);Acc:818262]
AT4G00910	1.04392	2.18865e-16	427.383	478.223	451.875	935.158	972.408	891.719	AT3G25930	Adenine nucleotide alpha hydrolases-like superfamily protein [Source:NCBI gene (formerly Entrezgene);Acc:822190]
[truncated: 666 more rows]

## Sheet: DEGs_rnmt1(Mock)
Gene_ID	log2FoldChange	pvalue	WT_M1	WT_M2	WT_M3	r1_M1	r1_M2	r1_M3	gene_name	description
[truncated: 1,353 more rows]

[truncated: 6 more sheets: DEGs_dxo1-NTE(Mock), DEGsABA_WT, DEGsABA_dxo1, DEGsABA_dxo1-cDXO1, DEGsABA_rnmt1, DEGsABA_dxo1-NTE]
