# Supplementary material for: Arabidopsis DXO1‐ and RNMT1‐Mediated m7G Capping of mRNA Modulates ABA Response
Source: Plant Cell Environ. 2026 Apr 16;49(8):5358–72. doi: 10.1111/pce.70547 (PMC13353720; doi:10.1111/pce.70547)
Supplement: Supplementary file 3 — Supporting File 3 [file PCE-49-5358-s001.xlsx]

## Sheet: GO-up_dxo1-cDXO1(Mock)
Category	Term	FoldEnrichment	RichFactor (%)	PValue	Count	Total	GeneRatio	TermBg	TotalBg	BgRatio	Genes
GOTERM_BP_DIRECT	GO:0009769~photosynthesis, light harvesting in photosystem II	27.0132	0.506073	1.2749e-05	5	707	0.00707214	6	22918	0.000261803	AT2G34430, AT3G27690, AT2G05070, AT2G05100, AT5G54270
GOTERM_BP_DIRECT	GO:1903428~positive regulation of reactive oxygen species biosynthetic process	24.3119	0.303644	0.00545582	3	707	0.00424328	4	22918	0.000174535	AT3G27690, AT2G05070, AT2G05100
GOTERM_BP_DIRECT	GO:0071483~cellular response to blue light	13.8925	0.303644	0.0179547	3	707	0.00424328	7	22918	0.000305437	AT1G75100, AT3G22840, AT4G14690
GOTERM_BP_DIRECT	GO:0010929~positive regulation of auxin mediated signaling pathway	12.9663	0.404858	0.00297058	4	707	0.00565771	10	22918	0.000436338	AT4G37260, AT5G12050, AT5G67300, AT3G42800
GOTERM_BP_DIRECT	GO:0051131~chaperone-mediated protein complex assembly	11.7876	0.404858	0.00399159	4	707	0.00565771	11	22918	0.000479972	AT5G56010, AT1G13330, AT4G12400, AT1G12270
GOTERM_BP_DIRECT	GO:0006749~glutathione metabolic process	10.4567	1.01215	2.60636e-07	10	707	0.0141443	31	22918	0.00135265	AT1G10370, AT1G17180, AT1G78340, AT1G78320, AT1G69930, AT2G29450, AT1G78360, AT5G62480, AT1G78370, AT3G43800
GOTERM_BP_DIRECT	GO:0009718~anthocyanin-containing compound biosynthetic process	10.2366	0.607287	0.000222023	6	707	0.00848656	19	22918	0.000829043	AT1G71030, AT1G56650, AT4G14090, AT3G29590, AT5G42800, AT4G22880
GOTERM_BP_DIRECT	GO:0009768~photosynthesis, light harvesting in photosystem I	9.72475	0.303644	0.0361941	3	707	0.00424328	10	22918	0.000436338	AT3G27690, AT2G05070, AT2G05100
GOTERM_BP_DIRECT	GO:0009645~response to low light intensity stimulus	9.72475	0.303644	0.0361941	3	707	0.00424328	10	22918	0.000436338	AT3G27690, AT2G05070, AT2G05100
GOTERM_BP_DIRECT	GO:0009765~photosynthesis, light harvesting	9.07644	0.708502	8.97698e-05	7	707	0.00990099	25	22918	0.00109085	AT1G29920, AT3G08940, AT2G34430, AT3G27690, AT2G05070, AT2G05100, AT5G54270
GOTERM_BP_DIRECT	GO:0006879~intracellular iron ion homeostasis	9.07644	0.708502	8.97698e-05	7	707	0.00990099	25	22918	0.00109085	AT5G01600, AT3G56090, AT4G19690, AT3G11050, AT1G21140, AT3G08040, AT1G76800
GOTERM_BP_DIRECT	GO:0010438~cellular response to sulfur starvation	8.84068	0.303644	0.0433502	3	707	0.00424328	11	22918	0.000479972	AT3G49580, AT5G07690, AT1G04770
GOTERM_BP_DIRECT	GO:0042761~very long-chain fatty acid biosynthetic process	7.71806	0.506073	0.00351829	5	707	0.00707214	21	22918	0.00091631	AT4G24510, AT3G06470, AT4G36830, AT3G23840, AT2G31360
GOTERM_BP_DIRECT	GO:0009407~toxin catabolic process	7.58669	1.11336	1.33394e-06	11	707	0.0155587	47	22918	0.00205079	AT1G10370, AT1G17180, AT5G17220, AT1G78340, AT1G78320, AT1G69930, AT2G29450, AT1G78360, AT5G62480, AT1G78370, AT3G43800
GOTERM_BP_DIRECT	GO:0010039~response to iron ion	7.48058	0.607287	0.00105071	6	707	0.00848656	26	22918	0.00113448	AT5G01600, AT5G42130, AT3G56090, AT1G21140, AT2G28190, AT1G76800
GOTERM_BP_DIRECT	GO:0006826~iron ion transport	6.23382	0.506073	0.00778264	5	707	0.00707214	26	22918	0.00113448	AT5G01600, AT5G42130, AT3G56090, AT4G19690, AT3G11050
GOTERM_BP_DIRECT	GO:0006636~unsaturated fatty acid biosynthetic process	6.17445	0.404858	0.0256122	4	707	0.00565771	21	22918	0.00091631	AT1G06100, AT3G02610, AT4G27030, AT2G31360
GOTERM_BP_DIRECT	GO:0009686~gibberellin biosynthetic process	6.00293	0.506073	0.00891751	5	707	0.00707214	27	22918	0.00117811	AT5G51810, AT1G15550, AT1G05160, AT5G51310, AT1G30040
GOTERM_BP_DIRECT	GO:0009813~flavonoid biosynthetic process	5.40264	0.506073	0.0129513	5	707	0.00707214	30	22918	0.00130901	AT5G13930, AT5G08640, AT4G09820, AT5G42800, AT4G22880
GOTERM_BP_DIRECT	GO:0009644~response to high light intensity	5.30441	0.910931	0.000264069	9	707	0.0127298	55	22918	0.00239986	AT5G07690, AT3G27690, AT2G05070, AT5G64940, AT5G02120, AT2G05100, AT1G44446, AT2G42540, AT5G54270
GOTERM_BP_DIRECT	GO:0009638~phototropism	5.18653	0.404858	0.0404737	4	707	0.00565771	25	22918	0.00109085	AT2G02950, AT1G14280, AT2G30520, AT5G04190
GOTERM_BP_DIRECT	GO:0010017~red or far-red light signaling pathway	4.5022	0.506073	0.0240998	5	707	0.00707214	36	22918	0.00157082	AT3G59060, AT2G02950, AT5G04190, AT2G37970, AT2G42540
GOTERM_BP_DIRECT	GO:0007623~circadian rhythm	4.39537	1.61943	3.52413e-06	16	707	0.0226308	118	22918	0.00514879	AT5G64170, AT4G18040, AT3G58850, AT3G01060, AT3G21890, AT4G36240, AT1G22770, AT5G64940, AT5G06980, AT1G01060, AT5G02120, AT5G12050, AT3G12320, AT3G12700, AT2G42540, AT5G54160
GOTERM_BP_DIRECT	GO:0010114~response to red light	4.32211	1.01215	0.000485769	10	707	0.0141443	75	22918	0.00327254	AT3G27690, AT2G05070, AT1G15550, AT2G02950, AT2G29090, AT5G06550, AT1G30040, AT2G05100, AT4G14690, AT2G31360
GOTERM_BP_DIRECT	GO:0071215~cellular response to abscisic acid stimulus	4.22815	0.607287	0.013225	6	707	0.00848656	46	22918	0.00200716	AT3G27690, AT2G05070, AT3G18130, AT4G36830, AT2G05100, AT5G13170
GOTERM_BP_DIRECT	GO:0009741~response to brassinosteroid	4.05198	0.607287	0.0157158	6	707	0.00848656	48	22918	0.00209442	AT5G66815, AT3G59060, AT5G58220, AT2G21220, AT4G08950, AT4G34760
GOTERM_BP_DIRECT	GO:0009585~red, far-red light phototransduction	3.91226	0.708502	0.00870147	7	707	0.00990099	58	22918	0.00253076	AT3G59060, AT4G02440, AT1G22770, AT2G02950, AT1G14280, AT5G04190, AT4G14110
GOTERM_BP_DIRECT	GO:0010218~response to far red light	3.84595	0.708502	0.00944082	7	707	0.00990099	59	22918	0.0025744	AT3G27690, AT2G05070, AT1G22770, AT2G02950, AT2G05100, AT4G14690, AT5G04190
GOTERM_BP_DIRECT	GO:0009627~systemic acquired resistance	3.84595	0.708502	0.00944082	7	707	0.00990099	59	22918	0.0025744	AT2G43570, AT2G13810, AT5G10760, AT1G19250, AT4G37150, AT5G03350, AT5G48490
GOTERM_BP_DIRECT	GO:0090333~regulation of stomatal closure	3.68362	0.506073	0.045903	5	707	0.00707214	44	22918	0.00191989	AT3G27690, AT2G05070, AT5G23060, AT2G05100, AT5G54160
GOTERM_BP_DIRECT	GO:0010224~response to UV-B	3.20156	0.809717	0.0124172	8	707	0.0113154	81	22918	0.00353434	AT5G13930, AT4G36220, AT5G23730, AT3G10745, AT3G21890, AT4G14690, AT5G01410, AT2G36750
GOTERM_BP_DIRECT	GO:0006364~rRNA processing	2.86671	1.31579	0.0020258	13	707	0.0183876	147	22918	0.00641417	AT4G25630, AT5G14050, AT3G15080, AT5G55920, AT3G57150, AT5G41190, AT5G08180, AT3G20420, AT5G08420, AT1G51380, AT5G52470, AT2G47990, AT1G03530
GOTERM_BP_DIRECT	GO:0009416~response to light stimulus	2.84056	1.72065	0.000352172	17	707	0.0240453	194	22918	0.00846496	AT3G27690, AT2G05070, AT1G06040, AT2G28190, AT3G19040, AT4G35090, AT3G22840, AT2G24720, AT4G36240, AT2G24710, AT1G42550, AT2G45050, AT2G05100, AT4G14690, AT2G42540, AT1G08810, AT4G14110
GOTERM_BP_DIRECT	GO:0009617~response to bacterium	2.80137	1.417	0.00156742	14	707	0.019802	162	22918	0.00706868	AT5G01600, AT3G50260, AT5G67160, AT4G19690, AT3G10745, AT3G26830, AT2G30750, AT2G17740, AT1G65490, AT5G07690, AT5G02490, AT3G12580, AT5G03350, AT1G69900
GOTERM_BP_DIRECT	GO:0006979~response to oxidative stress	2.47696	2.32794	0.000177242	23	707	0.0325318	301	22918	0.0131338	AT1G60470, AT4G04840, AT1G14540, AT1G14550, AT2G28190, AT5G16970, AT4G35090, AT5G19875, AT3G53260, AT5G24070, AT2G19310, AT1G11210, AT5G13930, AT2G43480, AT5G64940, AT3G11050, AT4G20830, AT1G50290, AT4G31870, AT2G24150, AT5G01410, AT2G29450, AT4G36430
GOTERM_BP_DIRECT	GO:0009873~ethylene-activated signaling pathway	2.44341	1.51822	0.00358371	15	707	0.0212164	199	22918	0.00868313	AT4G27950, AT3G50260, AT4G06746, AT1G10480, AT2G31230, AT4G23750, AT3G24500, AT1G12630, AT2G22200, AT5G07580, AT1G03800, AT1G16060, AT1G77200, AT1G44830, AT5G53290
GOTERM_BP_DIRECT	GO:0045893~positive regulation of DNA-templated transcription	2.30627	1.82186	0.00229259	18	707	0.0254597	253	22918	0.0110394	AT1G79180, AT2G30040, AT5G67060, AT3G58120, AT5G17800, AT3G56290, AT3G24500, AT1G03840, AT4G10350, AT4G36240, AT4G34590, AT3G62420, AT5G03790, AT1G73870, AT2G45050, AT1G77450, AT1G44830, AT4G12350
GOTERM_BP_DIRECT	GO:0010150~leaf senescence	2.28281	1.01215	0.0319157	10	707	0.0141443	142	22918	0.006196	AT2G43570, AT2G13810, AT5G51720, AT5G64940, AT5G01747, AT1G76680, AT1G54040, AT5G13170, AT2G42540, AT1G61930
GOTERM_BP_DIRECT	GO:0009408~response to heat	2.23558	1.417	0.0104747	14	707	0.019802	203	22918	0.00885767	AT1G59860, AT5G15450, AT3G09440, AT5G67300, AT1G32583, AT1G13930, AT3G24500, AT4G29760, AT5G56010, AT1G51670, AT5G02490, AT3G12580, AT2G27470, AT3G17830
GOTERM_BP_DIRECT	GO:0009733~response to auxin	2.16762	2.22672	0.00142219	22	707	0.0311174	329	22918	0.0143555	AT3G59900, AT3G12955, AT3G53250, AT4G34810, AT5G50760, AT1G56650, AT2G37030, AT5G64770, AT1G09190, AT5G66815, AT5G13930, AT5G53590, AT1G29510, AT2G21220, AT4G12410, AT5G08640, AT3G62100, AT4G31320, AT4G34760, AT1G08810, AT1G02980, AT4G33880
GOTERM_BP_DIRECT	GO:0009753~response to jasmonic acid	2.08523	1.11336	0.03944	11	707	0.0155587	171	22918	0.00746138	AT4G37760, AT5G13930, AT5G07010, AT5G67160, AT1G51360, AT5G67300, AT1G54040, AT1G65490, AT4G22880, AT4G14110, AT1G02980
GOTERM_BP_DIRECT	GO:0071456~cellular response to hypoxia	1.80805	1.417	0.048715	14	707	0.019802	251	22918	0.0109521	AT1G14540, AT1G14550, AT1G59860, AT1G07150, AT3G07350, AT1G30040, AT5G63130, AT5G63790, AT1G65490, AT3G24500, AT1G66080, AT1G19250, AT1G76680, AT1G54050
GOTERM_BP_DIRECT	GO:0009409~response to cold	1.76814	2.12551	0.0166374	21	707	0.029703	385	22918	0.016799	AT5G01600, AT3G50260, AT4G17090, AT5G67450, AT3G27690, AT2G05070, AT5G40010, AT4G35090, AT3G22840, AT4G29760, AT4G27310, AT5G24090, AT3G59060, AT1G22770, AT1G51670, AT1G01060, AT4G35985, AT2G05100, AT1G23740, AT2G42540, AT1G08810
GOTERM_BP_DIRECT	GO:0006355~regulation of DNA-templated transcription	1.59243	7.38866	9.29029e-05	73	707	0.103253	1486	22918	0.0648399	AT4G06746, AT3G58850, AT5G14340, AT1G67220, AT3G21890, AT3G22100, AT5G63790, AT3G05800, AT2G18300, AT5G15830, AT1G13600, AT1G68150, AT1G12630, AT5G08330, AT5G57660, AT1G70270, AT2G22200, AT2G23530, AT4G12620, AT5G66940, AT4G34610, AT5G41765, AT4G33880, AT3G50260, AT5G14490, AT5G67060, AT5G67300, AT1G73830, AT1G18860, AT5G17800, AT1G32510, AT4G16610, AT4G10350, AT4G35590, AT5G07690, AT3G47500, AT1…
GOTERM_CC_DIRECT	GO:0009517~PSII associated light-harvesting complex II	16.8147	0.404858	0.00123227	4	977	0.00409417	7	28749	0.000243487	AT3G27690, AT2G05070, AT2G05100, AT5G54270
GOTERM_CC_DIRECT	GO:0009522~photosystem I	7.78918	0.910931	1.41898e-05	9	977	0.00921187	34	28749	0.00118265	AT1G29920, AT3G08940, AT2G34430, AT3G27690, AT2G05070, AT2G05100, AT3G22840, AT4G14690, AT5G54270
GOTERM_CC_DIRECT	GO:0009523~photosystem II	5.76976	1.01215	4.87304e-05	10	977	0.0102354	51	28749	0.00177397	AT1G29920, AT3G08940, AT2G34430, AT3G27690, AT2G05070, AT5G02120, AT2G05100, AT3G22840, AT4G14690, AT5G54270
GOTERM_CC_DIRECT	GO:0022625~cytosolic large ribosomal subunit	2.34553	1.11336	0.0194992	11	977	0.011259	138	28749	0.00480017	AT2G32220, AT1G77940, AT3G23390, AT5G60670, AT1G57660, AT4G17390, AT1G57860, AT1G15250, AT3G22230, AT3G28500, AT1G70600
GOTERM_CC_DIRECT	GO:0005840~ribosome	1.91574	2.53036	0.00326356	25	977	0.0255885	384	28749	0.013357	AT3G23390, AT1G57660, AT1G57860, AT5G27330, AT5G16200, AT3G02650, AT3G13160, AT1G77940, AT3G18130, AT2G21290, AT3G06180, AT1G80620, AT2G42650, AT2G32220, AT2G34520, AT4G17390, AT1G06380, AT1G15250, AT3G22230, AT3G58660, AT1G59359, AT5G45590, AT5G60670, AT5G63300, AT1G53560
GOTERM_CC_DIRECT	GO:0009579~thylakoid	1.8683	1.61943	0.0258821	16	977	0.0163767	252	28749	0.00876552	AT5G01600, AT3G08940, AT2G34430, AT3G27690, AT2G05070, AT2G28190, AT5G23060, AT1G29920, AT2G21330, AT5G60670, AT1G76100, AT2G04039, AT1G03130, AT2G05100, AT1G23740, AT5G54270
GOTERM_CC_DIRECT	GO:0009535~chloroplast thylakoid membrane	1.79114	2.83401	0.0043991	28	977	0.0286592	460	28749	0.0160006	AT5G01600, AT2G34430, AT3G27690, AT2G05070, AT2G10940, AT3G27750, AT2G42975, AT3G22840, AT1G33810, AT5G42070, AT1G29920, AT2G45180, AT1G03130, AT2G05100, AT1G44446, AT5G54270, AT3G56940, AT3G08940, AT5G23060, AT2G34460, AT3G23840, AT4G23890, AT4G37230, AT5G60670, AT1G76100, AT2G01870, AT5G02120, AT4G14690
GOTERM_CC_DIRECT	GO:1990904~ribonucleoprotein complex	1.771	2.63158	0.00714103	26	977	0.0266121	432	28749	0.0150266	AT3G23390, AT1G57660, AT1G57860, AT3G02650, AT3G13160, AT1G66080, AT1G77940, AT3G18130, AT2G21290, AT1G80620, AT5G52470, AT2G32220, AT4G25630, AT2G34520, AT4G17390, AT2G32940, AT1G15250, AT3G22230, AT5G45590, AT3G57150, AT4G10350, AT5G60670, AT5G08420, AT5G63300, AT5G46920, AT5G57370
GOTERM_CC_DIRECT	GO:0048046~apoplast	1.69554	3.13765	0.00575709	31	977	0.0317298	538	28749	0.0187137	AT3G03780, AT2G10940, AT3G09440, AT2G28190, AT1G18970, AT3G23730, AT1G10550, AT1G29920, AT5G59320, AT2G21330, AT1G20130, AT4G20830, AT1G53130, AT5G20740, AT1G23740, AT1G78370, AT4G00430, AT3G54400, AT1G65870, AT1G12900, AT4G08950, AT1G65490, AT2G38540, AT5G66815, AT2G43570, AT5G10760, AT4G14630, AT4G15800, AT5G03350, AT5G51550, AT2G45470
GOTERM_CC_DIRECT	GO:0005730~nucleolus	1.67323	2.93522	0.00915027	29	977	0.0296827	510	28749	0.0177397	AT5G22100, AT1G13160, AT5G25230, AT5G55920, AT3G24500, AT5G08180, AT5G56010, AT3G18130, AT2G44510, AT5G58130, AT4G15770, AT5G52470, AT3G13940, AT4G25630, AT5G14050, AT4G18040, AT4G17390, AT3G58660, AT3G57150, AT5G38710, AT1G04635, AT1G75670, AT3G13230, AT5G08420, AT1G73870, AT3G18165, AT1G51380, AT3G09680, AT2G47990
GOTERM_CC_DIRECT	GO:0005634~nucleus	1.15471	42.5101	0.000114654	420	977	0.429887	10703	28749	0.372291	AT3G59900, AT5G40590, AT1G57660, AT3G29010, AT1G59600, AT1G67220, AT3G21890, AT1G66130, AT1G13600, AT1G12630, AT1G02820, AT1G20130, AT5G06550, AT1G20370, AT3G53250, AT5G14050, AT4G17905, AT2G37470, AT5G26270, AT4G35590, AT2G24255, AT1G70880, AT2G41730, AT5G52220, AT5G45810, AT3G12700, AT4G01670, AT1G55260, AT5G43520, AT5G40010, AT1G32580, AT5G63130, AT5G63010, AT4G39600, AT1G22770, AT5G04470, AT5…
GOTERM_MF_DIRECT	GO:0070678~preprotein binding	22.0455	0.303644	0.00661399	3	967	0.00310238	4	28424	0.000140726	AT1G13330, AT4G12400, AT1G12270
GOTERM_MF_DIRECT	GO:0004322~ferroxidase activity	17.6364	0.303644	0.0107755	3	967	0.00310238	5	28424	0.000175908	AT5G01600, AT3G56090, AT3G11050
GOTERM_MF_DIRECT	GO:0004506~squalene monooxygenase activity	12.5974	0.303644	0.0216269	3	967	0.00310238	7	28424	0.000246271	AT4G37760, AT5G24140, AT5G24150
GOTERM_MF_DIRECT	GO:0008199~ferric iron binding	12.5974	0.303644	0.0216269	3	967	0.00310238	7	28424	0.000246271	AT5G01600, AT3G56090, AT3G11050
GOTERM_MF_DIRECT	GO:0080044~quercetin 7-O-glucosyltransferase activity	8.64529	0.506073	0.00221427	5	967	0.00517063	17	28424	0.000598086	AT2G15490, AT3G16520, AT1G07250, AT5G59590, AT2G26480
GOTERM_MF_DIRECT	GO:0080043~quercetin 3-O-glucosyltransferase activity	7.3485	0.607287	0.0011129	6	967	0.00620476	24	28424	0.000844357	AT5G17050, AT2G15490, AT3G16520, AT1G07250, AT5G59590, AT1G30530
GOTERM_MF_DIRECT	GO:0008146~sulfotransferase activity	6.99857	0.506073	0.00499867	5	967	0.00517063	21	28424	0.000738812	AT1G13430, AT5G07010, AT5G43690, AT5G07000, AT2G03760
GOTERM_MF_DIRECT	GO:0016168~chlorophyll binding	6.532	0.809717	0.000180516	8	967	0.00827301	36	28424	0.00126654	AT1G29920, AT3G08940, AT2G34430, AT3G27690, AT2G05070, AT5G02120, AT2G05100, AT5G54270
GOTERM_MF_DIRECT	GO:0005381~iron ion transmembrane transporter activity	5.8788	0.404858	0.0289829	4	967	0.0041365	20	28424	0.000703631	AT4G19690, AT1G21140, AT3G08040, AT1G76800
GOTERM_MF_DIRECT	GO:0004659~prenyltransferase activity	5.34436	0.404858	0.0372487	4	967	0.0041365	22	28424	0.000773994	AT5G58770, AT1G17050, AT3G32040, AT3G14530
GOTERM_MF_DIRECT	GO:0004364~glutathione transferase activity	5.21506	1.11336	4.24461e-05	11	967	0.0113754	62	28424	0.00218126	AT1G10370, AT1G17180, AT5G17220, AT1G78340, AT1G78320, AT1G69930, AT2G29450, AT1G78360, AT5G62480, AT1G78370, AT3G43800
GOTERM_MF_DIRECT	GO:0035251~UDP-glucosyltransferase activity	3.78339	1.31579	0.000164438	13	967	0.0134436	101	28424	0.00355334	AT5G17050, AT4G14090, AT1G07250, AT1G10400, AT2G36750, AT2G15490, AT3G16520, AT5G59590, AT5G38010, AT2G26480, AT3G55700, AT4G15550, AT1G05675
GOTERM_MF_DIRECT	GO:0019904~protein domain specific binding	2.982	0.708502	0.0297105	7	967	0.00723888	69	28424	0.00242753	AT5G01600, AT2G34430, AT2G45180, AT1G03130, AT2G05100, AT1G44446, AT5G54270
GOTERM_MF_DIRECT	GO:0046982~protein heterodimerization activity	2.27566	1.21457	0.0170855	12	967	0.0124095	155	28424	0.00545314	AT5G50930, AT5G43250, AT4G34590, AT1G78190, AT3G62420, AT1G22270, AT3G53650, AT2G37470, AT3G09480, AT2G27470, AT5G01410, AT1G13600
GOTERM_MF_DIRECT	GO:0004497~monooxygenase activity	2.2018	2.02429	0.00209766	20	967	0.0206825	267	28424	0.00939347	AT1G05160, AT3G28740, AT2G29090, AT5G25130, AT3G26830, AT5G25120, AT2G30750, AT5G25140, AT4G20240, AT1G16410, AT4G36220, AT1G74110, AT4G39500, AT4G12320, AT3G44970, AT4G22710, AT4G37400, AT2G46660, AT4G15350, AT1G64900
GOTERM_MF_DIRECT	GO:0016705~oxidoreductase activity, acting on paired donors, with incorporation or reduction of molecular oxygen	2.17733	2.02429	0.00236545	20	967	0.0206825	270	28424	0.00949901	AT1G05160, AT3G28740, AT2G29090, AT5G25130, AT3G26830, AT5G25120, AT2G30750, AT5G25140, AT4G20240, AT1G16410, AT4G36220, AT1G74110, AT4G39500, AT4G12320, AT3G44970, AT4G22710, AT4G37400, AT2G46660, AT4G15350, AT1G64900
GOTERM_MF_DIRECT	GO:0020037~heme binding	2.09957	2.83401	0.000456857	28	967	0.0289555	392	28424	0.0137912	AT1G14550, AT1G05160, AT3G28740, AT5G25130, AT4G35090, AT1G17100, AT2G30750, AT1G16410, AT4G39500, AT1G74110, AT2G43480, AT4G12320, AT4G22710, AT4G37400, AT4G15350, AT4G36430, AT1G14540, AT2G29090, AT3G26830, AT5G25120, AT5G25140, AT5G24070, AT4G20240, AT2G37970, AT4G36220, AT3G44970, AT2G46660, AT1G64900
GOTERM_MF_DIRECT	GO:0005506~iron ion binding	2.09359	2.53036	0.00101655	25	967	0.0258532	351	28424	0.0123487	AT5G01600, AT2G37700, AT1G05160, AT3G28740, AT4G25700, AT5G25130, AT2G30750, AT1G16410, AT4G39500, AT1G74110, AT4G12320, AT4G22710, AT5G52570, AT1G44446, AT4G37400, AT4G15350, AT2G29090, AT3G26830, AT5G25120, AT5G25140, AT4G20240, AT4G36220, AT3G44970, AT2G46660, AT1G64900
GOTERM_MF_DIRECT	GO:0000976~transcription cis-regulatory region binding	1.93761	4.75709	2.89784e-05	47	967	0.0486039	713	28424	0.0250844	AT5G64060, AT2G16720, AT5G14340, AT3G21890, AT5G63790, AT3G05800, AT2G18300, AT1G68150, AT1G12630, AT5G57660, AT2G22200, AT4G34590, AT4G37260, AT5G06550, AT5G66940, AT4G34610, AT3G09230, AT5G42630, AT2G40470, AT1G79180, AT3G50260, AT1G10480, AT2G31230, AT3G55730, AT5G14490, AT5G67420, AT1G31320, AT3G58120, AT4G09820, AT5G67300, AT3G49930, AT4G05100, AT5G17800, AT4G23750, AT1G03840, AT5G07690, AT1…
GOTERM_MF_DIRECT	GO:0016491~oxidoreductase activity	1.62907	2.32794	0.0275526	23	967	0.0237849	415	28424	0.0146003	AT2G37700, AT5G51810, AT4G25310, AT1G07180, AT1G15550, AT1G07450, AT5G51310, AT4G25700, AT2G29170, AT1G30040, AT5G23990, AT1G66130, AT2G20800, AT2G23630, AT3G61580, AT5G08640, AT5G06550, AT4G20830, AT5G40650, AT1G76680, AT5G52570, AT2G47140, AT5G42800
GOTERM_MF_DIRECT	GO:0003700~DNA-binding transcription factor activity	1.52719	8.60324	0.000115633	85	967	0.0879007	1636	28424	0.057557	AT4G06746, AT2G16720, AT1G56650, AT5G14340, AT3G21890, AT3G22100, AT5G63790, AT3G05800, AT2G18300, AT5G15830, AT1G13600, AT1G68150, AT1G12630, AT5G08330, AT5G57660, AT2G22200, AT4G17710, AT5G66940, AT4G34610, AT5G52170, AT4G33880, AT1G79180, AT3G50260, AT5G14490, AT5G67060, AT5G67300, AT1G73830, AT1G18860, AT5G17800, AT1G32510, AT4G16610, AT4G10350, AT4G35590, AT5G07690, AT4G36240, AT3G47500, AT4…
GOTERM_MF_DIRECT	GO:0003677~DNA binding	1.28453	7.79352	0.0194876	77	967	0.0796277	1762	28424	0.0619899	AT4G06746, AT1G56650, AT3G22100, AT5G63790, AT2G18300, AT5G15830, AT2G31160, AT1G12630, AT5G08330, AT4G17710, AT5G57980, AT4G12620, AT3G15240, AT5G66940, AT4G34610, AT4G19130, AT5G52170, AT4G33880, AT3G13940, AT3G50260, AT5G14490, AT5G67060, AT1G05490, AT3G53650, AT4G08910, AT2G37470, AT1G73830, AT1G32510, AT2G19385, AT4G10350, AT4G35590, AT5G07690, AT3G47500, AT1G76420, AT1G77470, AT2G29540, AT5…
GOTERM_MF_DIRECT	GO:0003674~molecular_function	1.0742	41.1943	0.0341149	407	967	0.420889	11137	28424	0.391817	AT3G59900, AT5G40590, AT1G57660, AT3G29010, AT1G59600, AT3G20680, AT5G62140, AT5G19875, AT2G37100, AT5G06790, AT1G02820, AT5G03285, AT1G78230, AT2G47140, AT4G25310, AT3G06145, AT5G14050, AT1G30170, AT3G07350, AT5G65880, AT5G26270, AT2G39530, AT4G12450, AT2G24255, AT1G70880, AT2G41730, AT1G61930, AT4G01670, AT1G55260, AT3G12955, AT1G08390, AT5G43520, AT1G32583, AT1G71740, AT5G63130, AT1G36940, AT4…

## Sheet: GO-down_dxo1-cDXO1(Mock)
Category	Term	Fold Enrichment	RichFactor (%)	PValue	Count	Total	GeneRatio	Term Bg	Total Bg	BgRatio	Genes
GOTERM_BP_DIRECT	GO:0032107~regulation of response to nutrient levels	46.5425	0.31746	0.0424256	2	494	0.00404858	2	22992	8.69868e-05	AT5G13080, AT1G13300
GOTERM_BP_DIRECT	GO:0071456~cellular response to hypoxia	12.0528	10.3175	3.09707e-50	65	494	0.131579	251	22992	0.0109168	AT5G19550, AT5G26920, AT1G33055, AT3G23150, AT3G55980, AT4G26270, AT1G76650, AT5G66985, AT4G33560, AT3G43190, AT3G56400, AT1G43800, AT3G03270, AT3G27220, AT1G18300, AT4G01360, AT4G27450, AT1G55810, AT1G27730, AT5G65207, AT4G32480, AT5G57510, AT5G04340, AT5G54960, AT3G10040, AT2G40000, AT3G13310, AT5G47910, AT4G30380, AT1G59660, AT3G02550, AT5G44730, AT2G14247, AT4G27460, AT1G13300, AT2G15890, AT1…
GOTERM_BP_DIRECT	GO:0034059~response to anoxia	27.9255	0.47619	0.00439569	3	494	0.00607287	5	22992	0.000217467	AT2G47520, AT1G72360, AT4G33070
GOTERM_BP_DIRECT	GO:0060255~regulation of macromolecule metabolic process	15.5142	0.47619	0.0149492	3	494	0.00607287	9	22992	0.000391441	AT1G22490, AT1G72210, AT4G01460
GOTERM_BP_DIRECT	GO:0001666~response to hypoxia	12.8735	2.06349	2.18694e-10	13	494	0.0263158	47	22992	0.00204419	AT5G15120, AT2G34390, AT4G24230, AT3G16770, AT2G16060, AT1G72360, AT1G76650, AT4G33070, AT5G54960, AT5G39890, AT1G77120, AT5G20830, AT3G43190
GOTERM_BP_DIRECT	GO:0009611~response to wounding	4.69336	3.80952	2.08201e-09	24	494	0.048583	238	22992	0.0103514	AT1G31690, AT4G32940, AT5G14780, AT4G23600, AT1G72920, AT2G14580, AT2G38870, AT3G17860, AT1G27730, AT5G56550, AT1G49570, AT1G19020, AT1G76650, AT4G14720, AT5G52320, AT5G44568, AT5G05730, AT1G52030, AT4G13280, AT1G80840, AT3G45140, AT5G47910, AT3G61190, AT4G35770
GOTERM_BP_DIRECT	GO:0010120~camalexin biosynthetic process	10.7406	0.47619	0.0306113	3	494	0.00607287	13	22992	0.000565414	AT3G56400, AT2G29460, AT2G38470
GOTERM_BP_DIRECT	GO:0071577~zinc ion transmembrane transport	9.3085	0.47619	0.0400664	3	494	0.00607287	15	22992	0.000652401	AT1G60960, AT4G19680, AT2G04032
GOTERM_BP_DIRECT	GO:0045493~xylan catabolic process	8.72672	0.47619	0.0451535	3	494	0.00607287	16	22992	0.000695894	AT5G09730, AT5G64570, AT5G49360
GOTERM_BP_DIRECT	GO:0005985~sucrose metabolic process	7.75709	0.634921	0.0141922	4	494	0.00809717	24	22992	0.00104384	AT1G71890, AT4G33950, AT5G20830, AT3G43190
GOTERM_BP_DIRECT	GO:0080027~response to herbivore	7.16039	0.634921	0.0176663	4	494	0.00809717	26	22992	0.00113083	AT5G44568, AT3G45140, AT2G14580, AT3G04720
GOTERM_BP_DIRECT	GO:0009061~anaerobic respiration	36.1997	1.11111	7.49982e-09	7	494	0.01417	9	22992	0.000391441	AT1G33055, AT5G10040, AT5G15120, AT3G27220, AT1G19530, AT3G10020, AT1G05575
GOTERM_BP_DIRECT	GO:0006952~defense response	2.76701	6.19048	3.44447e-08	39	494	0.0789474	656	22992	0.0285317	AT4G02520, AT3G26460, AT5G45240, AT3G57860, AT5G44430, AT1G72950, AT2G17430, AT1G72910, AT4G24230, AT4G16500, AT3G17860, AT2G47520, AT2G02710, AT1G22890, AT2G01520, AT2G39030, AT1G72850, AT2G43620, AT2G07180, AT2G26020, AT3G11840, AT1G63350, AT1G66100, AT2G14610, AT5G44420, AT3G55970, AT1G72840, AT5G47230, AT5G46260, AT2G19590, AT5G38850, AT5G44568, AT5G41750, AT2G40000, AT1G52030, AT5G47910, AT2…
GOTERM_BP_DIRECT	GO:0009753~response to jasmonic acid	4.9867	2.85714	1.36556e-07	18	494	0.0364372	168	22992	0.00730689	AT3G56400, AT3G50480, AT1G31690, AT3G51430, AT4G32940, AT5G44420, AT4G23600, AT2G14580, AT3G16770, AT5G36920, AT1G22890, AT5G55120, AT2G39030, AT5G08760, AT5G52320, AT3G45140, AT3G15510, AT4G35770
GOTERM_BP_DIRECT	GO:0009617~response to bacterium	5.13573	2.53968	5.58982e-07	16	494	0.0323887	145	22992	0.00630654	AT3G56400, AT3G50480, AT5G26920, AT1G73805, AT2G33830, AT3G28930, AT4G24230, AT2G14580, AT4G37990, AT5G36920, AT1G22890, AT2G02710, AT1G19020, AT1G18570, AT5G05730, AT3G45140
GOTERM_BP_DIRECT	GO:0009751~response to salicylic acid	4.89921	2.22222	5.95674e-06	14	494	0.0283401	133	22992	0.00578462	AT3G56400, AT3G50480, AT1G31690, AT3G51430, AT4G32940, AT2G33380, AT2G14580, AT5G36920, AT1G22890, AT5G08760, AT5G44568, AT2G40000, AT1G80840, AT3G61190
GOTERM_BP_DIRECT	GO:0042744~hydrogen peroxide catabolic process	5.75784	1.90476	7.45067e-06	12	494	0.0242915	97	22992	0.00421886	AT5G19890, AT1G58030, AT5G22410, AT1G49570, AT1G65970, AT2G37130, AT4G31760, AT1G34510, AT4G16270, AT2G35380, AT5G64110, AT4G37520
GOTERM_BP_DIRECT	GO:0009723~response to ethylene	5.17139	2.06349	8.25645e-06	13	494	0.0263158	117	22992	0.00508873	AT3G50480, AT3G51430, AT4G32940, AT5G44420, AT3G01015, AT2G14580, AT3G04720, AT3G16770, AT5G36920, AT1G22890, AT2G02710, AT1G72360, AT5G05730
GOTERM_BP_DIRECT	GO:0006979~response to oxidative stress	3.22572	3.33333	9.81882e-06	21	494	0.0425101	303	22992	0.0131785	AT5G19890, AT1G58030, AT5G22410, AT1G80130, AT2G37130, AT1G34510, AT2G35380, AT5G64110, AT3G43850, AT1G27730, AT5G56550, AT1G49570, AT1G19020, AT3G10020, AT2G40000, AT4G31760, AT4G16270, AT5G21940, AT4G39640, AT4G35770, AT4G37520
GOTERM_BP_DIRECT	GO:0050832~defense response to fungus	2.30724	4.60317	7.33131e-05	29	494	0.0587045	585	22992	0.0254436	AT1G67865, AT5G44430, AT4G22214, AT1G68110, AT2G33380, AT2G38470, AT4G22230, AT2G15890, AT4G24230, AT2G38870, AT5G36920, AT1G13609, AT3G05727, AT1G28330, AT1G80840, AT4G16260, AT2G26020, AT3G56400, AT5G44420, AT2G37130, AT5G64570, AT3G04720, AT4G37870, AT1G52410, AT5G47910, AT2G40140, AT3G13437, AT3G12500, AT2G26010
GOTERM_BP_DIRECT	GO:0042742~defense response to bacterium	2.72977	3.1746	0.00015782	20	494	0.0404858	341	22992	0.0148312	AT3G56400, AT5G26920, AT1G73805, AT3G56710, AT1G06580, AT3G28930, AT2G38470, AT4G23200, AT4G24230, AT3G04720, AT2G15042, AT1G22890, AT1G52410, AT3G44880, AT1G18570, AT2G19190, AT5G44568, AT2G40000, AT4G33950, AT1G80840
GOTERM_BP_DIRECT	GO:0009646~response to absence of light	6.76982	1.26984	0.000166462	8	494	0.0161943	55	22992	0.00239214	AT3G48390, AT3G53200, AT2G47270, AT3G47340, AT4G24230, AT5G42900, AT5G18170, AT1G21400
GOTERM_BP_DIRECT	GO:0009414~response to water deprivation	2.52556	3.33333	0.000289149	21	494	0.0425101	387	22992	0.0168319	AT1G56280, AT3G05640, AT1G31690, AT2G14610, AT2G38470, AT2G37760, AT1G73330, AT1G27730, AT2G47520, AT1G22890, AT1G19020, AT3G11020, AT3G61890, AT1G77120, AT4G33950, AT3G45140, AT1G46768, AT3G13437, AT5G20830, AT3G15500, AT2G40130
GOTERM_BP_DIRECT	GO:0009626~plant-type hypersensitive response	3.65039	1.26984	0.00641822	8	494	0.0161943	102	22992	0.00443633	AT3G50480, AT5G26920, AT4G37990, AT1G73805, AT5G20480, AT3G50460, AT1G32540, AT3G12500
GOTERM_BP_DIRECT	GO:0006520~amino acid metabolic process	6.46424	0.793651	0.00714781	5	494	0.0101215	36	22992	0.00156576	AT5G19550, AT4G23590, AT4G23600, AT1G08630, AT5G18170
GOTERM_BP_DIRECT	GO:0005975~carbohydrate metabolic process	2.10958	2.53968	0.00961945	16	494	0.0323887	353	22992	0.0153532	AT1G60260, AT5G25980, AT3G62740, AT4G21760, AT5G08380, AT3G18080, AT1G02850, AT5G56870, AT1G48100, AT2G41850, AT2G43620, AT4G16260, AT1G05660, AT3G47040, AT1G09910, AT3G12500
GOTERM_BP_DIRECT	GO:0042752~regulation of circadian rhythm	5.81781	0.793651	0.0103715	5	494	0.0101215	40	22992	0.00173974	AT3G20810, AT1G19330, AT5G10140, AT1G59940, AT5G42900
GOTERM_BP_DIRECT	GO:0009620~response to fungus	3.23774	1.26984	0.0120397	8	494	0.0161943	115	22992	0.00500174	AT3G50480, AT5G26920, AT5G36920, AT2G18280, AT3G51430, AT3G50460, AT2G33380, AT3G45140
GOTERM_BP_DIRECT	GO:0010114~response to red light	4.23114	0.952381	0.0135965	6	494	0.0121457	66	22992	0.00287056	AT4G36880, AT5G56550, AT3G01490, AT1G59940, AT4G36930, AT5G42900
GOTERM_BP_DIRECT	GO:2000022~regulation of jasmonic acid mediated signaling pathway	5.28892	0.793651	0.0144112	5	494	0.0101215	44	22992	0.00191371	AT3G17860, AT3G56400, AT4G14720, AT3G55970, AT1G16310
GOTERM_BP_DIRECT	GO:0009625~response to insect	5.17139	0.793651	0.0155559	5	494	0.0101215	45	22992	0.0019572	AT3G56400, AT5G44420, AT1G18570, AT5G44568, AT4G19840
GOTERM_BP_DIRECT	GO:0009409~response to cold	1.97528	2.53968	0.0166125	16	494	0.0323887	377	22992	0.016397	AT1G58030, AT4G02520, AT5G14780, AT2G33380, AT2G38470, AT5G47230, AT2G37760, AT1G27730, AT1G22890, AT4G36930, AT1G77120, AT2G40140, AT1G46768, AT5G20830, AT3G61190, AT5G42900
GOTERM_BP_DIRECT	GO:0071555~cell wall organization	2.10192	2.22222	0.0169225	14	494	0.0283401	310	22992	0.013483	AT2G32540, AT1G12780, AT2G32530, AT2G15880, AT5G08380, AT4G28850, AT4G13410, AT5G57540, AT1G75110, AT1G02800, AT4G19420, AT4G19410, AT1G48930, AT1G09910
GOTERM_BP_DIRECT	GO:0080022~primary root development	4.95133	0.793651	0.0180131	5	494	0.0101215	47	22992	0.00204419	AT3G20810, AT4G05070, AT1G31690, AT4G33560, AT1G13300
GOTERM_BP_DIRECT	GO:0010043~response to zinc ion	4.3908	0.793651	0.0267732	5	494	0.0101215	53	22992	0.00230515	AT4G02520, AT5G56550, AT5G13740, AT2G01520, AT5G21940
GOTERM_BP_DIRECT	GO:0009873~ethylene-activated signaling pathway	2.35063	1.5873	0.0273729	10	494	0.0202429	198	22992	0.00861169	AT3G56400, AT3G16770, AT2G47520, AT1G72360, AT2G39250, AT3G23150, AT1G28370, AT2G44840, AT1G46768, AT5G47230
GOTERM_BP_DIRECT	GO:0009651~response to salt stress	1.84784	2.53968	0.0278448	16	494	0.0323887	403	22992	0.0175278	AT1G31690, AT2G16005, AT3G55980, AT2G33380, AT2G38470, AT2G37760, AT4G10250, AT1G27730, AT1G22890, AT3G61890, AT1G54100, AT5G08760, AT5G62520, AT1G77120, AT4G33950, AT2G40140
GOTERM_BP_DIRECT	GO:0045944~positive regulation of transcription by RNA polymerase II	2.85787	1.11111	0.0362789	7	494	0.01417	114	22992	0.00495825	AT4G24540, AT4G11880, AT5G65070, AT5G65080, AT5G10140, AT5G62165, AT4G37940
GOTERM_BP_DIRECT	GO:0009627~systemic acquired resistance	3.94428	0.793651	0.0376929	5	494	0.0101215	59	22992	0.00256611	AT2G14610, AT2G38470, AT4G30380, AT5G64570, AT3G04720
GOTERM_CC_DIRECT	GO:0005576~extracellular region	1.70967	19.3651	3.1904e-09	122	620	0.196774	3313	28785	0.115095	AT5G44550, AT3G23150, AT5G44430, AT1G62290, AT5G55720, AT2G32290, AT1G31550, AT2G17850, AT2G14580, AT3G18080, AT5G36920, AT1G13609, AT1G77145, AT3G05727, AT2G28860, AT4G19410, AT2G43620, AT4G33720, AT4G16260, AT4G31020, AT4G37520, AT2G14610, AT5G25980, AT1G47960, AT2G19190, AT1G54010, AT2G41850, AT5G44568, AT1G48930, AT1G60960, AT2G21140, AT2G40610, AT3G23450, AT4G22214, AT4G27460, AT2G35380, AT5…
GOTERM_CC_DIRECT	GO:0099503~secretory vesicle	4.12688	2.53968	8.90477e-06	16	620	0.0258065	180	28785	0.00625326	AT2G14610, AT5G25980, AT1G62290, AT5G64110, AT5G08380, AT3G04720, AT4G16500, AT1G52410, AT3G05727, AT4G22513, AT5G57655, AT2G43620, AT4G16260, AT2G04690, AT3G12500, AT2G26010
GOTERM_CC_DIRECT	GO:0016020~membrane	1.23106	23.8095	0.00359928	150	620	0.241935	5657	28785	0.196526	AT5G45240, AT1G14250, AT1G23090, AT2G34070, AT3G23550, AT1G16310, AT4G05130, AT4G36670, AT4G13310, AT1G77145, AT1G74830, AT3G20395, AT2G28860, AT5G52450, AT4G27730, AT5G18130, AT4G25434, AT3G29000, AT5G45530, AT3G27220, AT4G29990, AT1G35625, AT1G31820, AT2G18650, AT1G51820, AT5G66052, AT1G71050, AT2G19190, AT3G09020, AT2G41210, AT1G60960, AT3G47580, AT5G50160, AT2G28210, AT3G26320, AT2G40610, AT3…
GOTERM_CC_DIRECT	GO:0048046~apoplast	1.9056	3.49206	0.00652791	22	620	0.0354839	536	28785	0.0186208	AT4G02520, AT2G14610, AT5G25980, AT4G23600, AT5G64570, AT5G08380, AT4G28850, AT3G05950, AT5G64260, AT5G49360, AT5G56870, AT1G02335, AT5G36920, AT1G22890, AT2G19590, AT5G57540, AT5G08760, AT5G44568, AT2G43620, AT5G44578, AT4G30380, AT4G39640
GOTERM_CC_DIRECT	GO:0005783~endoplasmic reticulum	1.62127	5.2381	0.00805677	33	620	0.0532258	945	28785	0.0328296	AT4G02520, AT2G32530, AT3G23150, AT5G14780, AT2G34390, AT2G33380, AT2G32290, AT2G37760, AT5G36920, AT1G22890, AT1G01390, AT3G14610, AT5G44578, AT1G05575, AT5G18170, AT2G33830, AT1G06360, AT3G51430, AT2G15880, AT2G16595, AT4G10250, AT3G20810, AT5G58980, AT5G57655, AT5G08760, AT5G44920, AT5G52320, AT1G54010, AT5G44568, AT5G42600, AT3G28480, AT2G41230, AT2G28210
GOTERM_CC_DIRECT	GO:0005773~vacuole	2.03419	2.69841	0.0104023	17	620	0.0274194	388	28785	0.0134792	AT5G19890, AT5G22410, AT3G51430, AT4G32940, AT1G62290, AT2G35380, AT5G64110, AT3G04720, AT4G16500, AT1G49570, AT1G47960, AT1G54010, AT4G31760, AT4G16270, AT4G37520, AT3G12500, AT3G43190
GOTERM_CC_DIRECT	GO:0000325~plant-type vacuole	1.61163	4.12698	0.0212985	26	620	0.0419355	749	28785	0.0260205	AT1G58030, AT5G19550, AT4G02520, AT1G14250, AT1G80660, AT1G62290, AT4G23600, AT2G33380, AT1G31550, AT4G23200, AT3G43850, AT4G16500, AT5G52450, AT4G16260, AT2G04690, AT1G14880, AT5G25980, AT1G52410, AT2G19590, AT5G57655, AT1G54010, AT2G40420, AT1G60960, AT3G28480, AT2G29120, AT3G12500
GOTERM_CC_DIRECT	GO:0005886~plasma membrane	1.20868	13.4921	0.0462815	85	620	0.137097	3265	28785	0.113427	AT3G05640, AT1G58030, AT5G44550, AT5G19550, AT2G38995, AT3G08870, AT1G14250, AT2G34390, AT3G23550, AT4G23200, AT4G05130, AT3G16770, AT2G15080, AT5G36920, AT2G26400, AT1G76650, AT5G09220, AT5G50790, AT2G07180, AT5G19140, AT2G04070, AT3G03270, AT3G01490, AT1G10540, AT1G31820, AT4G27450, AT1G02850, AT2G19590, AT5G02160, AT2G18180, AT1G71890, AT1G16370, AT5G44568, AT5G47910, AT1G60960, AT4G17260, AT4…
GOTERM_MF_DIRECT	GO:0046556~alpha-L-arabinofuranosidase activity	19.6322	0.47619	0.00926143	3	621	0.00483092	7	28447	0.000246072	AT5G09730, AT5G64570, AT5G49360
GOTERM_MF_DIRECT	GO:0009044~xylan 1,4-beta-xylosidase activity	11.4521	0.47619	0.027085	3	621	0.00483092	12	28447	0.000421837	AT5G09730, AT5G64570, AT5G49360
GOTERM_MF_DIRECT	GO:0004022~alcohol dehydrogenase (NAD+) activity	10.1796	0.634921	0.0065867	4	621	0.00644122	18	28447	0.000632756	AT1G09480, AT1G66800, AT1G09500, AT1G77120
GOTERM_MF_DIRECT	GO:0020037~heme binding	3.38888	4.60317	4.992e-08	29	621	0.0466989	392	28447	0.01378	AT5G19890, AT1G58030, AT3G26320, AT3G26200, AT3G26220, AT2G35380, AT4G13310, AT1G49570, AT4G13290, AT4G39480, AT3G14610, AT2G28860, AT4G31760, AT2G42850, AT3G26170, AT4G37520, AT5G22410, AT3G03470, AT3G26230, AT2G37130, AT1G01190, AT1G34510, AT5G64110, AT2G16060, AT5G52320, AT2G40000, AT3G14620, AT4G16270, AT3G26280
GOTERM_MF_DIRECT	GO:0005506~iron ion binding	2.87118	3.49206	3.48119e-05	22	621	0.0354267	351	28447	0.0123387	AT3G26320, AT3G26200, AT5G15120, AT3G03470, AT3G26230, AT3G26220, AT3G55970, AT1G01190, AT4G13310, AT2G26400, AT1G20270, AT5G52320, AT4G13290, AT4G39480, AT3G14610, AT2G28860, AT3G14620, AT5G39890, AT2G42850, AT3G28480, AT3G26170, AT3G26280
GOTERM_MF_DIRECT	GO:0140825~lactoperoxidase activity	5.79853	1.5873	5.54675e-05	10	621	0.0161031	79	28447	0.00277709	AT5G19890, AT5G22410, AT1G49570, AT2G37130, AT4G31760, AT1G34510, AT4G16270, AT2G35380, AT5G64110, AT4G37520
GOTERM_MF_DIRECT	GO:0004497~monooxygenase activity	2.93865	2.69841	0.000260495	17	621	0.0273752	265	28447	0.00931557	AT3G26320, AT3G26200, AT3G03470, AT3G26230, AT3G26220, AT1G01190, AT4G13310, AT5G05320, AT5G52320, AT4G13290, AT4G39480, AT3G14610, AT2G28860, AT3G14620, AT2G42850, AT3G26170, AT3G26280
GOTERM_MF_DIRECT	GO:0016705~oxidoreductase activity, acting on paired donors, with incorporation or reduction of molecular oxygen	2.89495	2.69841	0.000307766	17	621	0.0273752	269	28447	0.00945618	AT3G26320, AT3G26200, AT3G03470, AT3G26230, AT3G26220, AT1G01190, AT4G13310, AT1G20270, AT5G52320, AT4G13290, AT4G39480, AT3G14610, AT2G28860, AT3G14620, AT2G42850, AT3G26170, AT3G26280
GOTERM_MF_DIRECT	GO:0046983~protein dimerization activity	2.55913	3.1746	0.000373109	20	621	0.0322061	358	28447	0.0125848	AT4G24540, AT5G65070, AT1G12780, AT5G65080, AT1G33030, AT5G65640, AT5G62165, AT4G01460, AT4G11880, AT1G77530, AT1G22490, AT1G72210, AT5G10140, AT2G47270, AT5G51790, AT4G36930, AT1G21100, AT2G40200, AT4G37940, AT2G26130
GOTERM_MF_DIRECT	GO:0016491~oxidoreductase activity	2.32924	3.33333	0.000836901	21	621	0.0338164	413	28447	0.0145182	AT1G09480, AT1G66800, AT2G17845, AT1G63350, AT3G55970, AT2G36690, AT3G49620, AT1G19540, AT2G34790, AT3G23510, AT2G30670, AT2G37760, AT3G60290, AT2G16060, AT2G19590, AT1G09500, AT2G29300, AT5G10050, AT1G77120, AT5G50160, AT2G29320
GOTERM_MF_DIRECT	GO:0000977~RNA polymerase II transcription regulatory region sequence-specific DNA binding	5.93812	1.11111	0.00111197	7	621	0.0112721	54	28447	0.00189827	AT4G24540, AT4G11880, AT5G65070, AT5G65080, AT5G10140, AT5G62165, AT4G37940
GOTERM_MF_DIRECT	GO:0043565~sequence-specific DNA binding	2.31478	3.01587	0.00169333	19	621	0.0305958	376	28447	0.0132176	AT3G56400, AT1G56280, AT4G24540, AT5G26920, AT1G73805, AT3G53200, AT3G24310, AT2G34070, AT5G65640, AT2G38470, AT3G01970, AT1G75520, AT1G27730, AT3G20810, AT1G72360, AT3G61890, AT3G46130, AT1G80840, AT5G13080
GOTERM_MF_DIRECT	GO:0046872~metal ion binding	1.37999	12.2222	0.00335549	77	621	0.123994	2556	28447	0.0898513	AT3G05640, AT1G58030, AT3G23150, AT3G55980, AT1G07040, AT3G49620, AT2G36690, AT2G34390, AT4G26270, AT5G55720, AT2G38470, AT3G51180, AT3G18080, AT1G75520, AT3G60290, AT4G15530, AT1G48300, AT3G44880, AT5G43620, AT1G53490, AT5G38780, AT4G33560, AT4G37520, AT1G43800, AT2G05160, AT4G26400, AT4G25434, AT1G18300, AT5G64110, AT1G35625, AT2G35210, AT2G18650, AT3G01970, AT1G52710, AT4G36880, AT1G27730, AT1…
GOTERM_MF_DIRECT	GO:0008422~beta-glucosidase activity	5.497	0.952381	0.00456833	6	621	0.00966184	50	28447	0.00175765	AT1G02850, AT1G60260, AT3G62740, AT4G21760, AT3G47040, AT3G18080
GOTERM_MF_DIRECT	GO:0030275~LRR domain binding	7.15756	0.793651	0.00495111	5	621	0.00805153	32	28447	0.0011249	AT5G36920, AT1G22890, AT5G08760, AT5G44568, AT5G44578
GOTERM_MF_DIRECT	GO:0004553~hydrolase activity, hydrolyzing O-glycosyl compounds	3.42493	1.26984	0.00904183	8	621	0.0128824	107	28447	0.00376138	AT1G02850, AT5G57540, AT5G25980, AT3G62740, AT4G21760, AT3G47040, AT4G28850, AT3G18080
GOTERM_MF_DIRECT	GO:0003700~DNA-binding transcription factor activity	1.42366	8.09524	0.0108249	51	621	0.0821256	1641	28447	0.0576862	AT5G26920, AT3G53200, AT3G55980, AT2G38470, AT3G16770, AT1G75520, AT2G39250, AT1G72210, AT1G80840, AT1G46768, AT4G33560, AT5G13080, AT3G56400, AT4G24540, AT5G65080, AT3G24310, AT5G65640, AT5G47230, AT3G01970, AT1G27730, AT4G11880, AT5G04340, AT5G10140, AT3G10040, AT2G47270, AT2G44840, AT2G40200, AT3G46130, AT5G65070, AT1G73805, AT4G26930, AT5G62165, AT1G13300, AT2G47520, AT4G10265, AT3G11020, AT1…
GOTERM_MF_DIRECT	GO:0000976~transcription cis-regulatory region binding	1.64733	4.12698	0.016564	26	621	0.041868	723	28447	0.0254157	AT5G65070, AT2G38470, AT3G16770, AT3G11020, AT4G36930, AT1G80840, AT5G13080, AT3G56400, AT3G24310, AT1G28370, AT5G47230, AT4G01460, AT3G01970, AT1G27730, AT4G11880, AT1G72360, AT2G18280, AT5G04340, AT3G61890, AT3G10040, AT5G10140, AT1G18570, AT2G47270, AT3G46130, AT2G44840, AT3G15510
GOTERM_MF_DIRECT	GO:0051213~dioxygenase activity	3.39321	0.952381	0.032044	6	621	0.00966184	81	28447	0.0028474	AT1G07040, AT1G27020, AT3G55970, AT1G20270, AT3G49620, AT4G16770
GOTERM_MF_DIRECT	GO:0004601~peroxidase activity	3.81736	0.793651	0.0418093	5	621	0.00805153	60	28447	0.00210919	AT4G02520, AT1G65970, AT4G31760, AT4G16270, AT5G47910

## Sheet: GO-up_rnmt1(Mock)
Category	Term	Fold Enrichment	RichFactor (%)	PValue	Count	Total	GeneRatio	Term Bg	Total Bg	BgRatio	Genes
GOTERM_BP_DIRECT	GO:0006749~glutathione metabolic process	12.1368	1.28041	7.62678e-08	10	592	0.0168919	32	22992	0.00139179	AT1G10370, AT2G29460, AT1G17180, AT2G29470, AT1G17170, AT1G78340, AT1G78320, AT1G69930, AT5G62480, AT2G29420
GOTERM_BP_DIRECT	GO:0009407~toxin catabolic process	9.08971	1.40845	2.56676e-07	11	592	0.0185811	47	22992	0.00204419	AT1G10370, AT2G29460, AT1G17180, AT2G29470, AT1G17170, AT5G17220, AT1G78340, AT1G78320, AT1G69930, AT5G62480, AT2G29420
GOTERM_BP_DIRECT	GO:0009718~anthocyanin-containing compound biosynthetic process	16.3528	1.02433	2.75647e-07	8	592	0.0135135	19	22992	0.000826374	AT1G71030, AT1G56650, AT4G14090, AT3G29590, AT5G42800, AT4G22880, AT2G43000, AT5G54060
GOTERM_BP_DIRECT	GO:0009769~photosynthesis, light harvesting in photosystem II	32.3649	0.640205	6.22171e-06	5	592	0.00844595	6	22992	0.00026096	AT2G34430, AT3G27690, AT2G05070, AT2G05100, AT5G54270
GOTERM_BP_DIRECT	GO:0009765~photosynthesis, light harvesting	10.8746	0.896287	3.28275e-05	7	592	0.0118243	25	22992	0.00108733	AT1G29920, AT3G08940, AT2G34430, AT3G27690, AT2G05070, AT2G05100, AT5G54270
GOTERM_BP_DIRECT	GO:0009617~response to bacterium	3.48201	1.66453	0.000377961	13	592	0.0219595	145	22992	0.00630654	AT1G66700, AT5G01600, AT3G10745, AT5G49520, AT3G26830, AT2G30750, AT2G17740, AT2G30770, AT1G65490, AT3G44300, AT5G07690, AT5G02490, AT3G12580
GOTERM_BP_DIRECT	GO:0006879~intracellular iron ion homeostasis	8.96258	0.768246	0.000463792	6	592	0.0101351	26	22992	0.00113083	AT5G01600, AT3G56090, AT3G11050, AT1G21140, AT3G08040, AT1G76800
GOTERM_BP_DIRECT	GO:0009416~response to light stimulus	2.91284	1.92061	0.000703816	15	592	0.0253378	200	22992	0.00869868	AT1G66700, AT3G23290, AT3G27690, AT2G05070, AT4G35090, AT2G31160, AT3G22840, AT1G29920, AT2G24720, AT5G11210, AT4G36240, AT2G24710, AT2G05100, AT4G14690, AT1G08810
GOTERM_BP_DIRECT	GO:0006355~regulation of DNA-templated transcription	1.46653	7.42638	0.0033961	58	592	0.097973	1536	22992	0.0668058	AT4G06746, AT1G08290, AT2G44910, AT1G67220, AT3G22100, AT5G63790, AT3G01600, AT3G21330, AT1G71520, AT3G15170, AT1G70510, AT1G13600, AT1G12630, AT5G57660, AT1G70270, AT5G01380, AT5G66940, AT1G03790, AT5G41765, AT5G14490, AT5G67060, AT2G33710, AT1G33760, AT1G73830, AT1G18860, AT5G17800, AT1G32510, AT1G10585, AT5G07690, AT3G47500, AT1G76420, AT1G73870, AT4G30980, AT4G17980, AT5G64060, AT1G12890, AT3…
GOTERM_BP_DIRECT	GO:1903428~positive regulation of reactive oxygen species biosynthetic process	29.1284	0.384123	0.00382392	3	592	0.00506757	4	22992	0.000173974	AT3G27690, AT2G05070, AT2G05100
GOTERM_BP_DIRECT	GO:0010120~camalexin biosynthetic process	11.9501	0.512164	0.00398674	4	592	0.00675676	13	22992	0.000565414	AT2G29460, AT3G26830, AT2G30770, AT2G43000
GOTERM_BP_DIRECT	GO:0042631~cellular response to water deprivation	5.41923	0.768246	0.00474289	6	592	0.0101351	43	22992	0.00187022	AT1G15520, AT3G27690, AT2G05070, AT3G14320, AT1G05680, AT2G05100
GOTERM_BP_DIRECT	GO:0009768~photosynthesis, light harvesting in photosystem I	11.0965	0.512164	0.00497796	4	592	0.00675676	14	22992	0.000608907	AT1G29920, AT3G27690, AT2G05070, AT2G05100
GOTERM_BP_DIRECT	GO:0006950~response to stress	3.74341	1.02433	0.00551231	8	592	0.0135135	83	22992	0.00360995	AT5G64060, AT3G28580, AT1G59860, AT5G40010, AT3G28540, AT1G70440, AT4G05380, AT4G30250
GOTERM_BP_DIRECT	GO:0071215~cellular response to abscisic acid stimulus	5.0658	0.768246	0.00634286	6	592	0.0101351	46	22992	0.0020007	AT3G27690, AT2G05070, AT1G05680, AT4G36830, AT2G05100, AT5G13170
GOTERM_BP_DIRECT	GO:0031408~oxylipin biosynthetic process	6.26417	0.640205	0.00783976	5	592	0.00844595	31	22992	0.0013483	AT4G37150, AT1G19640, AT1G76690, AT1G76680, AT2G26560
GOTERM_BP_DIRECT	GO:0007623~circadian rhythm	2.98753	1.15237	0.0107512	9	592	0.0152027	117	22992	0.00508873	AT4G38960, AT5G64170, AT4G36240, AT5G06980, AT3G01060, AT1G01060, AT3G12320, AT3G12700, AT5G54160
GOTERM_BP_DIRECT	GO:0006979~response to oxidative stress	2.05084	2.04866	0.0122899	16	592	0.027027	303	22992	0.0131785	AT4G04840, AT1G14540, AT5G17000, AT2G47180, AT5G16960, AT5G16970, AT4G35090, AT5G19875, AT5G24070, AT1G35910, AT5G13930, AT2G18150, AT3G11050, AT1G50290, AT4G36430, AT1G75280
GOTERM_BP_DIRECT	GO:0006116~NADH oxidation	16.6448	0.384123	0.0127139	3	592	0.00506757	7	22992	0.000304454	AT1G07180, AT2G20800, AT4G05020
GOTERM_BP_DIRECT	GO:0009644~response to high light intensity	4.23686	0.768246	0.0133442	6	592	0.0101351	55	22992	0.00239214	AT5G07690, AT3G27690, AT2G05070, AT2G47180, AT2G05100, AT5G54270
GOTERM_BP_DIRECT	GO:0071456~cellular response to hypoxia	2.16625	1.79257	0.0135292	14	592	0.0236486	251	22992	0.0109168	AT1G08290, AT1G14540, AT1G59860, AT3G07350, AT1G30040, AT1G26380, AT1G57630, AT5G63790, AT1G65490, AT3G24500, AT5G12020, AT1G76680, AT1G05880, AT2G26560
GOTERM_BP_DIRECT	GO:0009873~ethylene-activated signaling pathway	2.35381	1.53649	0.0138001	12	592	0.0202703	198	22992	0.00861169	AT4G06746, AT2G31230, AT1G12890, AT1G77200, AT1G03800, AT5G10120, AT2G33710, AT1G71520, AT1G33760, AT3G24500, AT1G44830, AT1G12630
GOTERM_BP_DIRECT	GO:0009737~response to abscisic acid	1.76536	2.68886	0.0170357	21	592	0.035473	462	22992	0.0200939	AT1G15520, AT3G28580, AT5G40010, AT3G28210, AT2G47180, AT3G26830, AT5G24240, AT3G59220, AT3G24500, AT1G01560, AT1G76930, AT4G37050, AT3G11050, AT1G09950, AT5G45820, AT3G08040, AT1G75580, AT2G46680, AT1G08810, AT4G38410, AT5G54270
GOTERM_BP_DIRECT	GO:0009627~systemic acquired resistance	3.94961	0.768246	0.0176754	6	592	0.0101351	59	22992	0.00256611	AT2G43570, AT2G13810, AT5G10760, AT4G37150, AT5G48490, AT2G37870
GOTERM_BP_DIRECT	GO:0010224~response to UV-B	3.35636	0.896287	0.0179896	7	592	0.0118243	81	22992	0.00352296	AT5G13930, AT4G36220, AT3G10745, AT1G66580, AT1G05880, AT4G14690, AT2G36750
GOTERM_BP_DIRECT	GO:0009636~response to toxic substance	6.75441	0.512164	0.0204157	4	592	0.00675676	23	22992	0.00100035	AT2G15490, AT4G15550, AT2G36750, AT2G37770
GOTERM_BP_DIRECT	GO:0009611~response to wounding	2.12139	1.66453	0.0208138	13	592	0.0219595	238	22992	0.0103514	AT5G43580, AT1G19640, AT4G22880, AT5G46590, AT5G13930, AT5G07690, AT1G76930, AT3G44860, AT1G51680, AT1G76690, AT1G76680, AT1G22640, AT4G17980
GOTERM_BP_DIRECT	GO:0051782~negative regulation of cell division	12.9459	0.384123	0.0210657	3	592	0.00506757	9	22992	0.000391441	AT5G50260, AT3G15170, AT5G17800
GOTERM_BP_DIRECT	GO:0010199~organ boundary specification between lateral organs and the meristem	12.9459	0.384123	0.0210657	3	592	0.00506757	9	22992	0.000391441	AT5G63090, AT1G76420, AT2G31160
GOTERM_BP_DIRECT	GO:0006880~intracellular sequestering of iron ion	12.9459	0.384123	0.0210657	3	592	0.00506757	9	22992	0.000391441	AT5G01600, AT1G21140, AT1G76800
GOTERM_BP_DIRECT	GO:0009751~response to salicylic acid	2.62812	1.15237	0.0217477	9	592	0.0152027	133	22992	0.00578462	AT1G66700, AT1G15520, AT1G76930, AT3G44860, AT2G03760, AT5G36925, AT1G76680, AT1G65490, AT2G29420
GOTERM_BP_DIRECT	GO:0009645~response to low light intensity stimulus	11.6514	0.384123	0.0258892	3	592	0.00506757	10	22992	0.000434934	AT3G27690, AT2G05070, AT2G05100
GOTERM_BP_DIRECT	GO:0010039~response to iron ion	5.97505	0.512164	0.0283265	4	592	0.00675676	26	22992	0.00113083	AT5G01600, AT3G56090, AT1G21140, AT1G76800
GOTERM_BP_DIRECT	GO:0009753~response to jasmonic acid	2.31178	1.28041	0.0300104	10	592	0.0168919	168	22992	0.00730689	AT5G13930, AT1G15520, AT1G76930, AT2G39030, AT3G44860, AT1G51360, AT5G36925, AT1G65490, AT4G22880, AT1G02980
GOTERM_BP_DIRECT	GO:0009409~response to cold	1.75131	2.1767	0.0357347	17	592	0.0287162	377	22992	0.016397	AT5G01600, AT1G15520, AT4G02330, AT3G27690, AT2G05070, AT5G40010, AT2G47180, AT5G36925, AT4G35090, AT3G22840, AT2G37770, AT1G51670, AT1G01060, AT4G35985, AT2G05100, AT1G08810, AT4G38410
GOTERM_BP_DIRECT	GO:0045893~positive regulation of DNA-templated transcription	1.93445	1.66453	0.0380741	13	592	0.0219595	261	22992	0.0113518	AT1G79180, AT5G67060, AT5G49520, AT5G17800, AT3G56290, AT3G24500, AT4G36240, AT5G03790, AT1G73870, AT1G77450, AT2G46680, AT1G44830, AT4G12350
GOTERM_BP_DIRECT	GO:0009408~response to heat	2.0942	1.40845	0.0388581	11	592	0.0185811	204	22992	0.00887265	AT1G15520, AT1G59860, AT1G51670, AT5G02490, AT3G09440, AT3G12580, AT2G47180, AT5G12020, AT5G36925, AT1G32583, AT3G24500
GOTERM_BP_DIRECT	GO:0010218~response to far red light	3.80763	0.640205	0.0417802	5	592	0.00844595	51	22992	0.00221816	AT3G27690, AT2G05070, AT2G44910, AT2G05100, AT4G14690
GOTERM_BP_DIRECT	GO:0009809~lignin biosynthetic process	3.73441	0.640205	0.0443776	5	592	0.00844595	52	22992	0.00226166	AT4G36220, AT1G79180, AT3G19450, AT1G61810, AT5G54160
GOTERM_BP_DIRECT	GO:0019761~glucosinolate biosynthetic process	4.85473	0.512164	0.0483026	4	592	0.00675676	32	22992	0.00139179	AT1G62540, AT1G62560, AT2G43100, AT1G16410
GOTERM_BP_DIRECT	GO:0009698~phenylpropanoid metabolic process	8.32239	0.384123	0.0489377	3	592	0.00506757	14	22992	0.000608907	AT5G17050, AT1G51680, AT4G14090
GOTERM_CC_DIRECT	GO:0009522~photosystem I	9.9213	1.15237	2.40789e-06	9	768	0.0117188	34	28785	0.00118117	AT1G29920, AT3G08940, AT2G34430, AT3G27690, AT2G05070, AT2G05100, AT3G22840, AT4G14690, AT5G54270
GOTERM_CC_DIRECT	GO:0009523~photosystem II	6.6142	1.15237	5.66479e-05	9	768	0.0117188	51	28785	0.00177176	AT1G29920, AT3G08940, AT2G34430, AT3G27690, AT2G05070, AT2G05100, AT3G22840, AT4G14690, AT5G54270
GOTERM_CC_DIRECT	GO:0009517~PSII associated light-harvesting complex II	21.4174	0.512164	0.000608748	4	768	0.00520833	7	28785	0.000243182	AT3G27690, AT2G05070, AT2G05100, AT5G54270
GOTERM_CC_DIRECT	GO:0005840~ribosome	2.06315	2.30474	0.00720578	18	768	0.0234375	327	28785	0.0113601	AT2G32220, AT3G23390, AT2G34520, AT1G57860, AT4G31700, AT5G16200, AT1G66580, AT2G34480, AT3G58660, AT1G59359, AT5G45590, AT1G77940, AT5G63300, AT1G53560, AT3G06180, AT1G80620, AT2G03130, AT2G42650
GOTERM_CC_DIRECT	GO:0022625~cytosolic large ribosomal subunit	2.67718	1.40845	0.00844602	11	768	0.0143229	154	28785	0.00535001	AT2G32220, AT1G77940, AT3G23390, AT4G17390, AT2G27535, AT1G57860, AT2G39390, AT3G59540, AT2G34480, AT1G66580, AT3G28500
GOTERM_CC_DIRECT	GO:0030014~CCR4-NOT complex	6.81463	0.512164	0.019901	4	768	0.00520833	22	28785	0.000764287	AT1G74870, AT2G32550, AT1G61470, AT1G27890
GOTERM_CC_DIRECT	GO:0005737~cytoplasm	1.16871	18.3099	0.0286226	143	768	0.186198	4586	28785	0.159319	AT3G03780, AT5G45000, AT4G04840, AT5G67150, AT3G23390, AT5G21150, AT3G29010, AT4G10720, AT5G25230, AT5G36925, AT5G49560, AT3G22860, AT1G35910, AT4G40020, AT3G05720, AT1G48660, AT2G44670, AT1G77940, AT2G23970, AT1G51670, AT1G29100, AT1G76690, AT2G47780, AT2G26560, AT1G56060, AT2G32220, AT4G25310, AT2G34480, AT4G22960, AT4G21990, AT5G61160, AT1G10585, AT5G13930, AT4G13540, AT4G37770, AT3G14320, AT2…
GOTERM_CC_DIRECT	GO:0005634~nucleus	1.09091	39.8207	0.0310735	311	768	0.404948	10685	28785	0.3712	AT5G40590, AT3G27630, AT5G21150, AT3G49660, AT3G29010, AT1G13160, AT1G59600, AT1G67220, AT4G37090, AT1G70510, AT3G59220, AT1G13600, AT1G12630, AT5G08180, AT2G44670, AT1G02820, AT1G51670, AT2G27535, AT2G23170, AT3G13100, AT2G35605, AT1G66700, AT5G24655, AT4G21070, AT3G53250, AT4G04030, AT3G05858, AT1G18860, AT5G26270, AT1G10585, AT2G24255, AT2G41730, AT5G52220, AT1G05880, AT3G12700, AT3G23290, AT2…
GOTERM_CC_DIRECT	GO:0005777~peroxisome	1.74567	2.1767	0.0370727	17	768	0.0221354	365	28785	0.0126802	AT2G29370, AT1G65840, AT1G07180, AT5G24240, AT2G30520, AT4G35090, AT2G20800, AT1G16730, AT3G55290, AT4G05020, AT4G13540, AT5G58220, AT2G29700, AT5G38120, AT3G61090, AT4G36100, AT2G26560
GOTERM_MF_DIRECT	GO:0004364~glutathione transferase activity	6.4758	1.40845	6.65566e-06	11	767	0.0143416	63	28447	0.00221464	AT1G10370, AT2G29460, AT1G17180, AT2G29470, AT1G17170, AT5G17220, AT1G78340, AT1G78320, AT1G69930, AT5G62480, AT2G29420
GOTERM_MF_DIRECT	GO:0003700~DNA-binding transcription factor activity	1.64989	9.34699	3.3584e-05	73	767	0.095176	1641	28447	0.0576862	AT4G06746, AT1G08290, AT5G49520, AT2G16720, AT1G56650, AT2G44910, AT3G22100, AT5G63790, AT3G01600, AT3G21330, AT1G71520, AT3G15170, AT1G70510, AT1G13600, AT1G12630, AT5G57660, AT4G17710, AT3G48920, AT5G01380, AT5G66940, AT1G03790, AT5G52170, AT1G79180, AT5G14490, AT5G67060, AT2G33710, AT1G68120, AT1G33760, AT1G73830, AT1G18860, AT5G17800, AT1G68480, AT1G32510, AT1G10585, AT5G07690, AT4G36240, AT3…
GOTERM_MF_DIRECT	GO:0035251~UDP-glucosyltransferase activity	5.38384	1.15237	0.000249586	9	767	0.011734	62	28447	0.00217949	AT5G17050, AT2G15490, AT4G14090, AT1G05680, AT5G38010, AT4G15550, AT3G55700, AT2G36750, AT1G05675
GOTERM_MF_DIRECT	GO:0016168~chlorophyll binding	7.21168	0.896287	0.000365283	7	767	0.00912647	36	28447	0.00126551	AT1G29920, AT3G08940, AT2G34430, AT3G27690, AT2G05070, AT2G05100, AT5G54270
GOTERM_MF_DIRECT	GO:0016491~oxidoreductase activity	2.24508	3.20102	0.000393112	25	767	0.0325945	413	28447	0.0145182	AT2G29360, AT1G07180, AT5G22140, AT1G30040, AT1G26380, AT2G20800, AT5G38900, AT1G76690, AT5G52570, AT3G27060, AT1G75280, AT2G29370, AT4G25310, AT1G07450, AT2G29170, AT4G27250, AT5G15940, AT4G22880, AT3G55290, AT4G05020, AT2G37770, AT1G26420, AT1G17020, AT1G76680, AT5G42800
GOTERM_MF_DIRECT	GO:0003677~DNA binding	1.5195	9.09091	0.000477514	71	767	0.0925684	1733	28447	0.0609203	AT4G06746, AT5G49520, AT1G56650, AT3G22100, AT5G63790, AT3G01600, AT1G71520, AT3G15170, AT1G70510, AT2G31160, AT1G12630, AT4G17710, AT5G57980, AT1G75560, AT3G15240, AT5G66940, AT1G03790, AT4G19130, AT5G52170, AT3G13940, AT5G14490, AT1G61410, AT5G67060, AT1G05490, AT2G33710, AT3G53650, AT1G68120, AT1G33760, AT1G73830, AT1G32510, AT1G10585, AT5G07690, AT3G47500, AT1G76420, AT1G77470, AT4G30980, AT4…
GOTERM_MF_DIRECT	GO:0009916~alternative oxidase activity	21.1935	0.512164	0.000627703	4	767	0.00521512	7	28447	0.000246072	AT1G32350, AT3G22360, AT3G27620, AT4G05020
GOTERM_MF_DIRECT	GO:0020037~heme binding	2.17612	2.94494	0.00106615	23	767	0.029987	392	28447	0.01378	AT1G64950, AT1G14540, AT1G64930, AT1G64940, AT3G28740, AT3G26830, AT4G35090, AT1G17100, AT2G30750, AT5G25140, AT2G30770, AT5G24070, AT2G37970, AT1G16410, AT5G09970, AT4G36220, AT4G39500, AT2G18150, AT3G44970, AT4G22710, AT4G15350, AT1G64900, AT4G36430
GOTERM_MF_DIRECT	GO:0080043~quercetin 3-O-glucosyltransferase activity	7.41773	0.640205	0.00420507	5	767	0.0065189	25	28447	0.000878827	AT5G17050, AT2G15490, AT3G16520, AT5G59590, AT4G15280
GOTERM_MF_DIRECT	GO:0000976~transcription cis-regulatory region binding	1.69284	4.22535	0.00453122	33	767	0.0430248	723	28447	0.0254157	AT5G64060, AT5G63090, AT5G49520, AT2G16720, AT5G63790, AT3G01600, AT3G21330, AT3G15170, AT1G12630, AT5G57660, AT4G08150, AT5G01380, AT5G66940, AT3G09230, AT2G40470, AT1G79180, AT2G31230, AT3G55730, AT5G14490, AT4G09820, AT5G17800, AT4G00250, AT5G07690, AT1G03800, AT1G76420, AT1G73870, AT1G01060, AT1G77450, AT2G46680, AT1G08810, AT1G22640, AT1G44830, AT4G12350
GOTERM_MF_DIRECT	GO:0003735~structural constituent of ribosome	1.92896	2.8169	0.00572037	22	767	0.0286832	423	28447	0.0148698	AT2G32220, AT3G23390, AT2G34520, AT4G17390, AT1G57860, AT1G58684, AT4G31700, AT3G59540, AT1G58983, AT1G66580, AT2G34480, AT1G59359, AT3G28500, AT5G45590, AT1G77940, AT2G27535, AT5G63300, AT2G39390, AT3G09680, AT1G80620, AT2G03130, AT1G58380
GOTERM_MF_DIRECT	GO:0004497~monooxygenase activity	2.23932	2.04866	0.00577529	16	767	0.0208605	265	28447	0.00931557	AT1G64950, AT1G64930, AT1G64940, AT3G28740, AT3G26830, AT2G30750, AT5G25140, AT2G30770, AT1G16410, AT5G09970, AT4G36220, AT4G39500, AT3G44970, AT4G22710, AT4G15350, AT1G64900
GOTERM_MF_DIRECT	GO:0016705~oxidoreductase activity, acting on paired donors, with incorporation or reduction of molecular oxygen	2.20602	2.04866	0.00660788	16	767	0.0208605	269	28447	0.00945618	AT1G64950, AT1G64930, AT1G64940, AT3G28740, AT3G26830, AT2G30750, AT5G25140, AT2G30770, AT1G16410, AT5G09970, AT4G36220, AT4G39500, AT3G44970, AT4G22710, AT4G15350, AT1G64900
GOTERM_MF_DIRECT	GO:0004322~ferroxidase activity	22.2532	0.384123	0.00686034	3	767	0.00391134	5	28447	0.000175765	AT5G01600, AT3G56090, AT3G11050
GOTERM_MF_DIRECT	GO:0008080~N-acetyltransferase activity	9.89031	0.512164	0.00694729	4	767	0.00521512	15	28447	0.000527296	AT2G04845, AT1G72030, AT2G39030, AT2G39020
GOTERM_MF_DIRECT	GO:0005506~iron ion binding	2.00765	2.43278	0.00731013	19	767	0.0247718	351	28447	0.0123387	AT5G01600, AT1G14520, AT1G64950, AT1G64930, AT1G64940, AT3G28740, AT3G26830, AT2G30750, AT5G25140, AT2G30770, AT1G16410, AT5G09970, AT4G36220, AT4G39500, AT3G44970, AT4G22710, AT5G52570, AT4G15350, AT1G64900
GOTERM_MF_DIRECT	GO:0008199~ferric iron binding	18.5443	0.384123	0.0101075	3	767	0.00391134	6	28447	0.000210919	AT5G01600, AT3G56090, AT3G11050
GOTERM_MF_DIRECT	GO:0102721~ubiquinol:oxygen oxidoreductase activity	18.5443	0.384123	0.0101075	3	767	0.00391134	6	28447	0.000210919	AT1G32350, AT3G22360, AT3G27620
GOTERM_MF_DIRECT	GO:0106292~superoxide-generating NADPH oxidase activity	18.5443	0.384123	0.0101075	3	767	0.00391134	6	28447	0.000210919	AT1G32350, AT3G22360, AT3G27620
GOTERM_MF_DIRECT	GO:0080044~quercetin 7-O-glucosyltransferase activity	8.24192	0.512164	0.0117353	4	767	0.00521512	18	28447	0.000632756	AT2G15490, AT3G16520, AT5G59590, AT2G26480
GOTERM_MF_DIRECT	GO:0106435~carboxylesterase activity	7.80814	0.512164	0.0136611	4	767	0.00521512	19	28447	0.000667909	AT1G49660, AT3G48700, AT3G48690, AT5G16080
GOTERM_MF_DIRECT	GO:0008194~UDP-glycosyltransferase activity	3.55645	0.896287	0.0138393	7	767	0.00912647	73	28447	0.00256618	AT5G17050, AT3G16520, AT5G59590, AT4G15280, AT3G46680, AT2G26480, AT5G54060

## Sheet: GO-down_rnmt1(Mock)
Category	Term	Fold Enrichment	RichFactor (%)	PValue	Count	Total	GeneRatio	Term Bg	Total Bg	BgRatio	Genes
GOTERM_BP_DIRECT	GO:0071456~cellular response to hypoxia	9.36575	7.89981	8.93697e-27	41	401	0.102244	251	22992	0.0109168	AT5G19550, AT1G59660, AT3G02550, AT1G33055, AT5G44730, AT3G23150, AT2G14247, AT4G27460, AT2G15890, AT1G72910, AT4G24110, AT3G06435, AT2G47520, AT1G03610, AT4G10265, AT1G76650, AT5G66985, AT5G62520, AT5G39890, AT1G77120, AT4G33560, AT3G43190, AT5G19120, AT1G43800, AT3G03270, AT5G20150, AT5G15120, AT1G68620, AT3G27220, AT1G19530, AT4G27450, AT4G22780, AT1G27730, AT4G32480, AT5G65207, AT2G16060, AT1…
GOTERM_BP_DIRECT	GO:0009061~anaerobic respiration	38.2244	1.15607	1.84942e-07	6	401	0.0149626	9	22992	0.000391441	AT1G33055, AT5G10040, AT5G15120, AT3G27220, AT1G19530, AT1G05575
GOTERM_BP_DIRECT	GO:0001666~response to hypoxia	10.9794	1.7341	1.3596e-06	9	401	0.0224439	47	22992	0.00204419	AT2G16060, AT1G72360, AT1G76650, AT5G15120, AT2G34390, AT5G39890, AT1G77120, AT5G20830, AT3G43190
GOTERM_BP_DIRECT	GO:0042744~hydrogen peroxide catabolic process	5.911	1.92678	4.9476e-05	10	401	0.0249377	97	22992	0.00421886	AT5G19890, AT5G22410, AT1G65970, AT2G39040, AT5G67400, AT4G31760, AT1G34510, AT4G16270, AT2G35380, AT5G64110
GOTERM_BP_DIRECT	GO:0006979~response to oxidative stress	3.21691	3.27553	9.04647e-05	17	401	0.042394	303	22992	0.0131785	AT5G19890, AT5G22410, AT2G19810, AT5G67400, AT1G34510, AT2G35380, AT5G64110, AT1G64360, AT3G43850, AT1G27730, AT5G56550, AT2G39040, AT3G16670, AT4G31760, AT4G16270, AT5G21940, AT4G35770
GOTERM_BP_DIRECT	GO:0071577~zinc ion transmembrane transport	15.2898	0.770713	0.00203532	4	401	0.00997506	15	22992	0.000652401	AT3G58810, AT1G60960, AT4G19680, AT2G04032
GOTERM_BP_DIRECT	GO:0006952~defense response	2.01028	4.4316	0.00275827	23	401	0.0573566	656	22992	0.0285317	AT5G45240, AT1G59780, AT5G44430, AT2G14610, AT5G44420, AT1G72950, AT5G47230, AT1G72910, AT3G01310, AT1G23130, AT3G17860, AT2G47520, AT2G43590, AT2G19590, AT2G01520, AT1G72850, AT4G16920, AT1G72870, AT2G44840, AT1G26700, AT3G07070, AT2G26020, AT2G26010
GOTERM_BP_DIRECT	GO:0009804~coumarin metabolic process	34.402	0.578035	0.00291605	3	401	0.0074813	5	22992	0.000217467	AT1G47395, AT1G47400, AT1G66270
GOTERM_BP_DIRECT	GO:1990641~response to iron ion starvation	11.4673	0.770713	0.00478146	4	401	0.00997506	20	22992	0.000869868	AT1G47395, AT2G19590, AT2G30766, AT1G47400
GOTERM_BP_DIRECT	GO:0034758~positive regulation of iron ion transport	24.5729	0.578035	0.00598388	3	401	0.0074813	7	22992	0.000304454	AT1G47395, AT2G30766, AT1G47400
GOTERM_BP_DIRECT	GO:0050832~defense response to fungus	1.96023	3.85356	0.00723792	20	401	0.0498753	585	22992	0.0254436	AT1G67865, AT5G44430, AT5G44420, AT4G22214, AT2G19810, AT1G68110, AT4G22210, AT5G64570, AT4G22230, AT2G15890, AT3G01310, AT1G13609, AT5G33355, AT3G05727, AT1G28330, AT1G75380, AT2G42530, AT1G80840, AT2G26020, AT2G26010
GOTERM_BP_DIRECT	GO:0060255~regulation of macromolecule metabolic process	19.1122	0.578035	0.0100245	3	401	0.0074813	9	22992	0.000391441	AT1G72210, AT5G46690, AT4G01460
GOTERM_BP_DIRECT	GO:0010043~response to zinc ion	5.40912	0.963391	0.0135183	5	401	0.0124688	53	22992	0.00230515	AT3G58810, AT5G56550, AT5G13740, AT2G01520, AT5G21940
GOTERM_BP_DIRECT	GO:0009611~response to wounding	2.4091	1.92678	0.0240748	10	401	0.0249377	238	22992	0.0103514	AT3G17860, AT1G27730, AT5G56550, AT1G31690, AT1G76650, AT5G14780, AT4G23600, AT1G80840, AT4G35770, AT2G14580
GOTERM_BP_DIRECT	GO:0009664~plant-type cell wall organization	4.41051	0.963391	0.0266058	5	401	0.0124688	65	22992	0.00282707	AT2G40610, AT4G08410, AT4G13390, AT2G21140, AT5G35190
GOTERM_BP_DIRECT	GO:0045490~pectin catabolic process	3.4402	1.15607	0.0305622	6	401	0.0149626	100	22992	0.00434934	AT4G13210, AT3G07970, AT5G47500, AT5G04960, AT5G55720, AT3G59010
GOTERM_BP_DIRECT	GO:0042752~regulation of circadian rhythm	5.73367	0.770713	0.0321237	4	401	0.00997506	40	22992	0.00173974	AT3G20810, AT1G19330, AT1G59940, AT5G42900
GOTERM_BP_DIRECT	GO:0010411~xyloglucan metabolic process	5.46063	0.770713	0.0363971	4	401	0.00997506	42	22992	0.00182672	AT5G57550, AT5G57530, AT5G57540, AT4G28850
GOTERM_BP_DIRECT	GO:0042128~nitrate assimilation	5.21242	0.770713	0.040947	4	401	0.00997506	44	22992	0.00191371	AT3G45700, AT5G60780, AT1G76650, AT5G21170
GOTERM_BP_DIRECT	GO:0071555~cell wall organization	2.03453	2.11946	0.0458248	11	401	0.0274314	310	22992	0.013483	AT5G57550, AT1G54940, AT5G57530, AT2G32530, AT5G57540, AT4G15290, AT2G15880, AT1G48930, AT4G15320, AT4G28850, AT5G23190
GOTERM_BP_DIRECT	GO:0005975~carbohydrate metabolic process	1.94912	2.31214	0.0460177	12	401	0.0299252	353	22992	0.0153532	AT1G60260, AT2G43590, AT3G07970, AT1G48100, AT5G25980, AT2G41850, AT5G64860, AT4G21760, AT4G19720, AT1G05660, AT1G66270, AT3G18080
GOTERM_BP_DIRECT	GO:0006857~oligopeptide transport	8.6005	0.578035	0.0466689	3	401	0.0074813	20	22992	0.000869868	AT4G27730, AT3G45700, AT5G55930
GOTERM_CC_DIRECT	GO:0005576~extracellular region	1.8425	21.0019	3.08054e-10	109	514	0.212062	3313	28785	0.115095	AT5G44550, AT3G23150, AT5G44430, AT5G55720, AT2G16760, AT2G32290, AT2G17850, AT2G14580, AT3G18080, AT1G13609, AT3G05727, AT2G28860, AT5G56490, AT5G23840, AT2G14610, AT5G25980, AT2G43590, AT3G17790, AT1G47960, AT5G58840, AT2G41850, AT5G46900, AT1G48930, AT1G60960, AT2G21140, AT1G12570, AT5G23830, AT2G40610, AT4G22214, AT4G27460, AT2G35380, AT4G22210, AT5G13900, AT1G23340, AT2G30933, AT2G20520, AT5…
GOTERM_CC_DIRECT	GO:0016020~membrane	1.28695	25.0482	0.00126719	130	514	0.252918	5657	28785	0.196526	AT5G18140, AT3G58810, AT5G45240, AT3G50130, AT1G14250, AT5G26200, AT4G05130, AT1G54940, AT1G74830, AT3G20395, AT2G28860, AT5G52450, AT4G13390, AT5G56490, AT1G22430, AT5G52050, AT4G27730, AT4G15290, AT3G29000, AT5G49730, AT3G27220, AT1G35625, AT5G66052, AT1G71050, AT3G44870, AT5G58840, AT1G60960, AT1G01600, AT3G47580, AT3G45280, AT4G15320, AT1G63710, AT5G25970, AT2G40610, AT3G27770, AT5G61350, AT5…
GOTERM_CC_DIRECT	GO:0099503~secretory vesicle	3.42234	2.11946	0.00153347	11	514	0.0214008	180	28785	0.00625326	AT4G22490, AT2G43590, AT4G22513, AT5G57655, AT3G05727, AT2G14610, AT5G25980, AT5G64110, AT5G20630, AT2G04690, AT2G26010
GOTERM_CC_DIRECT	GO:0005886~plasma membrane	1.33787	15.0289	0.00642829	78	514	0.151751	3265	28785	0.113427	AT3G58810, AT5G44550, AT5G19550, AT2G38995, AT1G14250, AT2G34390, AT4G05130, AT1G73066, AT5G53380, AT2G15080, AT2G26400, AT1G76650, AT1G51270, AT5G50790, AT5G03960, AT4G33120, AT3G07070, AT5G52050, AT5G19140, AT2G04070, AT3G03270, AT5G19740, AT5G49730, AT1G27380, AT4G27450, AT5G11950, AT2G19590, AT5G02160, AT2G18180, AT1G71890, AT1G60960, AT3G06390, AT4G19680, AT3G47580, AT3G45280, AT4G15320, AT4…
GOTERM_MF_DIRECT	GO:0140825~lactoperoxidase activity	7.06056	1.92678	1.18775e-05	10	510	0.0196078	79	28447	0.00277709	AT5G19890, AT5G22410, AT3G17790, AT2G39040, AT5G67400, AT4G31760, AT1G34510, AT4G16270, AT2G35380, AT5G64110
GOTERM_MF_DIRECT	GO:0020037~heme binding	2.98813	4.04624	3.1325e-05	21	510	0.0411765	392	28447	0.01378	AT5G19890, AT5G22410, AT3G03470, AT3G26230, AT3G26220, AT5G67400, AT1G01190, AT1G34510, AT2G35380, AT5G64110, AT5G23190, AT3G20940, AT2G16060, AT2G39040, AT4G31760, AT2G28860, AT4G16270, AT2G42850, AT2G25160, AT1G01600, AT1G63710
GOTERM_MF_DIRECT	GO:0004022~alcohol dehydrogenase (NAD+) activity	15.494	0.963391	0.000253955	5	510	0.00980392	18	28447	0.000632756	AT1G09480, AT1G66800, AT1G09500, AT1G77120, AT1G22430
GOTERM_MF_DIRECT	GO:0004553~hydrolase activity, hydrolyzing O-glycosyl compounds	4.17035	1.54143	0.00315883	8	510	0.0156863	107	28447	0.00376138	AT5G57550, AT5G57530, AT5G57540, AT5G25980, AT4G21760, AT1G66270, AT4G28850, AT3G18080
GOTERM_MF_DIRECT	GO:0005506~iron ion binding	2.38369	2.89017	0.00470639	15	510	0.0294118	351	28447	0.0123387	AT5G15120, AT3G03470, AT3G26230, AT3G26220, AT1G01190, AT5G23190, AT3G20940, AT2G26400, AT4G35810, AT2G28860, AT5G39890, AT2G42850, AT2G25160, AT1G01600, AT1G63710
GOTERM_MF_DIRECT	GO:0005385~zinc ion transmembrane transporter activity	11.1557	0.770713	0.00517574	4	510	0.00784314	20	28447	0.000703062	AT3G58810, AT1G60960, AT4G19680, AT2G04032
GOTERM_MF_DIRECT	GO:0046872~metal ion binding	1.37482	12.1387	0.00856774	63	510	0.123529	2556	28447	0.0898513	AT3G58810, AT3G23150, AT2G34390, AT4G05330, AT5G49120, AT5G55720, AT3G18080, AT3G60290, AT5G09300, AT1G54940, AT1G48300, AT1G73540, AT3G44880, AT4G15690, AT5G38780, AT4G33560, AT1G55290, AT1G43800, AT2G05160, AT5G19740, AT5G49730, AT5G64110, AT1G35625, AT3G02620, AT1G27730, AT1G71050, AT2G19590, AT3G17790, AT3G44870, AT4G19840, AT4G32840, AT5G19890, AT2G45900, AT2G19810, AT2G35380, AT3G18773, AT4…
GOTERM_MF_DIRECT	GO:0016705~oxidoreductase activity, acting on paired donors, with incorporation or reduction of molecular oxygen	2.48826	2.31214	0.00964767	12	510	0.0235294	269	28447	0.00945618	AT3G20940, AT3G26230, AT3G03470, AT3G26220, AT2G28860, AT4G35810, AT1G01190, AT2G25160, AT2G42850, AT1G01600, AT1G63710, AT5G23190
GOTERM_MF_DIRECT	GO:0000293~ferric-chelate reductase activity	13.9446	0.578035	0.0187285	3	510	0.00588235	12	28447	0.000421837	AT1G01580, AT5G49730, AT5G23980
GOTERM_MF_DIRECT	GO:0005199~structural constituent of cell wall	6.9723	0.770713	0.0192302	4	510	0.00784314	32	28447	0.0011249	AT4G08410, AT2G15880, AT4G13390, AT5G35190
GOTERM_MF_DIRECT	GO:0016762~xyloglucan:xyloglucosyl transferase activity	6.76102	0.770713	0.0208784	4	510	0.00784314	33	28447	0.00116005	AT5G57550, AT5G57530, AT5G57540, AT4G28850
GOTERM_MF_DIRECT	GO:0004497~monooxygenase activity	2.31533	2.11946	0.0219254	11	510	0.0215686	265	28447	0.00931557	AT3G20940, AT3G26230, AT3G03470, AT3G26220, AT2G28860, AT1G01190, AT2G25160, AT2G42850, AT1G01600, AT1G63710, AT5G23190
GOTERM_MF_DIRECT	GO:0051537~2 iron, 2 sulfur cluster binding	4.42686	0.963391	0.0263418	5	510	0.00980392	63	28447	0.00221464	AT1G48300, AT3G44880, AT3G21460, AT4G15690, AT4G15660
GOTERM_MF_DIRECT	GO:0046983~protein dimerization activity	2.02547	2.50482	0.0290696	13	510	0.0254902	358	28447	0.0125848	AT5G65070, AT3G06120, AT5G62165, AT5G46690, AT4G01460, AT2G22750, AT4G11880, AT1G77530, AT1G72210, AT2G47270, AT5G51790, AT1G21100, AT2G26130
GOTERM_MF_DIRECT	GO:0016491~oxidoreductase activity	1.89079	2.6975	0.036608	14	510	0.027451	413	28447	0.0145182	AT1G09480, AT1G66800, AT5G23980, AT5G49730, AT3G23510, AT2G30670, AT3G60290, AT2G16060, AT2G19590, AT1G01580, AT1G09500, AT2G29300, AT1G77120, AT1G22430
GOTERM_MF_DIRECT	GO:0004857~enzyme inhibitor activity	3.15727	1.15607	0.0419625	6	510	0.0117647	106	28447	0.00372623	AT1G47960, AT5G04960, AT3G59010, AT5G62340, AT4G25250, AT1G10770
GOTERM_MF_DIRECT	GO:0004144~diacylglycerol O-acyltransferase activity	8.36676	0.578035	0.0490939	3	510	0.00588235	20	28447	0.000703062	AT5G53380, AT2G38995, AT1G48300

## Sheet: GO-up_dxo1(Mock)
Category	Term	Fold Enrichment	RichFactor (%)	PValue	Count	Total	GeneRatio	Term Bg	Total Bg	BgRatio	Genes
GOTERM_BP_DIRECT	GO:1903428~positive regulation of reactive oxygen species biosynthetic process	22.8397	0.28436	0.00616679	3	755	0.00397351	4	22992	0.000173974	AT3G27690, AT2G05070, AT2G05100
GOTERM_BP_DIRECT	GO:0071483~cellular response to blue light	17.4017	0.379147	0.00111377	4	755	0.00529801	7	22992	0.000304454	AT2G21320, AT1G75100, AT3G22840, AT4G14690
GOTERM_BP_DIRECT	GO:0009769~photosynthesis, light harvesting in photosystem II	15.2265	0.28436	0.0147565	3	755	0.00397351	6	22992	0.00026096	AT3G27690, AT2G05070, AT2G05100
GOTERM_BP_DIRECT	GO:0010929~positive regulation of auxin mediated signaling pathway	12.1812	0.379147	0.00354698	4	755	0.00529801	10	22992	0.000434934	AT4G37260, AT5G12050, AT5G67300, AT3G42800
GOTERM_BP_DIRECT	GO:0071446~cellular response to salicylic acid stimulus	11.4199	0.28436	0.0263718	3	755	0.00397351	8	22992	0.000347947	AT4G14400, AT5G03350, AT5G13170
GOTERM_BP_DIRECT	GO:1900367~positive regulation of defense response to insect	10.151	0.28436	0.0331796	3	755	0.00397351	9	22992	0.000391441	AT3G52430, AT4G31870, AT5G14760
GOTERM_BP_DIRECT	GO:0006880~intracellular sequestering of iron ion	10.151	0.28436	0.0331796	3	755	0.00397351	9	22992	0.000391441	AT5G01600, AT1G21140, AT1G76800
GOTERM_BP_DIRECT	GO:0009718~anthocyanin-containing compound biosynthetic process	9.61673	0.56872	0.000296741	6	755	0.00794702	19	22992	0.000826374	AT1G71030, AT4G14090, AT3G29590, AT5G42800, AT4G22880, AT5G54060
GOTERM_BP_DIRECT	GO:0009645~response to low light intensity stimulus	9.13589	0.28436	0.0405878	3	755	0.00397351	10	22992	0.000434934	AT3G27690, AT2G05070, AT2G05100
GOTERM_BP_DIRECT	GO:0009835~fruit ripening	9.13589	0.28436	0.0405878	3	755	0.00397351	10	22992	0.000434934	AT4G26200, AT4G37770, AT4G08040
GOTERM_BP_DIRECT	GO:0006749~glutathione metabolic process	8.5649	0.853081	6.74129e-06	9	755	0.0119205	32	22992	0.00139179	AT1G17180, AT1G78340, AT1G78320, AT1G69930, AT1G78360, AT5G62480, AT2G29420, AT1G78370, AT3G43800
GOTERM_BP_DIRECT	GO:0033386~geranylgeranyl diphosphate biosynthetic process	8.30536	0.28436	0.0485497	3	755	0.00397351	11	22992	0.000478427	AT3G32040, AT3G14510, AT3G14530
GOTERM_BP_DIRECT	GO:0010112~regulation of systemic acquired resistance	8.12079	0.379147	0.0119028	4	755	0.00529801	15	22992	0.000652401	AT5G13320, AT3G26830, AT3G25882, AT1G02450
GOTERM_BP_DIRECT	GO:0006879~intracellular iron ion homeostasis	7.02761	0.56872	0.00138813	6	755	0.00794702	26	22992	0.00113083	AT5G01600, AT3G56090, AT3G11050, AT1G21140, AT3G08040, AT1G76800
GOTERM_BP_DIRECT	GO:0009407~toxin catabolic process	6.47936	0.947867	1.86365e-05	10	755	0.013245	47	22992	0.00204419	AT1G17180, AT5G17220, AT1G78340, AT1G78320, AT1G69930, AT1G78360, AT5G62480, AT2G29420, AT1G78370, AT3G43800
GOTERM_BP_DIRECT	GO:0009627~systemic acquired resistance	4.64537	0.853081	0.000651825	9	755	0.0119205	59	22992	0.00256611	AT2G43570, AT2G13810, AT5G10760, AT1G19250, AT4G37150, AT3G52430, AT5G03350, AT2G18660, AT5G48490
GOTERM_BP_DIRECT	GO:0010026~trichome differentiation	5.29617	0.379147	0.0381929	4	755	0.00529801	23	22992	0.00100035	AT1G10480, AT5G04470, AT5G40330, AT4G09820
GOTERM_BP_DIRECT	GO:0009615~response to virus	4.63415	0.663507	0.00373605	7	755	0.00927152	46	22992	0.0020007	AT2G43570, AT4G14400, AT4G18040, AT5G02490, AT1G21250, AT3G09440, AT3G12580
GOTERM_BP_DIRECT	GO:0009638~phototropism	4.87248	0.379147	0.0472847	4	755	0.00529801	25	22992	0.00108733	AT2G02950, AT1G14280, AT2G30520, AT5G04190
GOTERM_BP_DIRECT	GO:0071215~cellular response to abscisic acid stimulus	4.63415	0.663507	0.00373605	7	755	0.00927152	46	22992	0.0020007	AT2G43140, AT3G27690, AT2G05070, AT1G05680, AT4G36830, AT2G05100, AT5G13170
GOTERM_BP_DIRECT	GO:0010114~response to red light	4.15268	0.853081	0.00138145	9	755	0.0119205	66	22992	0.00287056	AT3G27690, AT2G05070, AT1G15550, AT2G02950, AT2G29090, AT5G06550, AT1G30040, AT2G05100, AT4G14690
GOTERM_BP_DIRECT	GO:0010224~response to UV-B	3.75963	0.947867	0.0013264	10	755	0.013245	81	22992	0.00352296	AT5G13930, AT4G36220, AT5G23730, AT3G10745, AT5G17780, AT3G21890, AT1G66580, AT1G05880, AT4G14690, AT2G36750
GOTERM_BP_DIRECT	GO:0006950~response to stress	3.66903	0.947867	0.00157725	10	755	0.013245	83	22992	0.00360995	AT1G43910, AT5G64060, AT2G18193, AT3G28580, AT1G59860, AT3G28510, AT2G18190, AT5G40010, AT3G28540, AT4G05380
GOTERM_BP_DIRECT	GO:0009617~response to bacterium	3.36033	1.51659	8.69931e-05	16	755	0.0211921	145	22992	0.00630654	AT5G01600, AT3G50260, AT5G67160, AT3G10745, AT3G52430, AT3G26830, AT2G30750, AT2G17740, AT2G30770, AT4G14400, AT2G46400, AT5G02490, AT3G12580, AT5G03350, AT2G28400, AT2G46440
GOTERM_BP_DIRECT	GO:0007623~circadian rhythm	3.12338	1.13744	0.0016283	12	755	0.015894	117	22992	0.00508873	AT2G21320, AT5G64170, AT4G36240, AT3G58850, AT5G06980, AT3G01060, AT1G01060, AT3G21890, AT5G12050, AT3G12320, AT3G12700, AT5G54160
GOTERM_BP_DIRECT	GO:0009416~response to light stimulus	2.5885	1.61137	0.000959329	17	755	0.0225166	200	22992	0.00869868	AT3G27690, AT2G05070, AT1G06040, AT2G28190, AT3G19040, AT4G35090, AT3G22840, AT2G24720, AT4G14400, AT4G36240, AT2G24710, AT1G42550, AT2G45050, AT2G05100, AT4G14690, AT1G08810, AT4G14110
GOTERM_BP_DIRECT	GO:0045893~positive regulation of DNA-templated transcription	2.45024	1.99052	0.00041552	21	755	0.0278146	261	22992	0.0113518	AT1G79180, AT2G30040, AT5G67060, AT5G24660, AT5G44080, AT5G17800, AT3G56290, AT3G24500, AT4G25560, AT4G10350, AT4G36240, AT4G34590, AT3G62420, AT5G03790, AT1G73870, AT2G45050, AT1G69600, AT1G77450, AT2G46680, AT1G44830, AT4G12350
GOTERM_BP_DIRECT	GO:0009733~response to auxin	2.10969	2.18009	0.00152372	23	755	0.0304636	332	22992	0.0144398	AT3G59900, AT3G12955, AT3G53250, AT3G23030, AT4G34810, AT5G50760, AT1G31040, AT3G03820, AT2G37030, AT1G09190, AT5G13930, AT5G53590, AT2G21220, AT5G08640, AT1G29440, AT3G11260, AT3G62100, AT1G75580, AT3G17600, AT1G08810, AT1G54060, AT1G02980, AT4G33880
GOTERM_BP_DIRECT	GO:0006355~regulation of DNA-templated transcription	1.72488	8.24645	7.85673e-07	87	755	0.115232	1536	22992	0.0668058	AT4G22070, AT3G58850, AT3G23030, AT5G14340, AT1G67220, AT3G21890, AT5G63790, AT3G01600, AT2G18300, AT5G15830, AT1G13600, AT1G68150, AT5G08330, AT5G57660, AT1G70270, AT2G43140, AT2G23530, AT4G12620, AT5G38740, AT1G03790, AT5G41765, AT1G54060, AT5G18270, AT4G33880, AT3G50260, AT5G14490, AT5G67060, AT2G33710, AT2G21900, AT5G44080, AT3G61630, AT5G67300, AT1G73830, AT1G18860, AT5G17800, AT2G37430, AT1…
GOTERM_BP_DIRECT	GO:0010039~response to iron ion	5.85634	0.473934	0.0096562	5	755	0.00662252	26	22992	0.00113083	AT5G01600, AT3G56090, AT1G21140, AT2G28190, AT1G76800
GOTERM_BP_DIRECT	GO:0009585~red, far-red light phototransduction	3.67536	0.663507	0.0116125	7	755	0.00927152	58	22992	0.00252262	AT3G59060, AT4G02440, AT2G02950, AT1G14280, AT5G04190, AT4G14110, AT4G25560
GOTERM_BP_DIRECT	GO:0009751~response to salicylic acid	2.51867	1.04265	0.0123444	11	755	0.0145695	133	22992	0.00578462	AT4G14400, AT2G46400, AT3G45860, AT1G10270, AT3G52430, AT1G21250, AT2G03760, AT2G14560, AT5G67300, AT2G28400, AT2G29420
GOTERM_BP_DIRECT	GO:0009409~response to cold	1.7771	2.08531	0.0134238	22	755	0.0291391	377	22992	0.016397	AT5G01600, AT3G50260, AT4G17090, AT5G67450, AT4G02330, AT3G08730, AT3G27690, AT2G05070, AT4G24150, AT3G23250, AT3G22370, AT5G40010, AT4G35090, AT3G22840, AT4G29760, AT3G59060, AT1G51670, AT1G01060, AT4G35985, AT2G05100, AT1G08810, AT4G38410
GOTERM_BP_DIRECT	GO:0009873~ethylene-activated signaling pathway	2.15324	1.32701	0.013929	14	755	0.018543	198	22992	0.00861169	AT3G50260, AT1G10480, AT2G31230, AT3G52430, AT2G33710, AT3G61630, AT4G23750, AT3G24500, AT1G03800, AT1G16060, AT1G77200, AT2G44940, AT1G44830, AT5G53290
GOTERM_BP_DIRECT	GO:0000302~response to reactive oxygen species	4.91177	0.473934	0.0178723	5	755	0.00662252	31	22992	0.0013483	AT5G01600, AT3G49370, AT4G23140, AT4G23150, AT3G56090
GOTERM_BP_DIRECT	GO:0071456~cellular response to hypoxia	1.94123	1.51659	0.0191512	16	755	0.0211921	251	22992	0.0109168	AT3G46090, AT1G14540, AT1G14550, AT4G27657, AT1G59860, AT1G07150, AT3G07350, AT1G30040, AT1G26380, AT5G63790, AT3G24500, AT2G46400, AT2G41090, AT1G19250, AT5G13320, AT1G05880
GOTERM_BP_DIRECT	GO:0016117~carotenoid biosynthetic process	4.47838	0.473934	0.0243968	5	755	0.00662252	34	22992	0.00147878	AT5G48930, AT3G32040, AT3G14510, AT3G14530, AT5G52570
GOTERM_BP_DIRECT	GO:0010218~response to far red light	3.5827	0.56872	0.0253952	6	755	0.00794702	51	22992	0.00221816	AT3G27690, AT2G05070, AT2G02950, AT2G05100, AT4G14690, AT5G04190
GOTERM_BP_DIRECT	GO:0009639~response to red or far red light	3.90423	0.473934	0.038103	5	755	0.00662252	39	22992	0.00169624	AT1G15550, AT2G29090, AT1G30040, AT4G36105, AT4G25560
GOTERM_BP_DIRECT	GO:0006364~rRNA processing	2.19086	0.947867	0.0397783	10	755	0.013245	139	22992	0.00604558	AT3G20420, AT5G08420, AT3G15080, AT5G08600, AT5G55920, AT2G20490, AT5G52470, AT3G57150, AT5G41190, AT5G08180
GOTERM_BP_DIRECT	GO:0009742~brassinosteroid mediated signaling pathway	2.46085	0.758294	0.0442551	8	755	0.010596	99	22992	0.00430585	AT4G15400, AT5G58220, AT2G46400, AT4G24150, AT3G58850, AT3G50750, AT2G18300, AT5G17800
GOTERM_BP_DIRECT	GO:0009699~phenylpropanoid biosynthetic process	3.71378	0.473934	0.044598	5	755	0.00662252	41	22992	0.00178323	AT4G36220, AT4G11210, AT1G65870, AT3G53260, AT3G13610
GOTERM_CC_DIRECT	GO:0009517~PSII associated light-harvesting complex II	11.8392	0.28436	0.0243119	3	1042	0.00287908	7	28785	0.000243182	AT3G27690, AT2G05070, AT2G05100
GOTERM_CC_DIRECT	GO:0005634~nucleus	1.17635	43.128	7.07478e-06	455	1042	0.43666	10685	28785	0.3712	AT3G59900, AT5G40590, AT3G29010, AT1G59600, AT1G67220, AT3G21890, AT1G13600, AT1G02820, AT5G06550, AT1G20370, AT5G07880, AT3G53250, AT5G56700, AT4G17905, AT2G37470, AT5G26270, AT4G35590, AT2G24255, AT1G70880, AT1G53163, AT2G41730, AT5G52220, AT5G45810, AT3G12700, AT5G43520, AT5G15130, AT5G40010, AT3G07120, AT5G66640, AT5G63010, AT4G25560, AT4G39600, AT5G04470, AT5G03020, AT5G45820, AT2G28400, AT5…
GOTERM_CC_DIRECT	GO:0005730~nucleolus	1.68245	2.93839	0.0064471	31	1042	0.0297505	509	28785	0.0176828	AT5G22100, AT2G39820, AT1G66650, AT1G13160, AT4G31700, AT3G22660, AT5G25230, AT5G55920, AT3G24500, AT4G25340, AT5G08180, AT5G58130, AT4G15770, AT5G52470, AT1G71280, AT1G72050, AT1G54060, AT3G13940, AT4G18040, AT2G33710, AT3G58660, AT1G10300, AT3G57150, AT5G38710, AT1G04635, AT2G46400, AT5G08420, AT1G73870, AT3G18165, AT5G08600, AT2G20490
GOTERM_CC_DIRECT	GO:0009522~photosystem I	4.06246	0.473934	0.0333536	5	1042	0.00479846	34	28785	0.00118117	AT3G27690, AT2G05070, AT2G05100, AT3G22840, AT4G14690
GOTERM_MF_DIRECT	GO:0106292~superoxide-generating NADPH oxidase activity	18.3233	0.379147	0.000881911	4	1035	0.00386473	6	28447	0.000210919	AT1G32350, AT3G22370, AT3G22360, AT3G27620
GOTERM_MF_DIRECT	GO:0102721~ubiquinol:oxygen oxidoreductase activity	18.3233	0.379147	0.000881911	4	1035	0.00386473	6	28447	0.000210919	AT1G32350, AT3G22370, AT3G22360, AT3G27620
GOTERM_MF_DIRECT	GO:0004322~ferroxidase activity	16.491	0.28436	0.0122677	3	1035	0.00289855	5	28447	0.000175765	AT5G01600, AT3G56090, AT3G11050
GOTERM_MF_DIRECT	GO:0009916~alternative oxidase activity	15.7057	0.379147	0.00150162	4	1035	0.00386473	7	28447	0.000246072	AT1G32350, AT3G22370, AT3G22360, AT3G27620
GOTERM_MF_DIRECT	GO:0008199~ferric iron binding	13.7425	0.28436	0.0179606	3	1035	0.00289855	6	28447	0.000210919	AT5G01600, AT3G56090, AT3G11050
GOTERM_MF_DIRECT	GO:0016847~1-aminocyclopropane-1-carboxylate synthase activity	8.24551	0.28436	0.0489377	3	1035	0.00289855	10	28447	0.000351531	AT4G26200, AT4G37770, AT4G08040
GOTERM_MF_DIRECT	GO:0106435~carboxylesterase activity	5.78632	0.379147	0.0300466	4	1035	0.00386473	19	28447	0.000667909	AT1G49660, AT3G48700, AT3G48690, AT5G16080
GOTERM_MF_DIRECT	GO:0008146~sulfotransferase activity	5.23524	0.379147	0.039098	4	1035	0.00386473	21	28447	0.000738215	AT1G13430, AT5G43690, AT5G07000, AT2G03760
GOTERM_MF_DIRECT	GO:0035251~UDP-glucosyltransferase activity	4.43307	0.947867	0.000384324	10	1035	0.00966184	62	28447	0.00217949	AT5G17050, AT2G15490, AT4G14090, AT1G10400, AT1G05680, AT5G38010, AT4G15550, AT3G55700, AT2G36750, AT1G05675
GOTERM_MF_DIRECT	GO:0004364~glutathione transferase activity	4.3627	0.947867	0.000434108	10	1035	0.00966184	63	28447	0.00221464	AT1G17180, AT5G17220, AT1G78340, AT1G78320, AT1G69930, AT1G78360, AT5G62480, AT2G29420, AT1G78370, AT3G43800
GOTERM_MF_DIRECT	GO:0004497~monooxygenase activity	2.07434	1.89573	0.00399577	20	1035	0.0193237	265	28447	0.00931557	AT1G05160, AT3G28740, AT2G29090, AT5G25130, AT3G26830, AT5G25120, AT2G30750, AT5G25140, AT2G30770, AT4G20240, AT1G16410, AT4G36220, AT4G39500, AT4G12320, AT4G22710, AT3G48520, AT4G37400, AT2G46660, AT4G15350, AT1G64900
GOTERM_MF_DIRECT	GO:0000976~transcription cis-regulatory region binding	2.05282	5.11848	1.24823e-06	54	1035	0.0521739	723	28447	0.0254157	AT3G23030, AT2G16720, AT5G14340, AT3G21890, AT5G63790, AT3G01600, AT2G18300, AT1G68150, AT5G57660, AT5G06550, AT1G69600, AT2G40470, AT1G54060, AT5G18270, AT1G79180, AT3G50260, AT5G14490, AT5G44080, AT3G61630, AT5G67300, AT5G17800, AT5G07060, AT2G37430, AT1G73870, AT1G22640, AT2G24570, AT5G64060, AT3G49760, AT5G40330, AT4G34590, AT4G37260, AT5G07700, AT3G09230, AT3G17600, AT2G31230, AT3G55730, AT1…
GOTERM_MF_DIRECT	GO:0016705~oxidoreductase activity, acting on paired donors, with incorporation or reduction of molecular oxygen	2.0435	1.89573	0.00467399	20	1035	0.0193237	269	28447	0.00945618	AT1G05160, AT3G28740, AT2G29090, AT5G25130, AT3G26830, AT5G25120, AT2G30750, AT5G25140, AT2G30770, AT4G20240, AT1G16410, AT4G36220, AT4G39500, AT4G12320, AT4G22710, AT3G48520, AT4G37400, AT2G46660, AT4G15350, AT1G64900
GOTERM_MF_DIRECT	GO:0005506~iron ion binding	1.87932	2.27488	0.00502799	24	1035	0.0231884	351	28447	0.0123387	AT5G01600, AT2G37700, AT1G14520, AT1G05160, AT3G28740, AT2G29090, AT5G25130, AT3G26830, AT5G25120, AT2G30750, AT5G25140, AT2G30770, AT4G20240, AT1G16410, AT4G36220, AT4G39500, AT4G12320, AT4G22710, AT3G48520, AT5G52570, AT4G37400, AT2G46660, AT4G15350, AT1G64900
GOTERM_MF_DIRECT	GO:0003700~DNA-binding transcription factor activity	1.69164	9.57346	2.86156e-07	101	1035	0.0975845	1641	28447	0.0576862	AT3G23030, AT5G14340, AT3G21890, AT2G18300, AT5G15830, AT1G13600, AT1G68150, AT5G08330, AT5G18270, AT5G52170, AT3G50260, AT1G79180, AT2G33710, AT5G67300, AT1G18860, AT1G32510, AT4G35590, AT3G47500, AT1G73870, AT4G30980, AT5G67450, AT5G64060, AT3G49760, AT5G15130, AT5G46590, AT4G25560, AT1G77200, AT4G37260, AT3G50750, AT3G17600, AT2G31230, AT4G28840, AT4G09820, AT3G49930, AT4G23550, AT2G21320, AT3…
GOTERM_MF_DIRECT	GO:0003674~molecular_function	1.104	42.7488	0.00380947	451	1035	0.435749	11228	28447	0.394699	AT3G59900, AT5G40590, AT3G29010, AT1G59600, AT5G19875, AT2G37100, AT5G06790, AT4G14400, AT1G02820, AT5G03285, AT1G78230, AT1G24851, AT4G12580, AT3G52040, AT3G06145, AT1G30170, AT3G07350, AT5G56700, AT5G65880, AT5G26270, AT4G13540, AT4G12450, AT4G11000, AT2G24255, AT1G70880, AT2G41730, AT3G12955, AT5G43520, AT3G07120, AT1G32583, AT1G71740, AT1G36940, AT2G39980, AT4G39600, AT5G55620, AT5G03020, AT2…
GOTERM_MF_DIRECT	GO:0043565~sequence-specific DNA binding	1.82746	2.36967	0.00594341	25	1035	0.0241546	376	28447	0.0132176	AT5G67450, AT4G22070, AT5G15130, AT3G21890, AT1G68150, AT5G08330, AT4G34590, AT3G11260, AT1G09950, AT1G54060, AT5G52170, AT5G67060, AT5G45830, AT2G21900, AT5G67300, AT1G68120, AT1G18860, AT4G23550, AT4G36240, AT2G46400, AT3G62420, AT5G03790, AT2G45050, AT2G46680, AT2G24570
GOTERM_MF_DIRECT	GO:0003677~DNA binding	1.28464	7.67773	0.0164902	81	1035	0.0782609	1733	28447	0.0609203	AT5G63790, AT3G01600, AT2G18300, AT5G15830, AT5G08330, AT2G43140, AT5G57980, AT4G12620, AT3G15240, AT1G69600, AT1G03790, AT4G19130, AT5G18270, AT5G52170, AT4G33880, AT4G12382, AT3G13940, AT3G50260, AT5G14490, AT1G61410, AT5G67060, AT1G05490, AT2G33710, AT3G53650, AT3G61630, AT2G37470, AT1G68120, AT1G73830, AT5G07060, AT1G32510, AT2G19385, AT4G10350, AT4G35590, AT1G69570, AT4G32040, AT3G47500, AT1…
GOTERM_MF_DIRECT	GO:0020037~heme binding	1.68276	2.27488	0.0172537	24	1035	0.0231884	392	28447	0.01378	AT1G14540, AT1G14550, AT1G05160, AT3G28740, AT2G29090, AT5G25130, AT3G26830, AT5G25120, AT4G35090, AT2G30750, AT5G25140, AT2G30770, AT4G20240, AT2G37970, AT1G16410, AT4G36220, AT4G39500, AT4G12320, AT4G22710, AT3G48520, AT4G37400, AT2G46660, AT4G15350, AT1G64900
GOTERM_MF_DIRECT	GO:0046982~protein heterodimerization activity	2.1988	1.13744	0.0213466	12	1035	0.0115942	150	28447	0.00527296	AT5G50930, AT4G34590, AT1G78190, AT1G31240, AT3G49760, AT3G62420, AT3G53650, AT2G37470, AT3G09480, AT2G27470, AT1G13600, AT5G10400
GOTERM_MF_DIRECT	GO:0008194~UDP-glycosyltransferase activity	2.63555	0.663507	0.0494919	7	1035	0.00676329	73	28447	0.00256618	AT5G17050, AT5G17030, AT5G59590, AT4G27570, AT3G46680, AT2G26480, AT5G54060

## Sheet: GO-down_dxo1(Mock)
Category	Term	Fold Enrichment	RichFactor (%)	PValue	Count	Total	GeneRatio	Term Bg	Total Bg	BgRatio	Genes
GOTERM_BP_DIRECT	GO:0033310~chlorophyll a catabolic process	62.6485	0.4158	0.0315844	2	367	0.00544959	2	22992	8.69868e-05	AT3G03470, AT4G16690
GOTERM_BP_DIRECT	GO:0032107~regulation of response to nutrient levels	62.6485	0.4158	0.0315844	2	367	0.00544959	2	22992	8.69868e-05	AT5G13080, AT1G13300
GOTERM_BP_DIRECT	GO:0009830~cell wall modification involved in abscission	41.7657	0.4158	0.0470016	2	367	0.00544959	3	22992	0.00013048	AT3G07970, AT2G41850
GOTERM_BP_DIRECT	GO:0070981~L-asparagine biosynthetic process	41.7657	0.4158	0.0470016	2	367	0.00544959	3	22992	0.00013048	AT3G47340, AT5G65010
GOTERM_BP_DIRECT	GO:0009061~anaerobic respiration	27.8438	0.831601	0.000312966	4	367	0.0108992	9	22992	0.000391441	AT5G15120, AT3G27220, AT1G19530, AT3G10020
GOTERM_BP_DIRECT	GO:0060255~regulation of macromolecule metabolic process	20.8828	0.623701	0.00844908	3	367	0.00817439	9	22992	0.000391441	AT1G72210, AT5G65320, AT4G01460
GOTERM_BP_DIRECT	GO:0045493~xylan catabolic process	11.7466	0.623701	0.0261731	3	367	0.00817439	16	22992	0.000695894	AT5G09730, AT5G64570, AT5G49360
GOTERM_BP_DIRECT	GO:0015996~chlorophyll catabolic process	11.0556	0.623701	0.0293555	3	367	0.00817439	17	22992	0.000739388	AT3G03470, AT3G44880, AT4G16690
GOTERM_BP_DIRECT	GO:0001666~response to hypoxia	10.6636	1.6632	8.89382e-06	8	367	0.0217984	47	22992	0.00204419	AT3G16770, AT2G16060, AT5G15120, AT5G54960, AT2G31810, AT5G39890, AT1G77120, AT5G20830
GOTERM_BP_DIRECT	GO:0080027~response to herbivore	9.63823	0.831601	0.00792872	4	367	0.0108992	26	22992	0.00113083	AT1G60140, AT3G45140, AT4G15210, AT2G14580
GOTERM_BP_DIRECT	GO:0006857~oligopeptide transport	9.39728	0.623701	0.0397533	3	367	0.00817439	20	22992	0.000869868	AT4G27730, AT1G62200, AT5G55930
GOTERM_BP_DIRECT	GO:0071456~cellular response to hypoxia	8.98544	7.48441	7.47937e-23	36	367	0.0980926	251	22992	0.0109168	AT5G19550, AT1G59660, AT5G44730, AT3G23150, AT2G14247, AT4G27460, AT1G13300, AT2G15890, AT1G72910, AT5G64260, AT3G06435, AT1G03610, AT5G66985, AT5G12030, AT5G39890, AT1G77120, AT5G19120, AT1G43800, AT3G50440, AT3G03270, AT5G15120, AT1G68620, AT3G27220, AT1G19530, AT5G54940, AT1G72920, AT4G01360, AT4G27450, AT4G10250, AT4G32480, AT5G65207, AT2G16060, AT3G47720, AT5G54960, AT3G10020, AT5G20830
GOTERM_BP_DIRECT	GO:0009827~plant-type cell wall modification	8.94979	0.623701	0.0434852	3	367	0.00817439	21	22992	0.000913361	AT5G63800, AT5G62360, AT5G14650
GOTERM_BP_DIRECT	GO:0019853~L-ascorbic acid biosynthetic process	8.94979	0.623701	0.0434852	3	367	0.00817439	21	22992	0.000913361	AT5G55120, AT4G26260, AT5G56490
GOTERM_BP_DIRECT	GO:0006520~amino acid metabolic process	8.70118	1.0395	0.0024886	5	367	0.013624	36	22992	0.00156576	AT5G19550, AT4G23590, AT4G23600, AT1G08630, AT5G18170
GOTERM_BP_DIRECT	GO:0010043~response to zinc ion	7.09228	1.2474	0.00152526	6	367	0.0163488	53	22992	0.00230515	AT4G02520, AT5G56550, AT5G13740, AT4G31510, AT2G01520, AT5G21940
GOTERM_BP_DIRECT	GO:0009646~response to absence of light	6.83438	1.2474	0.00180176	6	367	0.0163488	55	22992	0.00239214	AT3G48390, AT5G63190, AT3G47340, AT5G42900, AT5G18170, AT1G21400
GOTERM_BP_DIRECT	GO:0042752~regulation of circadian rhythm	6.26485	0.831601	0.0256015	4	367	0.0108992	40	22992	0.00173974	AT3G20810, AT1G19330, AT5G10140, AT5G42900
GOTERM_BP_DIRECT	GO:0009753~response to jasmonic acid	5.96652	3.3264	8.52358e-08	16	367	0.0435967	168	22992	0.00730689	AT1G60140, AT1G31690, AT4G32940, AT5G44420, AT5G24770, AT4G23600, AT2G14580, AT3G16770, AT1G22890, AT5G55120, AT2G39030, AT5G52320, AT3G45140, AT3G48360, AT3G15510, AT4G35770
GOTERM_BP_DIRECT	GO:0080022~primary root development	5.33179	0.831601	0.0387602	4	367	0.0108992	47	22992	0.00204419	AT3G20810, AT4G05070, AT1G31690, AT1G13300
GOTERM_BP_DIRECT	GO:2000028~regulation of photoperiodism, flowering	5.29424	1.2474	0.00548681	6	367	0.0163488	71	22992	0.00308803	AT3G20810, AT5G56550, AT5G65080, AT3G53310, AT5G10140, AT5G42900
GOTERM_BP_DIRECT	GO:0009744~response to sucrose	4.47489	1.2474	0.0110144	6	367	0.0163488	84	22992	0.00365344	AT1G28330, AT3G47340, AT1G77120, AT5G03840, AT5G20830, AT1G21400
GOTERM_BP_DIRECT	GO:0009723~response to ethylene	4.28366	1.6632	0.00271668	8	367	0.0217984	117	22992	0.00508873	AT3G16770, AT1G22890, AT2G02710, AT4G32940, AT5G44420, AT5G05730, AT3G01015, AT2G14580
GOTERM_BP_DIRECT	GO:0009611~response to wounding	4.21166	3.3264	7.03336e-06	16	367	0.0435967	238	22992	0.0103514	AT1G60140, AT1G31690, AT4G32940, AT5G24770, AT5G14780, AT4G23600, AT1G72920, AT2G14580, AT3G17860, AT5G56550, AT5G52320, AT5G05730, AT1G52030, AT3G45140, AT3G48360, AT4G35770
GOTERM_BP_DIRECT	GO:0009617~response to bacterium	3.45647	1.6632	0.00869227	8	367	0.0217984	145	22992	0.00630654	AT4G37990, AT1G22890, AT2G02710, AT2G33830, AT5G05730, AT3G28930, AT3G45140, AT2G14580
GOTERM_BP_DIRECT	GO:0009751~response to salicylic acid	3.29729	1.4553	0.0198486	7	367	0.0190736	133	22992	0.00578462	AT1G22890, AT1G31690, AT4G32940, AT3G02885, AT2G33380, AT3G48360, AT2G14580
GOTERM_BP_DIRECT	GO:0045944~positive regulation of transcription by RNA polymerase II	3.29729	1.2474	0.0357998	6	367	0.0163488	114	22992	0.00495825	AT4G24540, AT4G11880, AT5G65070, AT5G65080, AT5G10140, AT5G62165
GOTERM_BP_DIRECT	GO:0016042~lipid catabolic process	2.57019	1.6632	0.0370917	8	367	0.0217984	195	22992	0.00848121	AT5G14180, AT1G74460, AT2G23540, AT1G53990, AT1G31550, AT1G20120, AT4G30140, AT5G64260
GOTERM_BP_DIRECT	GO:0006979~response to oxidative stress	2.48113	2.4948	0.00964365	12	367	0.0326975	303	22992	0.0131785	AT3G43850, AT1G58030, AT5G56550, AT4G31510, AT5G24770, AT2G37130, AT3G10020, AT2G35380, AT5G64110, AT1G64360, AT5G21940, AT4G35770
GOTERM_BP_DIRECT	GO:0006952~defense response	2.38752	5.19751	0.000151206	25	367	0.0681199	656	22992	0.0285317	AT4G02520, AT5G45240, AT3G57860, AT5G44430, AT1G72910, AT4G16500, AT3G17860, AT2G02710, AT1G22890, AT2G01520, AT2G39030, AT1G72850, AT2G07180, AT2G26020, AT1G63350, AT1G66100, AT5G44420, AT4G01060, AT1G56520, AT2G38240, AT1G58602, AT1G23130, AT5G38850, AT1G52030, AT2G26010
GOTERM_BP_DIRECT	GO:0005975~carbohydrate metabolic process	2.30717	2.7027	0.0114818	13	367	0.0354223	353	22992	0.0153532	AT1G60260, AT3G07970, AT5G25980, AT3G62740, AT5G14650, AT4G21760, AT1G13700, AT3G18080, AT1G02850, AT5G63800, AT5G56870, AT1G48100, AT2G41850
GOTERM_BP_DIRECT	GO:0050832~defense response to fungus	1.71346	3.3264	0.0489495	16	367	0.0435967	585	22992	0.0254436	AT1G67865, AT5G44430, AT5G44420, AT2G37130, AT2G33380, AT1G68110, AT5G64570, AT2G15890, AT4G37870, AT1G13609, AT3G05727, AT1G28330, AT1G75380, AT2G42530, AT2G26020, AT2G26010
GOTERM_CC_DIRECT	GO:0012511~monolayer-surrounded lipid storage body	11.1354	0.831601	0.00525685	4	470	0.00851064	22	28785	0.000764287	AT5G07560, AT5G61610, AT3G27660, AT2G33380
GOTERM_CC_DIRECT	GO:0099503~secretory vesicle	3.06223	1.8711	0.0096232	9	470	0.0191489	180	28785	0.00625326	AT4G16500, AT4G22513, AT5G57655, AT3G05727, AT5G25980, AT5G64110, AT4G15210, AT2G04690, AT2G26010
GOTERM_CC_DIRECT	GO:0000325~plant-type vacuole	1.71714	4.3659	0.0221978	21	470	0.0446809	749	28785	0.0260205	AT1G58030, AT5G19550, AT4G02520, AT1G14250, AT5G24770, AT5G14120, AT5G25980, AT1G80660, AT4G23600, AT5G54400, AT2G33380, AT1G31550, AT3G43850, AT4G16500, AT5G57655, AT1G54010, AT5G52450, AT2G40420, AT1G60960, AT3G28480, AT2G04690
GOTERM_CC_DIRECT	GO:0005576~extracellular region	1.53435	17.2557	7.57887e-05	83	470	0.176596	3313	28785	0.115095	AT5G14180, AT5G44550, AT3G23150, AT4G18490, AT5G44430, AT5G55720, AT2G32290, AT1G31550, AT4G28850, AT2G19990, AT5G49360, AT2G14580, AT3G18080, AT5G61610, AT4G16500, AT2G15080, AT1G13609, AT5G57540, AT3G05727, AT1G48100, AT4G19410, AT5G42930, AT2G05540, AT5G56490, AT4G15210, AT2G04690, AT1G66100, AT5G25980, AT5G14650, AT5G64110, AT2G39850, AT1G02850, AT5G07570, AT1G47960, AT5G58840, AT1G54010, AT2…
GOTERM_CC_DIRECT	GO:0005829~cytosol	1.41578	12.0582	0.00668349	58	470	0.123404	2509	28785	0.0871635	AT1G58030, AT5G63190, AT5G19550, AT4G25940, AT5G14780, AT4G23600, AT3G26740, AT5G65010, AT4G16500, AT1G02940, AT4G15530, AT4G37560, AT1G48300, AT3G44880, AT2G43820, AT5G12030, AT2G42530, AT1G21100, AT3G30720, AT2G33830, AT3G03270, AT4G25434, AT3G03470, AT3G01490, AT1G69410, AT2G38240, AT1G23130, AT5G54960, AT4G19840, AT3G47340, AT4G32840, AT3G46130, AT3G28480, AT3G48390, AT4G02520, AT1G13700, AT2…
GOTERM_CC_DIRECT	GO:0005737~cytoplasm	1.38889	21.6216	0.000341296	104	470	0.221277	4586	28785	0.159319	AT5G63190, AT5G45240, AT2G16005, AT1G19540, AT5G65010, AT3G60290, AT1G02940, AT1G69880, AT5G12030, AT1G22430, AT5G03840, AT4G27730, AT3G03270, AT1G65970, AT4G25434, AT3G27220, AT3G01490, AT1G69410, AT3G01015, AT5G54400, AT5G61160, AT4G11880, AT1G71050, AT4G17620, AT1G08630, AT3G47340, AT4G17860, AT2G28210, AT4G16770, AT4G02520, AT1G34760, AT1G64370, AT2G02930, AT5G13740, AT1G73640, AT1G75380, AT1…
GOTERM_MF_DIRECT	GO:0004530~deoxyribonuclease I activity	40.3504	0.4158	0.0486511	2	470	0.00425532	3	28447	0.000105459	AT1G19660, AT1G75380
GOTERM_MF_DIRECT	GO:0046556~alpha-L-arabinofuranosidase activity	25.9395	0.623701	0.00539197	3	470	0.00638298	7	28447	0.000246072	AT5G09730, AT5G64570, AT5G49360
GOTERM_MF_DIRECT	GO:0009044~xylan 1,4-beta-xylosidase activity	15.1314	0.623701	0.0160474	3	470	0.00638298	12	28447	0.000421837	AT5G09730, AT5G64570, AT5G49360
GOTERM_MF_DIRECT	GO:0004022~alcohol dehydrogenase (NAD+) activity	10.0876	0.623701	0.0348634	3	470	0.00638298	18	28447	0.000632756	AT1G09500, AT1G77120, AT1G22430
GOTERM_MF_DIRECT	GO:0051723~protein methylesterase activity	8.6465	0.623701	0.0463338	3	470	0.00638298	21	28447	0.000738215	AT5G58310, AT3G50440, AT4G16690
GOTERM_MF_DIRECT	GO:0004518~nuclease activity	7.56569	0.831601	0.015497	4	470	0.00851064	32	28447	0.0011249	AT2G05160, AT4G17620, AT1G19660, AT1G75380
GOTERM_MF_DIRECT	GO:0000977~RNA polymerase II transcription regulatory region sequence-specific DNA binding	6.72506	1.2474	0.00194078	6	470	0.012766	54	28447	0.00189827	AT4G24540, AT4G11880, AT5G65070, AT5G65080, AT5G10140, AT5G62165
GOTERM_MF_DIRECT	GO:0004540~RNA nuclease activity	6.5433	0.831601	0.0228581	4	470	0.00851064	37	28447	0.00130066	AT1G19660, AT1G75380, AT3G61028, AT3G60940
GOTERM_MF_DIRECT	GO:0008422~beta-glucosidase activity	6.05255	1.0395	0.00923882	5	470	0.0106383	50	28447	0.00175765	AT1G02850, AT1G60260, AT3G62740, AT4G21760, AT3G18080
GOTERM_MF_DIRECT	GO:0016788~hydrolase activity, acting on ester bonds	4.65581	1.8711	0.000731866	9	470	0.0191489	117	28447	0.00411291	AT5G58310, AT5G14180, AT1G74460, AT2G23540, AT3G50440, AT1G54010, AT4G16690, AT1G31550, AT4G30140
GOTERM_MF_DIRECT	GO:0051213~dioxygenase activity	4.48337	1.2474	0.0109663	6	470	0.012766	81	28447	0.0028474	AT1G07040, AT1G27020, AT3G49620, AT4G35810, AT2G38240, AT4G16770
GOTERM_MF_DIRECT	GO:0004650~polygalacturonase activity	4.26236	1.0395	0.0298274	5	470	0.0106383	71	28447	0.00249587	AT3G07970, AT1G48100, AT2G41850, AT5G14650, AT1G13700
GOTERM_MF_DIRECT	GO:0004553~hydrolase activity, hydrolyzing O-glycosyl compounds	3.95961	1.4553	0.00868633	7	470	0.0148936	107	28447	0.00376138	AT1G02850, AT5G57540, AT5G25980, AT3G62740, AT4G21760, AT4G28850, AT3G18080
GOTERM_MF_DIRECT	GO:0005506~iron ion binding	3.10387	3.7422	8.49913e-05	18	470	0.0382979	351	28447	0.0123387	AT3G26320, AT3G26200, AT5G15120, AT3G03470, AT3G26230, AT3G26220, AT1G13150, AT1G01190, AT2G38240, AT4G26260, AT4G12330, AT4G13310, AT5G52320, AT4G39480, AT4G35810, AT5G39890, AT3G28480, AT3G26170
GOTERM_MF_DIRECT	GO:0016705~oxidoreductase activity, acting on paired donors, with incorporation or reduction of molecular oxygen	2.92503	2.7027	0.00181939	13	470	0.0276596	269	28447	0.00945618	AT3G26320, AT3G26200, AT3G03470, AT3G26230, AT3G26220, AT1G13150, AT1G01190, AT4G12330, AT4G13310, AT5G52320, AT4G39480, AT4G35810, AT3G26170
GOTERM_MF_DIRECT	GO:0004497~monooxygenase activity	2.74078	2.4948	0.00477158	12	470	0.0255319	265	28447	0.00931557	AT4G12330, AT4G13310, AT3G26320, AT3G26200, AT3G26230, AT3G03470, AT3G26220, AT1G13150, AT5G52320, AT4G39480, AT1G01190, AT3G26170
GOTERM_MF_DIRECT	GO:0020037~heme binding	2.62483	3.5343	0.000886497	17	470	0.0361702	392	28447	0.01378	AT1G58030, AT3G26320, AT3G26200, AT3G03470, AT3G26230, AT3G26220, AT1G13150, AT2G37130, AT1G01190, AT2G35380, AT5G64110, AT4G12330, AT2G16060, AT4G13310, AT5G52320, AT4G39480, AT3G26170
GOTERM_MF_DIRECT	GO:0016491~oxidoreductase activity	2.19826	3.1185	0.00907846	15	470	0.0319149	413	28447	0.0145182	AT2G17845, AT1G63350, AT3G49620, AT1G19540, AT2G38240, AT3G60290, AT2G16060, AT1G25460, AT1G09500, AT2G29300, AT5G10050, AT1G77120, AT1G22430, AT5G51480, AT2G29320
GOTERM_MF_DIRECT	GO:0046983~protein dimerization activity	2.19785	2.7027	0.0164252	13	470	0.0276596	358	28447	0.0125848	AT4G24540, AT5G65070, AT1G12780, AT5G65080, AT3G06120, AT5G65320, AT5G62165, AT4G01460, AT2G22750, AT4G11880, AT1G72210, AT5G10140, AT1G21100
GOTERM_MF_DIRECT	GO:0046872~metal ion binding	1.34975	11.8503	0.0170291	57	470	0.121277	2556	28447	0.0898513	AT1G58030, AT3G23150, AT1G07040, AT3G49620, AT4G05330, AT5G55720, AT3G51180, AT3G18080, AT3G60290, AT4G15530, AT1G48300, AT3G44880, AT1G53490, AT5G38780, AT3G48360, AT1G43800, AT2G05160, AT4G26400, AT4G25434, AT2G38240, AT5G64110, AT3G01970, AT1G52710, AT1G71050, AT4G17620, AT4G19840, AT4G32840, AT2G28210, AT4G16770, AT1G15125, AT1G80660, AT5G18600, AT2G35380, AT3G21950, AT3G18773, AT4G13210, AT4…

## Sheet: GO_dxo1-NTE(Mock)
Category	Term	Fold Enrichment	RichFactor (%)	PValue	Count	Total	GeneRatio	Term Bg	Total Bg	BgRatio	Genes
GOTERM_BP_DIRECT	GO:0006591~ornithine metabolic process	65.2934	0.438596	0.0303111	2	351	0.00569801	2	22918	8.72676e-05	AT2G39030, AT4G08870
GOTERM_BP_DIRECT	GO:0009061~anaerobic respiration	50.7838	1.53509	9.82492e-10	7	351	0.019943	9	22918	0.000392704	AT1G33055, AT5G10040, AT5G15120, AT3G27220, AT1G19530, AT2G41730, AT1G05575
GOTERM_BP_DIRECT	GO:0019379~sulfate assimilation, phosphoadenylyl sulfate reduction by phosphoadenylyl-sulfate reductase (thioredoxin)	43.529	0.438596	0.0451213	2	351	0.00569801	3	22918	0.000130901	AT4G04610, AT4G21990
GOTERM_BP_DIRECT	GO:0042343~indole glucosinolate metabolic process	37.3105	0.877193	0.000118099	4	351	0.011396	7	22918	0.000305437	AT5G57220, AT1G21120, AT1G21100, AT4G37400
GOTERM_BP_DIRECT	GO:0010438~cellular response to sulfur starvation	17.8073	0.657895	0.0116775	3	351	0.00854701	11	22918	0.000479972	AT5G48850, AT5G24660, AT1G04770
GOTERM_BP_DIRECT	GO:0010120~camalexin biosynthetic process	15.0677	0.657895	0.0162311	3	351	0.00854701	13	22918	0.00056724	AT3G26830, AT2G30770, AT2G43000
GOTERM_BP_DIRECT	GO:0002238~response to molecule of fungal origin	13.0587	0.877193	0.00331954	4	351	0.011396	20	22918	0.000872676	AT1G66700, AT3G44860, AT2G17740, AT2G32680
GOTERM_BP_DIRECT	GO:0071456~cellular response to hypoxia	13.0067	10.9649	8.98389e-40	50	351	0.14245	251	22918	0.0109521	AT1G33055, AT3G23150, AT3G55980, AT4G29780, AT5G57220, AT1G76650, AT5G66985, AT4G33560, AT2G26560, AT1G43800, AT1G35140, AT3G03270, AT3G27220, AT1G57630, AT1G72940, AT4G01360, AT4G27450, AT1G27730, AT5G65207, AT4G32480, AT5G04340, AT3G10040, AT3G13310, AT5G47910, AT5G45340, AT3G02550, AT2G14247, AT1G26380, AT2G15890, AT1G72910, AT5G64260, AT4G24110, AT3G06435, AT1G03610, AT4G10265, AT1G19250, AT5…
GOTERM_BP_DIRECT	GO:0001666~response to hypoxia	11.1138	1.75439	6.78805e-06	8	351	0.022792	47	22918	0.00205079	AT1G35140, AT5G45340, AT2G16060, AT1G72360, AT1G76650, AT5G15120, AT2G34390, AT5G39890
GOTERM_BP_DIRECT	GO:0002239~response to oomycetes	10.0451	0.877193	0.00707653	4	351	0.011396	26	22918	0.00113448	AT5G20230, AT4G11890, AT3G16530, AT2G39210
GOTERM_BP_DIRECT	GO:0009682~induced systemic resistance	9.32764	0.657895	0.0403434	3	351	0.00854701	21	22918	0.00091631	AT5G57220, AT2G30750, AT2G30770
GOTERM_BP_DIRECT	GO:0009627~systemic acquired resistance	7.74668	1.53509	0.000276992	7	351	0.019943	59	22918	0.0025744	AT2G43570, AT2G13810, AT5G10760, AT1G19250, AT5G03350, AT2G18660, AT5G48490
GOTERM_BP_DIRECT	GO:0009615~response to virus	6.6626	1.09649	0.00659733	5	351	0.014245	49	22918	0.00213806	AT2G43570, AT4G14400, AT5G02490, AT1G21250, AT5G43980
GOTERM_BP_DIRECT	GO:0002229~defense response to oomycetes	5.22348	0.877193	0.0408525	4	351	0.011396	50	22918	0.00218169	AT1G15520, AT5G24660, AT4G28350, AT2G32680
GOTERM_BP_DIRECT	GO:0009611~response to wounding	4.89701	3.94737	1.90223e-07	18	351	0.0512821	240	22918	0.0104721	AT5G20230, AT1G72920, AT1G12950, AT5G46590, AT1G27730, AT2G24850, AT1G43160, AT1G16160, AT3G44860, AT1G76650, AT1G51680, AT2G02990, AT1G52030, AT1G80840, AT5G47910, AT2G43530, AT1G22640, AT3G61190
GOTERM_BP_DIRECT	GO:0009751~response to salicylic acid	4.87265	2.19298	0.000223114	10	351	0.02849	134	22918	0.00584693	AT1G66700, AT1G15520, AT4G14400, AT1G43160, AT3G44860, AT1G21250, AT2G03760, AT2G14560, AT1G80840, AT3G61190
GOTERM_BP_DIRECT	GO:0009617~response to bacterium	4.83655	2.63158	4.13477e-05	12	351	0.034188	162	22918	0.00706868	AT1G66700, AT5G57220, AT4G37990, AT4G14400, AT5G02490, AT5G03350, AT3G26830, AT1G33960, AT2G30750, AT2G17740, AT2G30770, AT2G46440
GOTERM_BP_DIRECT	GO:0006950~response to stress	4.73141	1.09649	0.0212548	5	351	0.014245	69	22918	0.00301073	AT1G43910, AT5G64060, AT3G28580, AT5G40010, AT3G28540
GOTERM_BP_DIRECT	GO:0007623~circadian rhythm	4.42667	1.75439	0.00226211	8	351	0.022792	118	22918	0.00514879	AT4G38960, AT5G64170, AT2G46830, AT1G22770, AT5G06980, AT1G01060, AT3G12320, AT2G46790
GOTERM_BP_DIRECT	GO:0010150~leaf senescence	4.13832	1.97368	0.00155801	9	351	0.025641	142	22918	0.006196	AT2G43570, AT2G13810, AT1G31040, AT4G16690, AT5G62165, AT1G54040, AT2G35980, AT1G61930, AT2G43000
GOTERM_BP_DIRECT	GO:0009873~ethylene-activated signaling pathway	3.93729	2.63158	0.000257437	12	351	0.034188	199	22918	0.00868313	AT4G06746, AT5G18560, AT1G43160, AT1G72360, AT1G03800, AT4G17490, AT1G16060, AT3G23150, AT1G28370, AT2G44840, AT5G47230, AT5G10510
GOTERM_BP_DIRECT	GO:0009909~regulation of flower development	3.91761	1.31579	0.0186969	6	351	0.017094	100	22918	0.00436338	AT5G41380, AT5G57660, AT5G65070, AT1G66400, AT5G62165, AT2G46790
GOTERM_BP_DIRECT	GO:0045893~positive regulation of DNA-templated transcription	3.355	2.85088	0.000550589	13	351	0.037037	253	22918	0.0110394	AT1G79180, AT5G67060, AT5G24660, AT5G47230, AT4G25560, AT1G03840, AT4G10350, AT1G43160, AT4G34590, AT2G46830, AT1G72360, AT1G73870, AT5G02200
GOTERM_BP_DIRECT	GO:0006952~defense response	3.02104	6.79825	1.67808e-07	31	351	0.0883191	670	22918	0.0292347	AT5G44430, AT5G43980, AT2G30770, AT1G72910, AT4G11890, AT2G01520, AT2G39030, AT1G16160, AT4G19530, AT2G03760, AT4G11170, AT3G04220, AT4G17490, AT1G14780, AT1G65850, AT1G55010, AT3G26830, AT1G12820, AT2G38240, AT1G72940, AT5G47230, AT1G75830, AT1G43160, AT2G19590, AT1G16150, AT2G01530, AT1G52030, AT5G47910, AT2G44840, AT3G61190, AT2G46440
GOTERM_BP_DIRECT	GO:0045892~negative regulation of DNA-templated transcription	2.98484	1.75439	0.018259	8	351	0.022792	175	22918	0.00763592	AT1G27730, AT4G38960, AT4G28840, AT5G67450, AT2G46830, AT1G80840, AT2G46790, AT4G27310
GOTERM_BP_DIRECT	GO:0009409~response to cold	2.71349	3.50877	0.000923112	16	351	0.045584	385	22918	0.016799	AT1G15520, AT5G67450, AT3G27690, AT2G06200, AT5G40010, AT2G01918, AT5G47230, AT4G27310, AT1G27730, AT4G11890, AT3G59060, AT1G43160, AT2G46830, AT1G22770, AT1G01060, AT3G61190
GOTERM_BP_DIRECT	GO:0042742~defense response to bacterium	2.67283	3.07018	0.00247364	14	351	0.039886	342	22918	0.0149228	AT1G66700, AT2G13810, AT3G56710, AT5G22570, AT5G24660, AT4G28350, AT2G30770, AT2G32680, AT4G23230, AT5G57220, AT4G14400, AT1G19250, AT1G80840, AT1G54040
GOTERM_BP_DIRECT	GO:0009753~response to jasmonic acid	2.67283	1.53509	0.0477726	7	351	0.019943	171	22918	0.00746138	AT5G07010, AT1G15520, AT2G24850, AT1G43160, AT2G39030, AT3G44860, AT1G54040
GOTERM_BP_DIRECT	GO:0007165~signal transduction	2.62927	3.94737	0.00056606	18	351	0.0512821	447	22918	0.0195043	AT3G04220, AT3G05660, AT1G45616, AT3G05650, AT1G65850, AT3G23120, AT1G72920, AT1G57630, AT1G72940, AT1G72910, AT2G32680, AT4G23230, AT5G27060, AT4G11890, AT4G19530, AT5G44910, AT5G45820, AT4G11170
GOTERM_BP_DIRECT	GO:0009737~response to abscisic acid	2.24184	3.50877	0.00567107	16	351	0.045584	466	22918	0.0203334	AT1G15520, AT3G28580, AT1G12480, AT5G40010, AT3G28210, AT3G26830, AT4G05100, AT3G59220, AT1G12950, AT1G27730, AT4G11890, AT1G43160, AT5G59320, AT1G16060, AT4G27280, AT5G45820
GOTERM_BP_DIRECT	GO:0009414~response to water deprivation	2.02985	2.63158	0.0361804	12	351	0.034188	386	22918	0.0168427	AT1G27730, AT4G11890, AT1G15520, AT1G43160, AT5G59320, AT5G45340, AT1G16060, AT5G40010, AT3G08770, AT3G02480, AT3G26830, AT1G62280
GOTERM_BP_DIRECT	GO:0050832~defense response to fungus	1.90393	3.72807	0.0179997	17	351	0.048433	583	22918	0.0254385	AT3G04220, AT5G44430, AT1G55010, AT3G26830, AT2G14560, AT2G30770, AT4G08870, AT2G15890, AT2G32680, AT5G57220, AT5G38900, AT1G75830, AT1G19250, AT1G21250, AT1G80840, AT5G47910, AT2G43530
GOTERM_BP_DIRECT	GO:0006355~regulation of DNA-templated transcription	1.88938	9.42982	8.95256e-05	43	351	0.122507	1486	22918	0.0648399	AT5G64060, AT4G06746, AT5G18560, AT3G02550, AT2G06200, AT5G18300, AT3G55980, AT3G59580, AT1G13600, AT5G46590, AT5G10510, AT5G57660, AT1G22770, AT1G16060, AT4G10265, AT5G01380, AT5G66940, AT2G46790, AT4G33560, AT2G43000, AT5G64170, AT5G67060, AT4G17490, AT5G22570, AT1G28370, AT5G47230, AT3G01970, AT4G27310, AT1G10585, AT1G03840, AT4G38960, AT4G10350, AT3G59060, AT1G43160, AT1G72360, AT1G03800, AT5…
GOTERM_CC_DIRECT	GO:0005622~intracellular anatomical structure	4.2686	1.53509	0.00610106	7	449	0.0155902	105	28749	0.0036523	AT3G59900, AT1G72360, AT1G03800, AT4G17490, AT1G28370, AT2G44840, AT5G47230
GOTERM_CC_DIRECT	GO:0009505~plant-type cell wall	2.36683	4.16667	0.00132491	19	449	0.0423163	514	28749	0.0178789	AT1G35140, AT2G06200, AT1G55010, AT1G58684, AT5G43980, AT1G26380, AT2G18660, AT5G64260, AT3G16530, AT5G59320, AT2G16060, AT1G26420, AT1G16160, AT1G47960, AT5G02490, AT1G16150, AT1G21250, AT5G03350, AT2G02990
GOTERM_CC_DIRECT	GO:0016020~membrane	1.18446	22.807	0.0388339	104	449	0.231626	5622	28749	0.195555	AT3G59900, AT5G41280, AT1G66930, AT2G06200, AT5G26200, AT5G24140, AT1G08090, AT1G51830, AT5G57220, AT2G46850, AT1G70470, AT4G14400, AT1G77145, AT1G16160, AT3G20395, AT2G25510, AT1G22150, AT4G27290, AT4G35180, AT1G02380, AT1G61800, AT5G02230, AT3G13100, AT4G36830, AT1G22430, AT4G37400, AT2G26560, AT1G12480, AT1G32350, AT3G29000, AT3G27220, AT5G54400, AT5G41290, AT4G11000, AT1G54890, AT1G78000, AT5…
GOTERM_MF_DIRECT	GO:0009973~adenylyl-sulfate reductase activity	42.0163	0.438596	0.0467487	2	451	0.00443459	3	28424	0.000105545	AT4G04610, AT4G21990
GOTERM_MF_DIRECT	GO:0004604~phosphoadenylyl-sulfate reductase (thioredoxin) activity	42.0163	0.438596	0.0467487	2	451	0.00443459	3	28424	0.000105545	AT4G04610, AT4G21990
GOTERM_MF_DIRECT	GO:0033741~adenylyl-sulfate reductase (glutathione) activity	42.0163	0.438596	0.0467487	2	451	0.00443459	3	28424	0.000105545	AT4G04610, AT4G21990
GOTERM_MF_DIRECT	GO:0008509~monoatomic anion transmembrane transporter activity	13.5052	0.657895	0.0200674	3	451	0.00665188	14	28424	0.000492542	AT1G12480, AT1G22150, AT1G78000
GOTERM_MF_DIRECT	GO:0080044~quercetin 7-O-glucosyltransferase activity	11.122	0.657895	0.0290711	3	451	0.00665188	17	28424	0.000598086	AT2G36800, AT5G59590, AT2G26480
GOTERM_MF_DIRECT	GO:0001217~DNA-binding transcription repressor activity	10.5041	0.657895	0.0323681	3	451	0.00665188	18	28424	0.000633268	AT3G02550, AT1G67100, AT3G27940
GOTERM_MF_DIRECT	GO:0051723~protein methylesterase activity	9.00348	0.657895	0.0430718	3	451	0.00665188	21	28424	0.000738812	AT5G58310, AT3G50440, AT4G16690
GOTERM_MF_DIRECT	GO:0008146~sulfotransferase activity	9.00348	0.657895	0.0430718	3	451	0.00665188	21	28424	0.000738812	AT1G13430, AT5G07010, AT2G03760
GOTERM_MF_DIRECT	GO:0030247~polysaccharide binding	5.0133	1.53509	0.00276702	7	451	0.0155211	88	28424	0.00309598	AT2G46850, AT1G66930, AT1G16160, AT1G16150, AT1G21250, AT1G67000, AT4G28850
GOTERM_MF_DIRECT	GO:0035251~UDP-glucosyltransferase activity	4.99203	1.75439	0.00113996	8	451	0.0177384	101	28424	0.00355334	AT2G36800, AT1G10400, AT5G59590, AT1G05680, AT4G15550, AT2G26480, AT3G55700, AT3G53150
GOTERM_MF_DIRECT	GO:0004497~monooxygenase activity	3.30465	3.07018	0.000367729	14	451	0.0310421	267	28424	0.00939347	AT5G45340, AT3G26830, AT2G30750, AT5G25140, AT2G30770, AT1G16410, AT5G57220, AT4G36220, AT3G61880, AT4G39480, AT2G42850, AT4G37400, AT4G15350, AT1G64900
GOTERM_MF_DIRECT	GO:0016705~oxidoreductase activity, acting on paired donors, with incorporation or reduction of molecular oxygen	3.26793	3.07018	0.000404784	14	451	0.0310421	270	28424	0.00949901	AT5G45340, AT3G26830, AT2G30750, AT5G25140, AT2G30770, AT1G16410, AT5G57220, AT4G36220, AT3G61880, AT4G39480, AT2G42850, AT4G37400, AT4G15350, AT1G64900
GOTERM_MF_DIRECT	GO:0005506~iron ion binding	3.23202	3.94737	5.16644e-05	18	451	0.0399113	351	28424	0.0123487	AT2G37700, AT5G45340, AT5G15120, AT3G26830, AT2G38240, AT2G30750, AT5G25140, AT2G30770, AT1G16410, AT5G57220, AT4G36220, AT3G61880, AT4G39480, AT5G39890, AT2G42850, AT4G37400, AT4G15350, AT1G64900
GOTERM_MF_DIRECT	GO:0005509~calcium ion binding	2.76019	2.63158	0.00455099	12	451	0.0266075	274	28424	0.00963974	AT5G44460, AT1G66400, AT1G76650, AT1G16160, AT3G29000, AT1G16150, AT4G27280, AT1G21250, AT2G01918, AT5G47910, AT3G47480, AT2G30790
GOTERM_MF_DIRECT	GO:0020037~heme binding	2.57242	3.50877	0.00160998	16	451	0.0354767	392	28424	0.0137912	AT5G45340, AT3G26830, AT2G30750, AT5G25140, AT2G35380, AT2G30770, AT1G16410, AT5G57220, AT4G36220, AT2G16060, AT3G61880, AT4G39480, AT2G42850, AT4G37400, AT4G15350, AT1G64900
GOTERM_MF_DIRECT	GO:0000976~transcription cis-regulatory region binding	2.47501	6.14035	3.17779e-05	28	451	0.0620843	713	28424	0.0250844	AT5G64060, AT5G18560, AT5G65070, AT5G10510, AT5G57660, AT4G34590, AT5G01380, AT5G66940, AT1G80840, AT5G13080, AT1G79180, AT4G17490, AT5G22570, AT4G05100, AT1G28370, AT5G47230, AT3G01970, AT1G03840, AT1G27730, AT1G72360, AT1G03800, AT5G04340, AT1G73870, AT3G10040, AT1G01060, AT1G53160, AT2G44840, AT1G22640
GOTERM_MF_DIRECT	GO:0016491~oxidoreductase activity	2.42986	3.50877	0.00277331	16	451	0.0354767	415	28424	0.0146003	AT2G37700, AT2G17845, AT5G49740, AT1G26380, AT3G49620, AT2G38240, AT2G30670, AT3G60290, AT5G38900, AT2G16060, AT2G19590, AT1G26420, AT2G29300, AT5G10050, AT1G22430, AT1G75290
GOTERM_MF_DIRECT	GO:0043565~sequence-specific DNA binding	2.34043	3.07018	0.00752704	14	451	0.0310421	377	28424	0.0132634	AT5G67450, AT5G67060, AT5G22570, AT3G01970, AT1G03840, AT1G27730, AT4G34590, AT2G46830, AT1G72360, AT5G04340, AT5G01380, AT1G80840, AT5G13080, AT5G52170
GOTERM_MF_DIRECT	GO:0003700~DNA-binding transcription factor activity	1.9647	11.1842	7.14828e-06	51	451	0.113082	1636	28424	0.057557	AT4G06746, AT3G55980, AT5G18300, AT3G59580, AT1G13600, AT5G57660, AT5G01380, AT5G66940, AT1G80840, AT4G33560, AT5G13080, AT5G52170, AT1G79180, AT5G67060, AT5G47230, AT3G01970, AT1G10585, AT1G27730, AT4G10350, AT1G43160, AT5G04340, AT1G73870, AT3G10040, AT1G53160, AT2G44840, AT1G22640, AT5G67450, AT5G64060, AT5G18560, AT5G65070, AT5G62165, AT5G46590, AT5G10510, AT4G25560, AT4G34590, AT2G46830, AT1…
GOTERM_MF_DIRECT	GO:0016301~kinase activity	1.9359	3.94737	0.0130693	18	451	0.0399113	586	28424	0.0206164	AT4G23140, AT3G05660, AT1G66930, AT3G05650, AT3G23120, AT1G12950, AT4G04540, AT1G51830, AT2G32680, AT4G23230, AT5G27060, AT1G51840, AT5G11620, AT1G16160, AT1G16150, AT1G21250, AT5G03350, AT3G15240
GOTERM_MF_DIRECT	GO:0046872~metal ion binding	1.50234	13.3772	0.00137896	61	451	0.135255	2559	28424	0.0900296	AT1G07160, AT1G67820, AT3G23150, AT3G55980, AT3G27473, AT4G29780, AT3G49620, AT2G34390, AT3G59220, AT2G44670, AT4G14365, AT3G60290, AT5G02350, AT5G66940, AT1G53490, AT5G38780, AT4G33560, AT1G66700, AT1G43800, AT2G05160, AT1G60360, AT1G32350, AT2G38240, AT4G21990, AT3G01970, AT4G08870, AT1G27730, AT1G44050, AT2G19590, AT4G17620, AT5G04340, AT1G53160, AT5G67450, AT4G23140, AT3G27690, AT5G49740, AT4…
GOTERM_MF_DIRECT	GO:0005515~protein binding	1.23443	19.7368	0.023795	90	451	0.199557	4595	28424	0.161659	AT1G33050, AT3G56710, AT2G06200, AT4G24972, AT3G23150, AT5G24660, AT2G30750, AT3G59220, AT2G18660, AT2G44670, AT5G52290, AT4G11890, AT5G01380, AT1G76650, AT1G21100, AT1G80840, AT5G13080, AT3G30720, AT2G26560, AT3G18910, AT5G52170, AT4G26200, AT1G79180, AT5G67060, AT1G12480, AT3G03270, AT5G18930, AT5G25260, AT4G27450, AT3G01970, AT1G04635, AT3G10040, AT5G52220, AT5G02200, AT5G47910, AT2G44840, AT1…

## Sheet: GO-up_dxo1-cDXO1(ABA-respon)
Category	Term	Fold Enrichment	RichFactor (%)	PValue	Count	Total	GeneRatio	Term Bg	Total Bg	BgRatio	Genes
GOTERM_BP_DIRECT	GO:0009765~photosynthesis, light harvesting	12.117	0.935454	5.58012e-08	10	759	0.0131752	25	22992	0.00108733	AT1G29920, AT3G08940, AT2G34430, AT3G27690, AT2G05070, AT3G54890, AT2G05100, AT3G47470, AT1G29910, AT5G54270
GOTERM_BP_DIRECT	GO:0009733~response to auxin	2.82852	2.89991	6.74399e-07	31	759	0.0408432	332	22992	0.0144398	AT3G12955, AT3G23030, AT4G34810, AT1G29450, AT3G03820, AT2G37320, AT1G29500, AT3G15540, AT1G24590, AT1G04240, AT4G31320, AT5G43700, AT1G54060, AT1G02980, AT2G46990, AT4G33880, AT5G54490, AT3G53250, AT2G37030, AT5G64770, AT1G09190, AT3G03830, AT5G13930, AT1G29510, AT2G21220, AT5G08640, AT1G75590, AT4G34760, AT3G48350, AT1G08810, AT2G43010
GOTERM_BP_DIRECT	GO:0009768~photosynthesis, light harvesting in photosystem I	15.1462	0.654818	3.01411e-06	7	759	0.00922266	14	22992	0.000608907	AT1G29920, AT3G27690, AT2G05070, AT3G54890, AT2G05100, AT3G47470, AT1G29910
GOTERM_BP_DIRECT	GO:0009769~photosynthesis, light harvesting in photosystem II	25.2437	0.467727	1.66743e-05	5	759	0.00658762	6	22992	0.00026096	AT2G34430, AT3G27690, AT2G05070, AT2G05100, AT5G54270
GOTERM_BP_DIRECT	GO:0071483~cellular response to blue light	21.6375	0.467727	3.78881e-05	5	759	0.00658762	7	22992	0.000304454	AT2G21320, AT1G75100, AT3G45780, AT3G22840, AT4G14690
GOTERM_BP_DIRECT	GO:0009644~response to high light intensity	5.50773	0.935454	7.16726e-05	10	759	0.0131752	55	22992	0.00239214	AT5G07690, AT3G27690, AT2G05070, AT3G54890, AT2G05620, AT5G02120, AT2G05100, AT3G47470, AT2G47450, AT5G54270
GOTERM_BP_DIRECT	GO:0009645~response to low light intensity stimulus	15.1462	0.467727	0.000209973	5	759	0.00658762	10	22992	0.000434934	AT3G27690, AT2G05070, AT3G54890, AT2G05100, AT3G47470
GOTERM_BP_DIRECT	GO:0006355~regulation of DNA-templated transcription	1.51857	7.20299	0.000261252	77	759	0.101449	1536	22992	0.0668058	AT4G06746, AT3G58850, AT3G23030, AT1G67220, AT3G01600, AT3G21330, AT2G18300, AT5G15830, AT1G13600, AT5G08330, AT5G57660, AT5G54470, AT2G43140, AT1G01250, AT4G12620, AT3G18870, AT1G04240, AT5G43700, AT5G41765, AT1G54060, AT4G33880, AT3G50260, AT1G33280, AT3G54500, AT5G14490, AT5G67060, AT4G00950, AT1G73830, AT5G17800, AT4G25470, AT4G10350, AT1G69570, AT5G07690, AT1G73870, AT2G28610, AT4G30980, AT5…
GOTERM_BP_DIRECT	GO:0010114~response to red light	4.58977	0.935454	0.000302275	10	759	0.0131752	66	22992	0.00287056	AT2G21650, AT3G25717, AT3G27690, AT2G05070, AT2G02950, AT5G06550, AT1G30040, AT2G05100, AT4G14690, AT2G31360
GOTERM_BP_DIRECT	GO:0009718~anthocyanin-containing compound biosynthetic process	9.56605	0.561272	0.000304089	6	759	0.00790514	19	22992	0.000826374	AT1G71030, AT4G14090, AT1G12910, AT3G29590, AT5G42800, AT4G22880
GOTERM_BP_DIRECT	GO:0009699~phenylpropanoid biosynthetic process	5.91073	0.748363	0.000348159	8	759	0.0105402	41	22992	0.00178323	AT4G36220, AT4G11210, AT3G24020, AT1G65870, AT1G64160, AT4G38700, AT3G53260, AT3G13610
GOTERM_BP_DIRECT	GO:0009416~response to light stimulus	2.72632	1.68382	0.00035781	18	759	0.0237154	200	22992	0.00869868	AT3G27690, AT2G05070, AT1G06040, AT2G28190, AT3G19040, AT4G35090, AT4G00050, AT2G39730, AT3G22840, AT1G29920, AT2G24720, AT1G42550, AT2G05100, AT1G58290, AT4G14690, AT1G08810, AT4G14110, AT1G29910
GOTERM_BP_DIRECT	GO:0010017~red or far-red light signaling pathway	6.84024	0.654818	0.000457794	7	759	0.00922266	31	22992	0.0013483	AT5G02810, AT3G59060, AT2G02950, AT2G46790, AT5G04190, AT2G37970, AT2G43010
GOTERM_BP_DIRECT	GO:0019761~glucosinolate biosynthetic process	6.62648	0.654818	0.000547877	7	759	0.00922266	32	22992	0.00139179	AT1G18590, AT4G03050, AT5G14200, AT3G58990, AT2G43100, AT1G16410, AT4G12030
GOTERM_BP_DIRECT	GO:0009638~phototropism	7.2702	0.561272	0.00117946	6	759	0.00790514	25	22992	0.00108733	AT3G15540, AT2G02950, AT3G45780, AT1G14280, AT5G04190, AT2G43010
GOTERM_BP_DIRECT	GO:0010218~response to far red light	4.75176	0.748363	0.00134877	8	759	0.0105402	51	22992	0.00221816	AT3G25717, AT3G27690, AT2G05070, AT2G02950, AT2G05100, AT4G00050, AT4G14690, AT5G04190
GOTERM_BP_DIRECT	GO:0010039~response to iron ion	6.99057	0.561272	0.00142106	6	759	0.00790514	26	22992	0.00113083	AT5G01600, AT5G42130, AT3G56090, AT1G21140, AT2G28190, AT1G76800
GOTERM_BP_DIRECT	GO:0009736~cytokinin-activated signaling pathway	3.4819	0.935454	0.00227235	10	759	0.0131752	87	22992	0.00378392	AT4G27950, AT5G02810, AT1G24590, AT3G16360, AT1G31320, AT1G68870, AT2G46790, AT4G23750, AT5G08150, AT5G53290
GOTERM_BP_DIRECT	GO:0009873~ethylene-activated signaling pathway	2.44788	1.49673	0.00244972	16	759	0.0210804	198	22992	0.00861169	AT4G27950, AT3G50260, AT4G06746, AT5G18560, AT2G31230, AT1G12890, AT3G52430, AT5G61590, AT4G23750, AT5G07580, AT1G03800, AT1G24590, AT1G77200, AT1G01250, AT1G44830, AT5G53290
GOTERM_BP_DIRECT	GO:0009617~response to bacterium	2.71588	1.21609	0.00314285	13	759	0.0171278	145	22992	0.00630654	AT5G01600, AT3G50260, AT5G67160, AT4G19690, AT3G10745, AT1G32582, AT3G52430, AT3G26830, AT2G17740, AT1G65490, AT5G07690, AT2G46400, AT5G03350
GOTERM_BP_DIRECT	GO:0009266~response to temperature stimulus	4.3275	0.654818	0.00526748	7	759	0.00922266	49	22992	0.00213118	AT5G02810, AT5G67060, AT3G03820, AT2G46790, AT3G48350, AT3G03830, AT2G43010
GOTERM_BP_DIRECT	GO:0006879~intracellular iron ion homeostasis	5.82548	0.467727	0.00983297	5	759	0.00658762	26	22992	0.00113083	AT5G01600, AT3G56090, AT4G19690, AT1G21140, AT1G76800
GOTERM_BP_DIRECT	GO:0048367~shoot system development	2.9634	0.841908	0.0110128	9	759	0.0118577	92	22992	0.00400139	AT5G55580, AT3G25717, AT1G76220, AT1G76210, AT1G53330, AT1G76240, AT3G51400, AT4G35783, AT4G35660
GOTERM_BP_DIRECT	GO:0009686~gibberellin biosynthetic process	5.60972	0.467727	0.0112479	5	759	0.00658762	27	22992	0.00117432	AT5G51810, AT1G05160, AT5G51310, AT1G30040, AT4G21200
GOTERM_BP_DIRECT	GO:0009585~red, far-red light phototransduction	3.65599	0.654818	0.0118964	7	759	0.00922266	58	22992	0.00252262	AT3G59060, AT4G02440, AT2G02950, AT1G14280, AT5G04190, AT4G14110, AT2G43010
GOTERM_BP_DIRECT	GO:0015979~photosynthesis	2.46828	1.029	0.0140677	11	759	0.0144928	135	22992	0.00587161	AT3G56940, AT5G01600, AT2G34430, AT3G56090, AT3G01500, AT1G03130, AT1G74470, AT3G01440, AT3G22840, AT4G14690, AT5G54270
GOTERM_BP_DIRECT	GO:0007623~circadian rhythm	2.5891	0.935454	0.0154169	10	759	0.0131752	117	22992	0.00508873	AT2G21320, AT5G02810, AT3G54500, AT3G58850, AT5G06980, AT3G01060, AT3G45780, AT5G02120, AT5G12050, AT2G46790
GOTERM_BP_DIRECT	GO:0048511~rhythmic process	5.04875	0.467727	0.016254	5	759	0.00658762	30	22992	0.0013048	AT5G08330, AT5G02810, AT3G26640, AT1G12910, AT2G46790
GOTERM_BP_DIRECT	GO:0009908~flower development	2.02851	1.40318	0.0169625	15	759	0.0197628	224	22992	0.00974252	AT5G01600, AT5G18560, AT5G51810, AT1G33280, AT5G23730, AT5G16320, AT5G22330, AT2G34140, AT1G68480, AT4G10350, AT1G69570, AT3G56090, AT5G62430, AT2G28610, AT2G27300
GOTERM_BP_DIRECT	GO:0071215~cellular response to abscisic acid stimulus	3.95119	0.561272	0.0172707	6	759	0.00790514	46	22992	0.0020007	AT2G43140, AT3G27690, AT2G05070, AT4G36830, AT2G05100, AT5G13170
GOTERM_BP_DIRECT	GO:0010224~response to UV-B	2.99185	0.748363	0.0174197	8	759	0.0105402	81	22992	0.00352296	AT5G13930, AT4G36220, AT5G23730, AT3G10745, AT1G32582, AT4G14690, AT5G01410, AT2G36750
GOTERM_BP_DIRECT	GO:0006351~DNA-templated transcription	2.50351	0.935454	0.0188098	10	759	0.0131752	121	22992	0.0052627	AT5G57980, AT5G45830, AT1G09950, AT3G50750, AT1G05055, AT1G73830, AT4G18690, AT4G00050, AT2G29540, AT3G13940
GOTERM_BP_DIRECT	GO:0009753~response to jasmonic acid	2.16375	1.12254	0.0237525	12	759	0.0158103	168	22992	0.00730689	AT5G13930, AT5G67160, AT1G51360, AT5G36925, AT5G14200, AT4G00050, AT1G65490, AT2G39730, AT4G22880, AT4G14110, AT4G12030, AT1G02980
GOTERM_BP_DIRECT	GO:0009409~response to cold	1.68738	1.96445	0.02594	21	759	0.027668	377	22992	0.016397	AT5G01600, AT3G50260, AT3G27690, AT2G05070, AT3G54890, AT1G09350, AT3G01500, AT5G36925, AT4G35090, AT4G25480, AT4G25470, AT2G39730, AT3G22840, AT5G54470, AT3G59060, AT1G51670, AT2G05100, AT3G47470, AT1G23740, AT1G08810, AT2G43010
GOTERM_BP_DIRECT	GO:0032259~methylation	1.70929	1.68382	0.0366993	18	759	0.0237154	319	22992	0.0138744	AT5G15380, AT3G49660, AT5G19300, AT1G64970, AT5G42760, AT5G49560, AT1G66690, AT1G16650, AT5G47680, AT4G04670, AT5G44170, AT1G16445, AT4G09990, AT4G34360, AT5G13830, AT1G21120, AT1G02580, AT5G52470
GOTERM_BP_DIRECT	GO:0048573~photoperiodism, flowering	3.24562	0.561272	0.0369011	6	759	0.00790514	56	22992	0.00243563	AT4G10350, AT4G02440, AT3G26640, AT1G06040, AT1G12910, AT2G27300
GOTERM_BP_DIRECT	GO:0006364~rRNA processing	2.17932	0.935454	0.0409079	10	759	0.0131752	139	22992	0.00604558	AT3G20420, AT5G61770, AT5G08420, AT3G03920, AT3G15080, AT5G55920, AT5G52470, AT3G57150, AT5G41190, AT5G08180
GOTERM_BP_DIRECT	GO:0009734~auxin-activated signaling pathway	1.74345	1.49673	0.0435227	16	759	0.0210804	278	22992	0.0120912	AT3G23030, AT1G29450, AT3G03820, AT3G03830, AT3G42800, AT1G53700, AT3G15540, AT1G29500, AT1G29510, AT1G04240, AT5G43700, AT5G12050, AT3G13980, AT4G34760, AT1G02980, AT2G46990
GOTERM_BP_DIRECT	GO:0006631~fatty acid metabolic process	3.08059	0.561272	0.0446843	6	759	0.00790514	59	22992	0.00256611	AT1G75960, AT2G11810, AT3G02610, AT1G21540, AT4G27030, AT3G10520
GOTERM_CC_DIRECT	GO:0009522~photosystem I	9.58435	1.12254	2.08632e-08	12	1060	0.0113208	34	28785	0.00118117	AT1G29920, AT3G08940, AT2G34430, AT3G27690, AT2G05070, AT3G54890, AT2G05100, AT3G47470, AT3G22840, AT4G14690, AT1G29910, AT5G54270
GOTERM_CC_DIRECT	GO:0009523~photosystem II	7.4545	1.30964	2.73102e-08	14	1060	0.0132075	51	28785	0.00177176	AT3G08940, AT2G34430, AT3G27690, AT2G05070, AT3G54890, AT3G22840, AT1G29920, AT4G35250, AT5G02120, AT2G05100, AT3G47470, AT4G14690, AT1G29910, AT5G54270
GOTERM_CC_DIRECT	GO:0009535~chloroplast thylakoid membrane	2.16543	3.46118	2.4408e-05	37	1060	0.0349057	464	28785	0.0161195	AT5G01600, AT2G34430, AT3G27690, AT2G05070, AT1G06690, AT3G54890, AT2G10940, AT3G27750, AT2G42975, AT3G03920, AT3G01500, AT3G01440, AT3G22840, AT1G33810, AT5G42070, AT1G29920, AT2G05620, AT2G45180, AT1G03130, AT2G05100, AT1G74470, AT3G47470, AT5G54270, AT3G56940, AT3G08940, AT5G23060, AT2G39730, AT4G23890, AT1G14345, AT4G09350, AT4G35250, AT5G60670, AT2G01870, AT5G02120, AT2G47450, AT4G14690, AT1…
GOTERM_CC_DIRECT	GO:0005634~nucleus	1.14875	42.2825	0.000112439	452	1060	0.426415	10685	28785	0.3712	AT5G40590, AT1G57660, AT1G59600, AT5G66740, AT1G67220, AT1G13600, AT2G38310, AT1G02820, AT4G15850, AT5G06550, AT2G27535, AT2G28740, AT5G15380, AT3G53250, AT3G08560, AT2G37470, AT5G26270, AT2G24255, AT1G70880, AT1G53163, AT2G41730, AT5G52220, AT2G28610, AT3G10520, AT5G13090, AT5G63010, AT3G21310, AT4G39600, AT5G05440, AT5G04470, AT5G45820, AT5G52470, AT1G23740, AT1G78370, AT1G07170, AT1G07050, AT1…
GOTERM_CC_DIRECT	GO:0009579~thylakoid	2.3897	2.058	0.000406793	22	1060	0.0207547	250	28785	0.00868508	AT5G01600, AT3G08940, AT2G34430, AT3G27690, AT2G05070, AT3G54890, AT2G28190, AT3G01500, AT5G23060, AT2G39730, AT1G29920, AT2G21330, AT5G60670, AT2G04039, AT2G28740, AT1G03130, AT2G05100, AT3G15850, AT3G47470, AT1G23740, AT1G29910, AT5G54270
GOTERM_CC_DIRECT	GO:0009534~chloroplast thylakoid	2.30878	1.96445	0.000874355	21	1060	0.0198113	247	28785	0.00858086	AT3G56940, AT3G08940, AT2G34430, AT2G05070, AT3G54890, AT5G23060, AT3G01440, AT1G14345, AT4G23890, AT2G38540, AT1G29920, AT4G35250, AT2G21330, AT1G44000, AT2G05620, AT1G74070, AT1G03130, AT1G74470, AT3G47470, AT1G29910, AT5G54270
GOTERM_CC_DIRECT	GO:0022625~cytosolic large ribosomal subunit	2.4687	1.30964	0.00463734	14	1060	0.0132075	154	28785	0.00535001	AT2G37600, AT2G32220, AT1G57660, AT4G17390, AT1G57860, AT1G15250, AT3G22230, AT3G28500, AT1G70600, AT5G60670, AT2G27535, AT2G39390, AT2G01020, AT4G13170
GOTERM_CC_DIRECT	GO:0010287~plastoglobule	3.09368	0.841908	0.0085063	9	1060	0.00849057	79	28785	0.00274448	AT1G29920, AT4G19170, AT3G27690, AT2G05070, AT2G21330, AT1G06690, AT3G54890, AT2G39730, AT1G29910
GOTERM_CC_DIRECT	GO:0048046~apoplast	1.62123	2.99345	0.00938022	32	1060	0.0301887	536	28785	0.0186208	AT3G24020, AT2G10940, AT3G09440, AT2G28190, AT3G01500, AT5G36925, AT1G18970, AT2G31085, AT1G29920, AT2G21330, AT4G11210, AT1G29660, AT1G53130, AT3G05490, AT5G20740, AT1G23740, AT1G78370, AT1G65870, AT1G12900, AT1G64160, AT1G65490, AT2G39730, AT2G38540, AT5G38910, AT4G14630, AT5G03350, AT5G51550, AT4G38700, AT2G45470, AT3G48350, AT3G47380, AT1G29910
GOTERM_CC_DIRECT	GO:0005730~nucleolus	1.54718	2.71282	0.0236062	29	1060	0.0273585	509	28785	0.0176828	AT5G22100, AT1G13160, AT3G03920, AT3G22660, AT5G25230, AT5G55920, AT5G08180, AT1G29500, AT5G61770, AT2G28740, AT2G44510, AT5G58130, AT4G15770, AT5G52470, AT1G71280, AT1G54060, AT5G01840, AT3G13940, AT4G18040, AT4G17390, AT5G22330, AT3G58660, AT3G57150, AT1G04635, AT2G46400, AT1G75670, AT5G08420, AT1G73870, AT3G09680
GOTERM_CC_DIRECT	GO:0042651~thylakoid membrane	4.24307	0.467727	0.0288998	5	1060	0.00471698	32	28785	0.00111169	AT2G34430, AT4G35250, AT2G35260, AT2G47450, AT5G54270
GOTERM_CC_DIRECT	GO:1990904~ribonucleoprotein complex	1.61031	2.058	0.0349139	22	1060	0.0207547	371	28785	0.0128887	AT2G37600, AT2G32220, AT1G33280, AT2G34520, AT1G57660, AT1G57860, AT1G15250, AT3G03920, AT1G69485, AT3G02650, AT5G45590, AT3G57150, AT4G10350, AT4G35490, AT5G08420, AT3G18880, AT2G21290, AT1G80620, AT5G46920, AT5G57370, AT5G52470, AT2G03130
GOTERM_MF_DIRECT	GO:0016168~chlorophyll binding	8.37393	1.029	4.25273e-07	11	1038	0.0105973	36	28447	0.00126551	AT1G29920, AT3G08940, AT2G34430, AT3G27690, AT2G05070, AT3G54890, AT5G02120, AT2G05100, AT3G47470, AT1G29910, AT5G54270
GOTERM_MF_DIRECT	GO:0035251~UDP-glucosyltransferase activity	3.97823	0.841908	0.00179391	9	1038	0.00867052	62	28447	0.00217949	AT2G31790, AT5G17050, AT2G15490, AT1G07250, AT4G14090, AT5G38010, AT3G55700, AT2G36750, AT1G05675
GOTERM_MF_DIRECT	GO:0000976~transcription cis-regulatory region binding	1.62993	4.02245	0.00221709	43	1038	0.0414258	723	28447	0.0254157	AT5G64060, AT5G18560, AT3G23030, AT1G12910, AT5G61590, AT3G01600, AT3G21330, AT2G18300, AT4G25480, AT5G57660, AT5G54470, AT4G37260, AT5G06550, AT5G53980, AT5G07700, AT1G04240, AT3G09230, AT5G43700, AT5G58010, AT1G54060, AT1G79180, AT3G50260, AT2G31230, AT3G55730, AT5G14490, AT1G31320, AT3G58120, AT4G09820, AT3G49930, AT4G25470, AT5G17800, AT4G23750, AT4G00250, AT2G34140, AT1G14687, AT2G21320, AT5…
GOTERM_MF_DIRECT	GO:0019904~protein domain specific binding	3.57464	0.841908	0.00355024	9	1038	0.00867052	69	28447	0.00242556	AT5G01600, AT2G34430, AT3G54890, AT2G45180, AT1G03130, AT2G05100, AT3G47470, AT2G47450, AT5G54270
GOTERM_MF_DIRECT	GO:0080044~quercetin 7-O-glucosyltransferase activity	7.61266	0.467727	0.00356839	5	1038	0.00481696	18	28447	0.000632756	AT2G15490, AT3G16520, AT1G07250, AT5G59590, AT2G26480
GOTERM_MF_DIRECT	GO:0010427~abscisic acid binding	7.61266	0.467727	0.00356839	5	1038	0.00481696	18	28447	0.000632756	AT5G05440, AT2G40330, AT5G46790, AT2G38310, AT4G17870
GOTERM_MF_DIRECT	GO:0003674~molecular_function	1.10325	42.2825	0.00397591	452	1038	0.435453	11228	28447	0.394699	AT5G40590, AT1G57660, AT1G59600, AT5G66740, AT3G20680, AT1G11785, AT2G37100, AT5G06790, AT1G02820, AT2G27535, AT5G03285, AT4G15975, AT2G01020, AT3G28170, AT3G06145, AT1G30170, AT2G40400, AT5G65880, AT5G26270, AT4G12450, AT2G24255, AT1G70880, AT2G41730, AT1G01840, AT5G13090, AT3G12955, AT1G32582, AT1G32583, AT1G71740, AT1G59865, AT1G36940, AT4G39600, AT5G55620, AT2G45180, AT3G11860, AT1G07170, AT1…
GOTERM_MF_DIRECT	GO:0003700~DNA-binding transcription factor activity	1.35274	7.57717	0.00506969	81	1038	0.0780347	1641	28447	0.0576862	AT4G06746, AT3G23030, AT3G01600, AT3G21330, AT2G18300, AT5G15830, AT1G13600, AT5G08330, AT5G57660, AT5G54470, AT4G17710, AT2G43140, AT1G01250, AT5G53980, AT1G04240, AT5G43700, AT1G54060, AT5G52170, AT4G33880, AT1G79180, AT3G50260, AT1G33280, AT5G14490, AT5G67060, AT4G00950, AT1G73830, AT5G17800, AT4G25470, AT1G68480, AT4G10350, AT1G69570, AT5G07690, AT1G73870, AT2G28610, AT4G30980, AT5G64060, AT5…
GOTERM_MF_DIRECT	GO:0004386~helicase activity	2.69563	1.12254	0.00507764	12	1038	0.0115607	122	28447	0.00428868	AT4G15850, AT1G05490, AT2G28600, AT5G05130, AT5G22330, AT5G05450, AT5G35970, AT1G15260, AT3G49830, AT1G24290, AT1G71280, AT1G24575
GOTERM_MF_DIRECT	GO:0008146~sulfotransferase activity	6.52514	0.467727	0.00639949	5	1038	0.00481696	21	28447	0.000738215	AT1G13420, AT1G18590, AT5G07000, AT2G03760, AT3G45070
GOTERM_MF_DIRECT	GO:0004864~protein phosphatase inhibitor activity	5.95774	0.467727	0.00893807	5	1038	0.00481696	23	28447	0.000808521	AT5G05440, AT2G40330, AT5G46790, AT2G38310, AT4G17870
GOTERM_MF_DIRECT	GO:0020037~heme binding	1.74781	2.33863	0.00982997	25	1038	0.0240848	392	28447	0.01378	AT4G22690, AT1G14550, AT3G32047, AT1G05160, AT4G35090, AT1G17100, AT1G16410, AT4G39500, AT2G43480, AT2G12190, AT4G12320, AT3G20110, AT4G22710, AT3G48520, AT2G45560, AT3G26830, AT4G20240, AT2G37970, AT4G36220, AT1G48130, AT1G44970, AT4G15360, AT3G10520, AT2G46660, AT1G64900
GOTERM_MF_DIRECT	GO:0038023~signaling receptor activity	5.7095	0.467727	0.0104217	5	1038	0.00481696	24	28447	0.000843674	AT5G05440, AT2G40330, AT5G46790, AT2G38310, AT4G17870
GOTERM_MF_DIRECT	GO:0080043~quercetin 3-O-glucosyltransferase activity	5.48112	0.467727	0.0120557	5	1038	0.00481696	25	28447	0.000878827	AT5G17050, AT2G15490, AT3G16520, AT1G07250, AT5G59590
GOTERM_MF_DIRECT	GO:0008168~methyltransferase activity	2.14345	1.30964	0.0143919	14	1038	0.0134875	179	28447	0.0062924	AT5G15380, AT3G49660, AT5G19300, AT5G42760, AT5G49560, AT1G66690, AT1G16650, AT4G04670, AT5G44170, AT1G16445, AT4G34360, AT5G13830, AT1G21120, AT5G52470
GOTERM_MF_DIRECT	GO:0003735~structural constituent of ribosome	1.61972	2.33863	0.0228189	25	1038	0.0240848	423	28447	0.0148698	AT2G37600, AT1G57660, AT1G57860, AT1G69485, AT3G28500, AT2G27535, AT2G39390, AT1G80620, AT4G13170, AT1G58380, AT2G32220, AT2G34520, AT4G17390, AT1G15250, AT1G58684, AT3G22230, AT1G58983, AT1G59359, AT5G45590, AT1G70600, AT5G60670, AT4G35490, AT3G18880, AT3G09680, AT2G03130
GOTERM_MF_DIRECT	GO:0051537~2 iron, 2 sulfur cluster binding	3.04507	0.654818	0.0269844	7	1038	0.00674374	63	28447	0.00221464	AT5G51720, AT4G15700, AT2G30540, AT1G06830, AT2G47450, AT1G10960, AT3G54900
GOTERM_MF_DIRECT	GO:0016491~oxidoreductase activity	1.59258	2.24509	0.03047	24	1038	0.0231214	413	28447	0.0145182	AT2G29370, AT4G21490, AT3G51680, AT5G51810, AT5G20550, AT1G07180, AT1G06690, AT1G07450, AT5G51310, AT2G29170, AT1G30040, AT5G23990, AT4G03050, AT1G30760, AT2G20800, AT4G21200, AT4G22110, AT4G22880, AT3G61580, AT5G08640, AT5G06550, AT3G10520, AT5G42800, AT2G29310
GOTERM_MF_DIRECT	GO:0003677~DNA binding	1.2493	7.39008	0.0312503	79	1038	0.0761079	1733	28447	0.0609203	AT4G06746, AT3G01600, AT2G18300, AT5G15830, AT5G08330, AT4G17710, AT2G43140, AT5G57980, AT1G01250, AT4G12620, AT5G53980, AT2G28740, AT5G43700, AT4G19130, AT5G52170, AT4G33880, AT3G13940, AT3G50260, AT5G15380, AT1G33280, AT5G14490, AT1G61410, AT5G67060, AT1G05490, AT3G53650, AT2G37470, AT1G73830, AT4G25470, AT2G19385, AT4G10350, AT1G69570, AT5G07690, AT1G77470, AT2G28610, AT4G30980, AT2G29540, AT5…
GOTERM_MF_DIRECT	GO:0004497~monooxygenase activity	1.75809	1.59027	0.034421	17	1038	0.0163776	265	28447	0.00931557	AT4G22690, AT3G32047, AT1G05160, AT3G26830, AT4G20240, AT1G16410, AT4G36220, AT4G39500, AT2G12190, AT4G12320, AT3G20110, AT4G22710, AT3G48520, AT4G15360, AT2G46660, AT2G45560, AT1G64900
GOTERM_MF_DIRECT	GO:0016705~oxidoreductase activity, acting on paired donors, with incorporation or reduction of molecular oxygen	1.73195	1.59027	0.038392	17	1038	0.0163776	269	28447	0.00945618	AT4G22690, AT3G32047, AT1G05160, AT3G26830, AT4G20240, AT1G16410, AT4G36220, AT4G39500, AT2G12190, AT4G12320, AT3G20110, AT4G22710, AT3G48520, AT4G15360, AT2G46660, AT2G45560, AT1G64900
GOTERM_MF_DIRECT	GO:0046982~protein heterodimerization activity	2.00974	1.029	0.0483688	11	1038	0.0105973	150	28447	0.00527296	AT1G78190, AT1G31240, AT1G22270, AT3G53650, AT2G28740, AT2G28720, AT2G37470, AT3G09480, AT2G27470, AT5G01410, AT1G13600

## Sheet: GO-down_dxo1-cDXO1(ABA-respon)
Category	Term	Fold Enrichment	RichFactor (%)	PValue	Count	Total	GeneRatio	Term Bg	Total Bg	BgRatio	Genes
GOTERM_BP_DIRECT	GO:0009753~response to jasmonic acid	5.9279	3.45865	5.22497e-11	23	531	0.0433145	168	22992	0.00730689	AT3G50480, AT1G65500, AT1G65486, AT1G31690, AT3G51430, AT1G06160, AT5G24780, AT5G44420, AT5G24770, AT2G34810, AT4G23600, AT2G14580, AT5G46050, AT3G16770, AT5G36920, AT5G55120, AT2G39030, AT5G08760, AT5G52320, AT1G47510, AT3G45140, AT3G15510, AT4G35770
GOTERM_BP_DIRECT	GO:0071456~cellular response to hypoxia	3.62266	3.15789	1.71087e-06	21	531	0.039548	251	22992	0.0109168	AT5G19120, AT5G19550, AT1G43800, AT3G49780, AT1G33055, AT1G15010, AT5G15120, AT1G68620, AT2G14247, AT1G19530, AT5G54940, AT4G27450, AT1G72910, AT1G13300, AT4G10250, AT2G16060, AT5G04340, AT4G10265, AT3G47720, AT4G33070, AT1G77120
GOTERM_BP_DIRECT	GO:0009611~response to wounding	3.63861	3.00752	3.01394e-06	20	531	0.0376648	238	22992	0.0103514	AT3G54420, AT1G31690, AT5G44575, AT5G44574, AT5G24770, AT5G14780, AT5G44585, AT2G34810, AT4G23600, AT1G12950, AT2G14580, AT5G46050, AT5G56550, AT1G49570, AT2G02990, AT5G52320, AT1G52030, AT4G13280, AT3G45140, AT4G35770
GOTERM_BP_DIRECT	GO:0080027~response to herbivore	11.6575	1.05263	2.26747e-05	7	531	0.0131827	26	22992	0.00113083	AT5G44575, AT5G44585, AT5G44574, AT3G45140, AT4G15210, AT2G14580, AT3G04720
GOTERM_BP_DIRECT	GO:0010150~leaf senescence	4.26896	2.10526	2.60139e-05	14	531	0.0263653	142	22992	0.00617606	AT2G13810, AT4G04630, AT5G62165, AT1G64360, AT2G35980, AT5G08070, AT2G39200, AT5G37600, AT1G69490, AT1G73680, AT5G03230, AT5G39520, AT4G16690, AT2G42530
GOTERM_BP_DIRECT	GO:0005975~carbohydrate metabolic process	2.82121	3.45865	2.72341e-05	23	531	0.0433145	353	22992	0.0153532	AT3G54420, AT1G60260, AT1G60590, AT5G25980, AT3G57240, AT3G62740, AT4G21760, AT1G66270, AT5G11920, AT1G10640, AT3G18080, AT1G02850, AT3G61490, AT2G43580, AT5G56870, AT1G48100, AT2G43600, AT3G13784, AT5G28510, AT2G43620, AT1G02460, AT3G47040, AT3G12500
GOTERM_BP_DIRECT	GO:0009617~response to bacterium	4.18064	2.10526	3.24566e-05	14	531	0.0263653	145	22992	0.00630654	AT3G54420, AT3G50480, AT1G65500, AT1G73805, AT2G33830, AT5G44585, AT3G57240, AT3G22231, AT3G28930, AT2G14580, AT4G37990, AT5G36920, AT2G26440, AT3G45140
GOTERM_BP_DIRECT	GO:0009625~response to insect	7.69768	1.20301	7.0605e-05	8	531	0.0150659	45	22992	0.0019572	AT3G14210, AT5G44575, AT4G31500, AT5G44585, AT5G44574, AT5G44420, AT5G24770, AT4G19840
GOTERM_BP_DIRECT	GO:0006979~response to oxidative stress	2.85805	3.00752	8.7966e-05	20	531	0.0376648	303	22992	0.0131785	AT5G19890, AT5G21100, AT5G22410, AT1G80130, AT5G24770, AT1G34510, AT5G64120, AT2G35380, AT5G64110, AT1G64360, AT3G43850, AT1G73680, AT5G56550, AT1G49570, AT1G02930, AT1G21520, AT5G06730, AT5G21940, AT4G35770, AT4G37520
GOTERM_BP_DIRECT	GO:0009737~response to abscisic acid	2.34304	3.7594	0.000208781	25	531	0.047081	462	22992	0.0200939	AT2G35940, AT1G31690, AT5G49620, AT1G29395, AT4G23600, AT5G26340, AT2G33380, AT3G59220, AT1G12950, AT4G21120, AT4G25580, AT4G28110, AT5G46050, AT1G80080, AT1G54100, AT1G47510, AT3G50310, AT2G42530, AT1G77120, AT4G12480, AT5G25980, AT3G22231, AT3G61890, AT5G39520, AT1G05100
GOTERM_BP_DIRECT	GO:0009620~response to fungus	4.14169	1.65414	0.000333522	11	531	0.0207156	115	22992	0.00500174	AT3G50480, AT2G43580, AT3G50470, AT5G36920, AT3G51430, AT3G22231, AT1G32960, AT2G33380, AT4G20000, AT3G45140, AT1G51800
GOTERM_BP_DIRECT	GO:0042744~hydrogen peroxide catabolic process	4.46386	1.50376	0.000406689	10	531	0.0188324	97	22992	0.00421886	AT5G19890, AT5G22410, AT1G49570, AT1G34510, AT5G64120, AT5G06730, AT2G35380, AT5G64110, AT4G21120, AT4G37520
GOTERM_BP_DIRECT	GO:0016998~cell wall macromolecule catabolic process	13.5311	0.75188	0.000407543	5	531	0.0094162	16	22992	0.000695894	AT3G54420, AT2G43580, AT2G43600, AT2G43620, AT3G12500
GOTERM_BP_DIRECT	GO:0006032~chitin catabolic process	12.7351	0.75188	0.000523274	5	531	0.0094162	17	22992	0.000739388	AT3G54420, AT2G43580, AT2G43600, AT2G43620, AT3G12500
GOTERM_BP_DIRECT	GO:0050832~defense response to fungus	2.07245	4.21053	0.000549849	28	531	0.0527307	585	22992	0.0254436	AT5G46871, AT1G67865, AT4G31500, AT5G44430, AT4G22214, AT1G68110, AT2G33380, AT5G64120, AT2G39200, AT1G80080, AT5G36920, AT1G13609, AT3G05727, AT1G19670, AT2G42530, AT4G12480, AT2G26020, AT1G15010, AT5G44420, AT5G64570, AT3G04720, AT4G37870, AT1G24140, AT3G13437, AT4G12490, AT3G12500, AT4G12470, AT2G26010
GOTERM_BP_DIRECT	GO:0009626~plant-type hypersensitive response	4.24504	1.50376	0.000589082	10	531	0.0188324	102	22992	0.00443633	AT3G50480, AT3G54420, AT1G72680, AT4G37990, AT3G50470, AT1G73805, AT5G46180, AT4G23210, AT3G12500, AT4G12470
GOTERM_BP_DIRECT	GO:0009751~response to salicylic acid	3.58116	1.65414	0.0010462	11	531	0.0207156	133	22992	0.00578462	AT4G23130, AT3G50480, AT5G36920, AT1G65500, AT1G65486, AT1G31690, AT3G51430, AT5G08760, AT2G33380, AT2G14580, AT5G46050
GOTERM_BP_DIRECT	GO:0009723~response to ethylene	3.70081	1.50376	0.00156945	10	531	0.0188324	117	22992	0.00508873	AT3G50480, AT3G16770, AT5G36920, AT1G65500, AT1G65486, AT3G51430, AT1G06160, AT5G44420, AT2G14580, AT3G04720
GOTERM_BP_DIRECT	GO:0002213~defense response to insect	6.3365	0.902256	0.0024134	6	531	0.0112994	41	22992	0.00178323	AT2G29350, AT5G44575, AT5G44585, AT5G25980, AT5G44574, AT5G24770
GOTERM_BP_DIRECT	GO:0006952~defense response	1.84815	4.21053	0.00287795	28	531	0.0527307	656	22992	0.0285317	AT4G02520, AT3G55840, AT5G44430, AT5G24780, AT1G72910, AT2G39200, AT5G46490, AT2G43580, AT2G01520, AT2G39030, AT2G43600, AT1G52040, AT2G43620, AT3G07070, AT2G26020, AT3G54420, AT5G21100, AT1G63350, AT1G66100, AT5G44420, AT3G22231, AT3G58000, AT5G46260, AT1G02930, AT5G38850, AT1G52030, AT4G17660, AT2G26010
GOTERM_BP_DIRECT	GO:0000272~polysaccharide catabolic process	5.52759	0.902256	0.00441311	6	531	0.0112994	47	22992	0.00204419	AT3G54420, AT2G43580, AT2G32290, AT2G43620, AT4G15210, AT3G12500
GOTERM_BP_DIRECT	GO:0009651~response to salt stress	2.04141	2.85714	0.0062158	19	531	0.0357815	403	22992	0.0175278	AT5G21100, AT1G65500, AT1G65486, AT1G31690, AT2G16005, AT5G46180, AT5G26340, AT2G33380, AT2G37760, AT2G37770, AT4G10250, AT2G20880, AT3G61890, AT1G54100, AT5G08760, AT1G47510, AT3G50310, AT1G77120, AT4G12480
GOTERM_BP_DIRECT	GO:0042742~defense response to bacterium	2.03165	2.40602	0.0135027	16	531	0.0301318	341	22992	0.0148312	AT1G07390, AT4G23130, AT2G13810, AT1G73805, AT4G31500, AT1G61580, AT5G46180, AT3G28930, AT4G23210, AT5G46050, AT3G04720, AT2G15042, AT1G51890, AT3G44880, AT1G19670, AT2G19190
GOTERM_BP_DIRECT	GO:0045944~positive regulation of transcription by RNA polymerase II	3.03856	1.20301	0.0165313	8	531	0.0150659	114	22992	0.00495825	AT4G24540, AT4G11880, AT5G65070, AT5G65080, AT5G10140, AT3G58780, AT4G22950, AT5G62165
GOTERM_BP_DIRECT	GO:0009414~response to water deprivation	1.90204	2.55639	0.0187591	17	531	0.0320151	387	22992	0.0168319	AT1G56280, AT1G65500, AT2G35300, AT1G65486, AT1G31690, AT5G26340, AT2G37760, AT2G37770, AT1G73330, AT1G02930, AT3G61890, AT1G52890, AT3G50310, AT1G77120, AT3G45140, AT1G54160, AT3G13437
GOTERM_BP_DIRECT	GO:0016036~cellular response to phosphate starvation	2.86277	1.20301	0.02216	8	531	0.0150659	121	22992	0.0052627	AT1G63245, AT4G37870, AT3G26815, AT2G02990, AT3G25795, AT4G21120, AT1G66270, AT1G13300
GOTERM_BP_DIRECT	GO:0001666~response to hypoxia	4.60632	0.75188	0.0228049	5	531	0.0094162	47	22992	0.00204419	AT3G16770, AT2G16060, AT4G33070, AT5G15120, AT1G77120
GOTERM_BP_DIRECT	GO:0055085~transmembrane transport	1.92442	2.10526	0.032293	14	531	0.0263653	315	22992	0.0137004	AT3G05155, AT1G23090, AT1G30220, AT1G66570, AT1G10540, AT4G21120, AT5G46050, AT1G27940, AT2G47600, AT3G60160, AT3G45660, AT3G47760, AT2G28120, AT3G54820
GOTERM_BP_DIRECT	GO:0016310~phosphorylation	2.02176	1.80451	0.037378	12	531	0.0225989	257	22992	0.0111778	AT1G66920, AT1G29720, AT5G48740, AT1G51790, AT5G38240, AT1G66460, AT1G65250, AT5G59670, AT5G39030, AT3G07070, AT4G17660, AT1G51820
GOTERM_BP_DIRECT	GO:0009627~systemic acquired resistance	3.66944	0.75188	0.0470364	5	531	0.0094162	59	22992	0.00256611	AT2G13810, AT5G64570, AT2G18660, AT4G12470, AT3G04720
GOTERM_CC_DIRECT	GO:0005576~extracellular region	1.75352	20	1.05664e-10	133	659	0.201821	3313	28785	0.115095	AT5G44550, AT3G49780, AT5G44430, AT5G55720, AT2G32290, AT2G17850, AT2G18660, AT2G14580, AT3G18080, AT5G44390, AT5G61610, AT2G43580, AT5G36920, AT1G13609, AT2G41280, AT3G05727, AT4G12500, AT2G26440, AT2G02990, AT4G19410, AT5G37690, AT2G43620, AT4G33720, AT5G39110, AT5G56490, AT4G15210, AT2G25470, AT4G37520, AT1G07390, AT5G25980, AT1G02930, AT5G58840, AT2G19190, AT1G54010, AT5G46871, AT5G22860, AT5…
GOTERM_CC_DIRECT	GO:0048046~apoplast	2.85223	5.26316	1.09151e-07	35	659	0.0531108	536	28785	0.0186208	AT1G63245, AT4G02520, AT1G65500, AT1G65486, AT5G44575, AT5G44574, AT4G23600, AT3G57240, AT1G32960, AT5G58910, AT5G64120, AT5G11920, AT4G28850, AT2G18660, AT5G49360, AT5G56870, AT5G36920, AT5G57540, AT3G14210, AT3G13784, AT2G43620, AT5G44578, AT5G39110, AT5G44580, AT5G44585, AT5G25980, AT5G64570, AT1G02335, AT5G57530, AT3G25905, AT5G08760, AT1G20160, AT1G53080, AT1G58170, AT4G12470
GOTERM_CC_DIRECT	GO:0005886~plasma membrane	1.51174	16.9925	7.17866e-06	113	659	0.171472	3265	28785	0.113427	AT5G44550, AT3G23550, AT1G30220, AT4G05130, AT5G36920, AT5G53660, AT5G50790, AT3G07070, AT2G25470, AT1G07390, AT4G23130, AT1G31820, AT4G27450, AT5G37600, AT4G28390, AT1G74200, AT3G45680, AT5G50160, AT4G02520, AT4G27740, AT1G66830, AT1G65500, AT5G44575, AT1G66950, AT5G44574, AT4G21760, AT2G36590, AT4G21120, AT5G13900, AT4G02360, AT1G29720, AT1G51890, AT4G30110, AT5G38240, AT5G44578, AT2G04032, AT2…
GOTERM_CC_DIRECT	GO:0016020~membrane	1.32808	25.8647	3.76587e-05	172	659	0.261002	5657	28785	0.196526	AT5G42370, AT5G25475, AT1G02390, AT1G23090, AT2G34070, AT3G23550, AT1G30220, AT4G05130, AT5G46050, AT5G44390, AT5G61610, AT1G51790, AT5G52450, AT5G56490, AT1G01453, AT4G23130, AT5G18130, AT5G54400, AT2G34360, AT1G31820, AT1G51820, AT5G66052, AT4G12330, AT1G71050, AT5G58840, AT4G28390, AT2G19190, AT3G45680, AT5G50160, AT1G63710, AT2G28210, AT5G22860, AT3G50470, AT1G66830, AT3G26320, AT1G66950, AT3…
GOTERM_CC_DIRECT	GO:0099503~secretory vesicle	3.39732	2.10526	0.000272345	14	659	0.0212443	180	28785	0.00625326	AT5G25980, AT3G57240, AT5G64120, AT5G64110, AT1G09080, AT3G04720, AT3G14210, AT3G05727, AT5G57655, AT2G43620, AT4G12480, AT4G15210, AT3G12500, AT2G26010
GOTERM_CC_DIRECT	GO:0005783~endoplasmic reticulum	1.80266	5.86466	0.000603762	39	659	0.0591806	945	28785	0.0328296	AT4G02520, AT2G32530, AT5G44575, AT4G31500, AT5G44574, AT5G14780, AT3G57240, AT2G33380, AT2G32290, AT1G66270, AT1G09080, AT2G37760, AT5G36920, AT2G41280, AT1G01390, AT1G21520, AT5G44578, AT4G12480, AT5G44580, AT2G33830, AT3G28510, AT3G51430, AT5G14470, AT5G44585, AT2G37770, AT4G10250, AT5G58980, AT5G57655, AT5G08760, AT2G28630, AT5G52320, AT1G54010, AT5G42600, AT2G41230, AT5G58780, AT4G12490, AT2…
GOTERM_CC_DIRECT	GO:0009505~plant-type cell wall	1.87687	3.30827	0.00772739	22	659	0.0333839	512	28785	0.017787	AT3G54420, AT5G19550, AT5G22460, AT2G34810, AT3G57240, AT1G32960, AT5G64120, AT4G21120, AT5G64570, AT2G18660, AT5G44390, AT3G18080, AT5G37600, AT5G57530, AT2G16060, AT3G19620, AT1G02930, AT1G48100, AT2G02990, AT1G78680, AT4G19410, AT4G12480
GOTERM_MF_DIRECT	GO:0020037~heme binding	3.63947	4.96241	8.56189e-10	33	658	0.050152	392	28447	0.01378	AT5G19890, AT3G55840, AT3G26320, AT3G26200, AT4G31500, AT3G26220, AT3G19270, AT5G64120, AT2G35380, AT4G21120, AT1G73680, AT1G49570, AT5G36220, AT4G13290, AT4G39480, AT5G06730, AT3G26170, AT4G37520, AT5G22410, AT3G26210, AT3G03470, AT3G26230, AT1G01190, AT1G34510, AT5G64110, AT4G12330, AT2G16060, AT5G52320, AT3G14620, AT2G45570, AT3G26280, AT1G63710, AT4G37310
GOTERM_MF_DIRECT	GO:0030275~LRR domain binding	12.1591	1.35338	5.00032e-07	9	658	0.0136778	32	28447	0.0011249	AT5G36920, AT5G44580, AT1G65500, AT1G65486, AT5G44575, AT5G08760, AT5G44585, AT5G44574, AT5G44578
GOTERM_MF_DIRECT	GO:0005506~iron ion binding	3.07924	3.7594	2.67339e-06	25	658	0.0379939	351	28447	0.0123387	AT3G26320, AT3G26200, AT4G31500, AT3G26220, AT3G19270, AT2G26400, AT5G36220, AT4G13290, AT4G39480, AT3G26170, AT2G27150, AT3G26210, AT5G15120, AT3G03470, AT3G26230, AT1G01190, AT4G26260, AT4G12330, AT5G52320, AT3G14620, AT4G35810, AT2G45570, AT3G26280, AT1G63710, AT4G37310
GOTERM_MF_DIRECT	GO:0004497~monooxygenase activity	3.42597	3.15789	4.16076e-06	21	658	0.0319149	265	28447	0.00931557	AT3G26210, AT3G26320, AT3G26200, AT4G31500, AT3G03470, AT3G26230, AT3G26220, AT1G01190, AT3G19270, AT4G12330, AT4G38540, AT5G36220, AT5G52320, AT4G13290, AT4G39480, AT3G14620, AT3G26170, AT2G45570, AT3G26280, AT1G63710, AT4G37310
GOTERM_MF_DIRECT	GO:0033612~receptor serine/threonine kinase binding	6.79368	1.65414	4.59671e-06	11	658	0.0167173	70	28447	0.00246072	AT1G63245, AT5G36920, AT5G44580, AT1G65500, AT1G65486, AT5G44575, AT5G08760, AT5G44585, AT5G44574, AT5G44578, AT1G80080
GOTERM_MF_DIRECT	GO:0016705~oxidoreductase activity, acting on paired donors, with incorporation or reduction of molecular oxygen	3.37503	3.15789	5.21769e-06	21	658	0.0319149	269	28447	0.00945618	AT3G26210, AT3G26320, AT3G26200, AT4G31500, AT3G03470, AT3G26230, AT3G26220, AT1G01190, AT3G19270, AT4G12330, AT5G36220, AT5G52320, AT4G13290, AT4G39480, AT4G35810, AT3G14620, AT3G26170, AT2G45570, AT3G26280, AT1G63710, AT4G37310
GOTERM_MF_DIRECT	GO:0004553~hydrolase activity, hydrolyzing O-glycosyl compounds	5.25255	1.95489	6.99967e-06	13	658	0.0197568	107	28447	0.00376138	AT5G25980, AT3G62740, AT4G21760, AT1G66270, AT5G11920, AT4G28850, AT3G18080, AT1G02850, AT5G57530, AT5G57540, AT3G13784, AT5G28510, AT3G47040
GOTERM_MF_DIRECT	GO:0046983~protein dimerization activity	2.65675	3.30827	0.000103173	22	658	0.0334347	358	28447	0.0125848	AT4G24540, AT5G65070, AT1G12780, AT4G29930, AT5G65080, AT3G06120, AT3G56220, AT1G33030, AT3G58780, AT4G22950, AT5G65640, AT3G61950, AT5G62165, AT4G01460, AT1G10585, AT4G11880, AT1G77530, AT4G36060, AT5G10140, AT1G77520, AT1G21100, AT1G62975
GOTERM_MF_DIRECT	GO:0008422~beta-glucosidase activity	6.9172	1.20301	0.000143161	8	658	0.0121581	50	28447	0.00175765	AT1G02850, AT1G60260, AT3G62740, AT5G28510, AT4G21760, AT1G66270, AT3G47040, AT3G18080
GOTERM_MF_DIRECT	GO:0008061~chitin binding	10.8081	0.902256	0.000191084	6	658	0.00911854	24	28447	0.000843674	AT3G54420, AT2G43580, AT2G43600, AT2G43620, AT3G12500, AT3G04720
GOTERM_MF_DIRECT	GO:0000977~RNA polymerase II transcription regulatory region sequence-specific DNA binding	6.40482	1.20301	0.000234401	8	658	0.0121581	54	28447	0.00189827	AT4G24540, AT4G11880, AT5G65070, AT5G65080, AT5G10140, AT3G58780, AT4G22950, AT5G62165
GOTERM_MF_DIRECT	GO:0140825~lactoperoxidase activity	4.92522	1.35338	0.000478827	9	658	0.0136778	79	28447	0.00277709	AT5G19890, AT5G22410, AT1G49570, AT1G34510, AT5G64120, AT5G06730, AT2G35380, AT5G64110, AT4G37520
GOTERM_MF_DIRECT	GO:0004568~chitinase activity	12.7154	0.75188	0.000528002	5	658	0.00759878	17	28447	0.000597603	AT3G54420, AT2G43580, AT2G43600, AT2G43620, AT3G12500
GOTERM_MF_DIRECT	GO:0016301~kinase activity	2.07279	4.21053	0.000575299	28	658	0.0425532	584	28447	0.0205294	AT1G66830, AT3G08870, AT4G23300, AT1G12950, AT1G51850, AT2G15080, AT4G15530, AT1G51890, AT1G21240, AT5G11360, AT1G51790, AT4G17470, AT5G39030, AT3G46280, AT4G23130, AT5G48740, AT4G23210, AT1G51800, AT1G51820, AT1G50930, AT5G27060, AT4G37870, AT1G51840, AT5G60650, AT2G19190, AT3G46270, AT5G59670, AT5G21940
GOTERM_MF_DIRECT	GO:0016491~oxidoreductase activity	2.19826	3.15789	0.0016674	21	658	0.0319149	413	28447	0.0145182	AT2G29350, AT2G27150, AT2G17845, AT1G63350, AT5G23980, AT2G34810, AT1G64590, AT3G49620, AT1G19540, AT1G10810, AT3G21420, AT2G37760, AT5G44390, AT2G37770, AT2G16060, AT1G09500, AT2G29300, AT1G77120, AT5G50160, AT2G29980, AT3G46170
GOTERM_MF_DIRECT	GO:0015293~symporter activity	4.55079	1.20301	0.00187114	8	658	0.0121581	76	28447	0.00267163	AT5G09220, AT1G71890, AT5G61520, AT5G26340, AT1G23090, AT1G66570, AT1G31820, AT4G21680
GOTERM_MF_DIRECT	GO:0008171~O-methyltransferase activity	8.00602	0.75188	0.00324291	5	658	0.00759878	27	28447	0.000949133	AT1G77530, AT1G33030, AT1G77520, AT1G62900, AT1G21100
GOTERM_MF_DIRECT	GO:0016759~cellulose synthase activity	6.00452	0.75188	0.00924531	5	658	0.00759878	36	28447	0.00126551	AT2G32540, AT2G21770, AT2G32530, AT1G24070, AT4G24000
GOTERM_MF_DIRECT	GO:0051119~sugar transmembrane transporter activity	5.84223	0.75188	0.0101804	5	658	0.00759878	37	28447	0.00130066	AT3G05155, AT1G08900, AT5G62850, AT5G50790, AT3G28007
GOTERM_MF_DIRECT	GO:0035251~UDP-glucosyltransferase activity	4.18379	0.902256	0.0142022	6	658	0.00911854	62	28447	0.00217949	AT3G55710, AT2G43820, AT4G15480, AT3G53150, AT2G36780, AT2G36770
GOTERM_MF_DIRECT	GO:0030247~polysaccharide binding	3.43895	1.05263	0.0163018	7	658	0.0106383	88	28447	0.00309347	AT1G66920, AT5G57530, AT5G57540, AT1G21240, AT5G53110, AT5G38240, AT4G28850
GOTERM_MF_DIRECT	GO:0016788~hydrolase activity, acting on ester bonds	2.95607	1.20301	0.0190342	8	658	0.0121581	117	28447	0.00411291	AT2G23540, AT3G14210, AT2G19060, AT1G54010, AT4G16690, AT5G37690, AT2G42990, AT4G30140
GOTERM_MF_DIRECT	GO:0043565~sequence-specific DNA binding	1.83968	2.40602	0.0301071	16	658	0.0243161	376	28447	0.0132176	AT1G56280, AT4G24540, AT1G73805, AT3G30210, AT1G64000, AT5G49620, AT3G24310, AT2G34070, AT5G65640, AT2G22800, AT4G26150, AT5G43290, AT3G01970, AT2G20880, AT2G47810, AT3G61890
GOTERM_MF_DIRECT	GO:0022857~transmembrane transporter activity	2.05055	1.80451	0.0342694	12	658	0.0182371	253	28447	0.00889373	AT3G05155, AT3G45660, AT4G08290, AT3G28100, AT3G45680, AT3G47760, AT1G30220, AT2G28120, AT1G10540, AT4G21120, AT4G21680, AT5G46050
GOTERM_MF_DIRECT	GO:0004857~enzyme inhibitor activity	2.85498	1.05263	0.0364713	7	658	0.0106383	106	28447	0.00372623	AT1G14890, AT5G04960, AT2G26440, AT5G62360, AT3G59010, AT3G62820, AT1G10770
GOTERM_MF_DIRECT	GO:0051213~dioxygenase activity	3.20241	0.902256	0.0395593	6	658	0.00911854	81	28447	0.0028474	AT1G73680, AT1G27020, AT3G49620, AT4G35810, AT3G21420, AT4G16770

## Sheet: GO-up_rnmt1(ABA-respon)
Category	Term	Fold Enrichment	RichFactor (%)	PValue	Count	Total	GeneRatio	Term Bg	Total Bg	BgRatio	Genes
GOTERM_BP_DIRECT	GO:0046256~2,4,6-trinitrotoluene catabolic process	41.2043	0.262812	0.0478658	2	558	0.00358423	2	22992	8.69868e-05	AT1G17180, AT1G17170
GOTERM_BP_DIRECT	GO:0009769~photosynthesis, light harvesting in photosystem II	34.3369	0.65703	4.91766e-06	5	558	0.00896057	6	22992	0.00026096	AT2G34430, AT3G27690, AT2G05070, AT2G05100, AT5G54270
GOTERM_BP_DIRECT	GO:1903428~positive regulation of reactive oxygen species biosynthetic process	30.9032	0.394218	0.00340305	3	558	0.00537634	4	22992	0.000173974	AT3G27690, AT2G05070, AT2G05100
GOTERM_BP_DIRECT	GO:0006116~NADH oxidation	17.659	0.394218	0.0113482	3	558	0.00537634	7	22992	0.000304454	AT4G21490, AT1G07180, AT2G20800
GOTERM_BP_DIRECT	GO:0009718~anthocyanin-containing compound biosynthetic process	13.0119	0.788436	7.19137e-05	6	558	0.0107527	19	22992	0.000826374	AT1G71030, AT4G14090, AT3G29590, AT5G42800, AT4G22880, AT2G43000
GOTERM_BP_DIRECT	GO:0009645~response to low light intensity stimulus	12.3613	0.394218	0.0231761	3	558	0.00537634	10	22992	0.000434934	AT3G27690, AT2G05070, AT2G05100
GOTERM_BP_DIRECT	GO:0009768~photosynthesis, light harvesting in photosystem I	11.7727	0.525624	0.00421744	4	558	0.00716846	14	22992	0.000608907	AT1G29920, AT3G27690, AT2G05070, AT2G05100
GOTERM_BP_DIRECT	GO:0009765~photosynthesis, light harvesting	11.5372	0.919842	2.35379e-05	7	558	0.0125448	25	22992	0.00108733	AT1G29920, AT3G08940, AT2G34430, AT3G27690, AT2G05070, AT2G05100, AT5G54270
GOTERM_BP_DIRECT	GO:0010120~camalexin biosynthetic process	9.50868	0.394218	0.0382978	3	558	0.00537634	13	22992	0.000565414	AT3G26830, AT2G30770, AT2G43000
GOTERM_BP_DIRECT	GO:1901141~regulation of lignin biosynthetic process	9.50868	0.394218	0.0382978	3	558	0.00537634	13	22992	0.000565414	AT5G20230, AT3G55580, AT4G12350
GOTERM_BP_DIRECT	GO:0009299~mRNA transcription	8.82949	0.394218	0.0439779	3	558	0.00537634	14	22992	0.000608907	AT3G23290, AT2G18300, AT3G55240
GOTERM_BP_DIRECT	GO:0031408~oxylipin biosynthetic process	6.64586	0.65703	0.00638162	5	558	0.00896057	31	22992	0.0013483	AT4G37150, AT2G23600, AT1G76690, AT1G76680, AT2G26560
GOTERM_BP_DIRECT	GO:0006749~glutathione metabolic process	6.43817	0.65703	0.00715606	5	558	0.00896057	32	22992	0.00139179	AT1G17180, AT1G17170, AT1G69920, AT2G29420, AT3G43800
GOTERM_BP_DIRECT	GO:0009959~negative gravitropism	6.33912	0.525624	0.024312	4	558	0.00716846	26	22992	0.00113083	AT4G36105, AT4G00050, AT4G36100, AT5G14090
GOTERM_BP_DIRECT	GO:0009407~toxin catabolic process	6.13681	0.919842	0.000909117	7	558	0.0125448	47	22992	0.00204419	AT2G02930, AT1G17180, AT1G17170, AT5G17220, AT1G69920, AT2G29420, AT3G43800
GOTERM_BP_DIRECT	GO:0009686~gibberellin biosynthetic process	6.10434	0.525624	0.0268709	4	558	0.00716846	27	22992	0.00117432	AT5G51810, AT1G05160, AT1G30040, AT4G21200
GOTERM_BP_DIRECT	GO:0010218~response to far red light	5.65549	0.919842	0.00140549	7	558	0.0125448	51	22992	0.00221816	AT3G27690, AT2G05070, AT1G67265, AT2G05100, AT4G00050, AT4G14690, AT5G04190
GOTERM_BP_DIRECT	GO:0071215~cellular response to abscisic acid stimulus	5.37447	0.788436	0.00495451	6	558	0.0107527	46	22992	0.0020007	AT2G43140, AT3G27690, AT2G05070, AT1G05680, AT2G05100, AT5G13170
GOTERM_BP_DIRECT	GO:0009644~response to high light intensity	5.24418	0.919842	0.00208571	7	558	0.0125448	55	22992	0.00239214	AT5G07690, AT3G27690, AT2G05070, AT5G02120, AT2G05100, AT5G15800, AT5G54270
GOTERM_BP_DIRECT	GO:0019761~glucosinolate biosynthetic process	5.15054	0.525624	0.0417194	4	558	0.00716846	32	22992	0.00139179	AT4G03050, AT3G58990, AT2G43100, AT1G16410
GOTERM_BP_DIRECT	GO:0009699~phenylpropanoid biosynthetic process	5.02491	0.65703	0.0169996	5	558	0.00896057	41	22992	0.00178323	AT4G36220, AT1G65870, AT1G64160, AT3G53260, AT3G13610
GOTERM_BP_DIRECT	GO:0042631~cellular response to water deprivation	4.7912	0.65703	0.0199513	5	558	0.00896057	43	22992	0.00187022	AT1G15520, AT3G27690, AT2G05070, AT1G05680, AT2G05100
GOTERM_BP_DIRECT	GO:0010224~response to UV-B	4.57826	1.18265	0.000769457	9	558	0.016129	81	22992	0.00352296	AT5G13930, AT4G36220, AT5G23730, AT3G10745, AT1G32582, AT1G66580, AT1G05880, AT4G14690, AT2G36750
GOTERM_BP_DIRECT	GO:0010114~response to red light	3.74585	0.788436	0.0218339	6	558	0.0107527	66	22992	0.00287056	AT3G27690, AT2G05070, AT1G30040, AT1G67265, AT2G05100, AT4G14690
GOTERM_BP_DIRECT	GO:0009646~response to absence of light	3.74585	0.65703	0.0440651	5	558	0.00896057	55	22992	0.00239214	AT5G20230, AT3G53200, AT1G02580, AT2G41100, AT1G08810
GOTERM_BP_DIRECT	GO:0006950~response to stress	3.47506	0.919842	0.015443	7	558	0.0125448	83	22992	0.00360995	AT5G64060, AT3G28580, AT1G59860, AT1G70440, AT4G02390, AT4G05380, AT4G30250
GOTERM_BP_DIRECT	GO:0009617~response to bacterium	3.41001	1.57687	0.000832859	12	558	0.0215054	145	22992	0.00630654	AT1G66700, AT3G50260, AT5G01600, AT3G44300, AT5G07690, AT3G10745, AT1G32582, AT3G26830, AT2G30750, AT2G17740, AT2G30770, AT1G65490
GOTERM_BP_DIRECT	GO:0009416~response to light stimulus	3.09032	1.97109	0.000390389	15	558	0.0268817	200	22992	0.00869868	AT1G66700, AT3G23290, AT3G27690, AT2G05070, AT3G19040, AT4G35090, AT4G00050, AT1G29920, AT2G24720, AT2G24710, AT2G05100, AT1G58290, AT4G14690, AT1G08810, AT4G14110
GOTERM_BP_DIRECT	GO:0006351~DNA-templated transcription	3.06478	1.18265	0.00933303	9	558	0.016129	121	22992	0.0052627	AT3G14880, AT5G45830, AT1G09950, AT3G50750, AT1G73830, AT4G00050, AT4G36540, AT2G29540, AT3G13940
GOTERM_BP_DIRECT	GO:0015979~photosynthesis	2.44174	1.05125	0.0463741	8	558	0.0143369	135	22992	0.00587161	AT3G56940, AT5G01600, AT2G34430, AT3G56090, AT1G03130, AT4G14690, AT5G15800, AT5G54270
GOTERM_BP_DIRECT	GO:0071456~cellular response to hypoxia	2.29825	1.83968	0.00855693	14	558	0.0250896	251	22992	0.0109168	AT5G20230, AT1G59860, AT1G30040, AT1G26380, AT1G65490, AT2G25735, AT5G12020, AT5G12030, AT1G76680, AT2G41100, AT1G05880, AT1G54050, AT2G26560, AT5G54490
GOTERM_BP_DIRECT	GO:0009873~ethylene-activated signaling pathway	2.28913	1.44547	0.023099	11	558	0.0197133	198	22992	0.00861169	AT3G50260, AT1G72570, AT4G06746, AT1G12890, AT1G77200, AT1G24590, AT2G33710, AT5G64750, AT1G71520, AT1G33760, AT1G44830
GOTERM_BP_DIRECT	GO:0009908~flower development	2.20737	1.57687	0.0211643	12	558	0.0215054	224	22992	0.00974252	AT5G01600, AT5G51810, AT4G10350, AT1G69570, AT1G33280, AT5G23730, AT3G56090, AT5G04275, AT2G27300, AT2G28610, AT1G68480, AT5G15800
GOTERM_BP_DIRECT	GO:0032259~methylation	1.93751	1.97109	0.0242115	15	558	0.0268817	319	22992	0.0138744	AT1G66700, AT4G26730, AT5G15380, AT5G19300, AT1G64970, AT5G42760, AT5G49560, AT1G66690, AT1G66680, AT1G16650, AT5G47680, AT5G13830, AT1G21120, AT1G02580, AT5G52470
GOTERM_BP_DIRECT	GO:0009733~response to auxin	1.86164	1.97109	0.0324568	15	558	0.0268817	332	22992	0.0144398	AT5G18020, AT3G53250, AT4G34810, AT1G29460, AT2G37030, AT5G64770, AT1G09190, AT5G13930, AT4G34790, AT1G24590, AT5G56960, AT3G60010, AT1G08810, AT1G02980, AT5G54490
GOTERM_BP_DIRECT	GO:0006355~regulation of DNA-templated transcription	1.47541	7.22733	0.00382321	55	558	0.0985663	1536	22992	0.0668058	AT4G06746, AT3G53200, AT1G67220, AT3G22100, AT3G01600, AT1G71520, AT2G18300, AT1G72570, AT2G43140, AT1G03790, AT5G41765, AT3G50260, AT1G33280, AT5G14490, AT5G67060, AT4G00950, AT2G31730, AT2G33710, AT3G52440, AT5G64750, AT1G33760, AT1G73830, AT5G17800, AT4G16610, AT4G10350, AT1G69570, AT5G07690, AT1G73870, AT2G28610, AT4G30980, AT5G64060, AT5G02810, AT1G12890, AT3G25990, AT3G56770, AT1G77200, AT1…
GOTERM_CC_DIRECT	GO:0009517~PSII associated light-harvesting complex II	21.9314	0.525624	0.000567916	4	750	0.00533333	7	28785	0.000243182	AT3G27690, AT2G05070, AT2G05100, AT5G54270
GOTERM_CC_DIRECT	GO:0009522~photosystem I	9.03059	1.05125	2.28937e-05	8	750	0.0106667	34	28785	0.00118117	AT1G29920, AT3G08940, AT2G34430, AT3G27690, AT2G05070, AT2G05100, AT4G14690, AT5G54270
GOTERM_CC_DIRECT	GO:0009523~photosystem II	7.52549	1.31406	5.96294e-06	10	750	0.0133333	51	28785	0.00177176	AT1G29920, AT3G08940, AT2G34430, AT3G27690, AT2G05070, AT5G02120, AT2G05100, AT4G14690, AT5G15800, AT5G54270
GOTERM_CC_DIRECT	GO:0030014~CCR4-NOT complex	6.97818	0.525624	0.0186957	4	750	0.00533333	22	28785	0.000764287	AT1G74870, AT2G32550, AT1G61470, AT1G27890
GOTERM_CC_DIRECT	GO:0022625~cytosolic large ribosomal subunit	2.74143	1.44547	0.00721126	11	750	0.0146667	154	28785	0.00535001	AT1G77940, AT3G23390, AT1G57660, AT4G17390, AT2G27535, AT1G57860, AT1G15250, AT2G01020, AT3G59540, AT1G66580, AT3G28500
GOTERM_CC_DIRECT	GO:0005739~mitochondrion	1.15993	17.8712	0.0400824	136	750	0.181333	4500	28785	0.156331	AT4G04840, AT3G54730, AT5G18020, AT2G05070, AT4G24972, AT5G41680, AT4G34810, AT1G69485, AT1G18970, AT1G77940, AT2G46455, AT2G01023, AT1G76690, AT2G05100, AT2G29310, AT2G48090, AT3G06145, AT1G32350, AT3G57210, AT1G30170, AT3G02500, AT4G04030, AT3G27620, AT5G45095, AT4G08870, AT5G55570, AT3G41762, AT3G13110, AT1G52110, AT2G40240, AT1G05400, AT3G23290, AT4G22690, AT4G08868, AT1G07180, AT3G22360, AT1…
GOTERM_CC_DIRECT	GO:0005634~nucleus	1.09195	39.9474	0.0310899	304	750	0.405333	10685	28785	0.3712	AT3G27630, AT1G57660, AT1G13160, AT1G59600, AT1G67220, AT4G37090, AT5G48990, AT5G64680, AT2G38310, AT5G08180, AT1G02820, AT4G15850, AT2G27535, AT3G13100, AT1G66700, AT5G27920, AT5G15380, AT4G21070, AT3G53250, AT5G49850, AT4G04030, AT5G26270, AT2G21780, AT2G24255, AT2G23600, AT2G41730, AT5G52220, AT2G28610, AT1G05880, AT3G23290, AT2G32550, AT1G30160, AT5G24640, AT1G12855, AT5G63010, AT1G16410, AT5…
GOTERM_MF_DIRECT	GO:0102721~ubiquinol:oxygen oxidoreductase activity	19.1433	0.394218	0.00950524	3	743	0.00403769	6	28447	0.000210919	AT1G32350, AT3G22360, AT3G27620
GOTERM_MF_DIRECT	GO:0106292~superoxide-generating NADPH oxidase activity	19.1433	0.394218	0.00950524	3	743	0.00403769	6	28447	0.000210919	AT1G32350, AT3G22360, AT3G27620
GOTERM_MF_DIRECT	GO:0009916~alternative oxidase activity	16.4086	0.394218	0.0130786	3	743	0.00403769	7	28447	0.000246072	AT1G32350, AT3G22360, AT3G27620
GOTERM_MF_DIRECT	GO:0106435~carboxylesterase activity	10.0754	0.65703	0.00130204	5	743	0.00672948	19	28447	0.000667909	AT5G06570, AT3G48700, AT2G23600, AT1G49640, AT5G16080
GOTERM_MF_DIRECT	GO:0016168~chlorophyll binding	9.57167	1.18265	3.27052e-06	9	743	0.0121131	36	28447	0.00126551	AT1G29920, AT3G08940, AT2G34430, AT3G27690, AT2G05070, AT5G02120, AT2G05100, AT5G15800, AT5G54270
GOTERM_MF_DIRECT	GO:0016836~hydro-lyase activity	9.57167	0.394218	0.0377125	3	743	0.00403769	12	28447	0.000421837	AT3G44300, AT3G58990, AT2G43100
GOTERM_MF_DIRECT	GO:0010427~abscisic acid binding	8.50815	0.525624	0.0107668	4	743	0.00538358	18	28447	0.000632756	AT5G05440, AT2G40330, AT5G46790, AT2G38310
GOTERM_MF_DIRECT	GO:0080044~quercetin 7-O-glucosyltransferase activity	8.50815	0.525624	0.0107668	4	743	0.00538358	18	28447	0.000632756	AT2G15490, AT3G16520, AT5G59590, AT2G26480
GOTERM_MF_DIRECT	GO:0008146~sulfotransferase activity	7.2927	0.525624	0.0165641	4	743	0.00538358	21	28447	0.000738215	AT1G13420, AT5G07000, AT2G03760, AT3G45070
GOTERM_MF_DIRECT	GO:0004864~protein phosphatase inhibitor activity	6.65855	0.525624	0.0212262	4	743	0.00538358	23	28447	0.000808521	AT5G05440, AT2G40330, AT5G46790, AT2G38310
GOTERM_MF_DIRECT	GO:0038023~signaling receptor activity	6.38111	0.525624	0.0237987	4	743	0.00538358	24	28447	0.000843674	AT5G05440, AT2G40330, AT5G46790, AT2G38310
GOTERM_MF_DIRECT	GO:0080043~quercetin 3-O-glucosyltransferase activity	6.12587	0.525624	0.026532	4	743	0.00538358	25	28447	0.000878827	AT5G17050, AT2G15490, AT3G16520, AT5G59590
GOTERM_MF_DIRECT	GO:0035251~UDP-glucosyltransferase activity	4.94022	1.05125	0.00113093	8	743	0.0107672	62	28447	0.00217949	AT5G17050, AT2G15490, AT4G14090, AT1G05680, AT5G38010, AT3G55700, AT2G36750, AT1G05675
GOTERM_MF_DIRECT	GO:0004364~glutathione transferase activity	4.8618	1.05125	0.00124413	8	743	0.0107672	63	28447	0.00221464	AT2G02930, AT1G17180, AT1G17170, AT5G17220, AT5G02780, AT1G69920, AT2G29420, AT3G43800
GOTERM_MF_DIRECT	GO:0019904~protein domain specific binding	3.32928	0.788436	0.0341095	6	743	0.00807537	69	28447	0.00242556	AT5G01600, AT2G34430, AT2G45180, AT1G03130, AT2G05100, AT5G54270
GOTERM_MF_DIRECT	GO:0004386~helicase activity	2.82443	1.18265	0.0147836	9	743	0.0121131	122	28447	0.00428868	AT4G15850, AT1G05490, AT2G28600, AT5G05130, AT5G05450, AT5G37140, AT1G24290, AT1G71280, AT1G24575
GOTERM_MF_DIRECT	GO:0008168~methyltransferase activity	2.35281	1.44547	0.0194587	11	743	0.0148048	179	28447	0.0062924	AT1G66700, AT5G13830, AT5G15380, AT1G21120, AT5G19300, AT5G42760, AT5G49560, AT1G66690, AT1G66680, AT1G16650, AT5G52470
GOTERM_MF_DIRECT	GO:0004497~monooxygenase activity	2.31165	2.1025	0.00434189	16	743	0.0215343	265	28447	0.00931557	AT4G22690, AT3G32047, AT1G05160, AT4G31940, AT3G26830, AT2G30750, AT2G30770, AT1G16410, AT5G09970, AT4G36220, AT4G39500, AT3G20110, AT3G44970, AT4G22710, AT4G15360, AT1G64900
GOTERM_MF_DIRECT	GO:0016705~oxidoreductase activity, acting on paired donors, with incorporation or reduction of molecular oxygen	2.27727	2.1025	0.0050023	16	743	0.0215343	269	28447	0.00945618	AT4G22690, AT3G32047, AT1G05160, AT4G31940, AT3G26830, AT2G30750, AT2G30770, AT1G16410, AT5G09970, AT4G36220, AT4G39500, AT3G20110, AT3G44970, AT4G22710, AT4G15360, AT1G64900
GOTERM_MF_DIRECT	GO:0016491~oxidoreductase activity	2.22489	3.15375	0.000602303	24	743	0.0323015	413	28447	0.0145182	AT2G29370, AT4G21490, AT5G51810, AT4G25310, AT5G20550, AT2G29360, AT1G07180, AT1G07450, AT2G29170, AT1G30040, AT1G26380, AT4G03050, AT2G20800, AT4G21200, AT4G22110, AT4G22880, AT3G55290, AT3G61580, AT1G76690, AT1G76680, AT5G52570, AT5G42800, AT2G29310, AT1G75280
GOTERM_MF_DIRECT	GO:0005506~iron ion binding	2.0725	2.49671	0.0053282	19	743	0.025572	351	28447	0.0123387	AT4G22690, AT5G01600, AT3G32047, AT1G05160, AT4G31940, AT2G19800, AT3G26830, AT2G30750, AT2G30770, AT1G16410, AT5G09970, AT4G36220, AT4G39500, AT3G20110, AT3G44970, AT4G22710, AT4G15360, AT5G52570, AT1G64900
GOTERM_MF_DIRECT	GO:0046983~protein dimerization activity	1.92503	2.36531	0.0135426	18	743	0.0242261	358	28447	0.0125848	AT5G44780, AT5G67060, AT3G56770, AT2G31730, AT4G09820, AT3G22100, AT1G73830, AT2G18300, AT4G00050, AT5G15800, AT2G43140, AT1G21120, AT5G56960, AT3G61120, AT3G13010, AT4G30980, AT4G36540, AT2G29540
GOTERM_MF_DIRECT	GO:0020037~heme binding	1.75806	2.36531	0.029539	18	743	0.0242261	392	28447	0.01378	AT4G22690, AT3G32047, AT1G05160, AT4G31940, AT3G26830, AT4G35090, AT1G17100, AT2G30750, AT2G30770, AT1G16410, AT5G09970, AT4G36220, AT4G39500, AT3G20110, AT3G44970, AT4G22710, AT4G15360, AT1G64900
GOTERM_MF_DIRECT	GO:0003677~DNA binding	1.48021	8.8042	0.00141484	67	743	0.090175	1733	28447	0.0609203	AT4G06746, AT3G53200, AT3G22100, AT3G01600, AT1G71520, AT2G18300, AT5G17810, AT1G72570, AT4G17710, AT2G43140, AT1G75560, AT1G03790, AT4G19130, AT5G52170, AT3G13940, AT3G50260, AT5G15380, AT1G33280, AT5G14490, AT5G67060, AT1G05490, AT2G31730, AT2G33710, AT3G53650, AT3G52440, AT5G64750, AT1G33760, AT1G73830, AT4G10350, AT1G69570, AT5G07690, AT2G28610, AT4G30980, AT2G29540, AT3G23290, AT5G50930, AT5…
GOTERM_MF_DIRECT	GO:0003700~DNA-binding transcription factor activity	1.42321	8.01577	0.00543694	61	743	0.0820996	1641	28447	0.0576862	AT4G06746, AT3G53200, AT3G22100, AT3G01600, AT1G71520, AT2G18300, AT5G17810, AT1G72570, AT4G17710, AT2G43140, AT1G03790, AT5G52170, AT1G79180, AT3G50260, AT1G33280, AT5G14490, AT5G67060, AT4G00950, AT2G31730, AT2G33710, AT3G52440, AT5G64750, AT1G33760, AT1G73830, AT5G17800, AT1G68480, AT4G16610, AT4G10350, AT1G69570, AT5G07690, AT1G73870, AT2G28610, AT4G30980, AT5G64060, AT1G12890, AT3G25990, AT3…

[truncated: 4 more sheets: GO-down_rnmt1(ABA-respon), GO-up_dxo1(ABA-respon), GO-down_dxo1(ABA-respon), GO_dxo1-NTE(ABA-respon)]
